# Supplementary material for: Bioactive glycans in a microbiome-directed food for children with malnutrition
Source: Nature. 2023 Dec 13;625(7993):157–65. doi: 10.1038/s41586-023-06838-3 (PMC10764277; doi:10.1038/s41586-023-06838-3)
Supplement: Supplementary file 5 — Supplementary Tables 7–18. [file 41586_2023_6838_MOESM5_ESM.xlsx]

## Sheet: Table 7
Supplementary Table 7. mcSEED-based binary phenotype matrix (BPM) predictions for 1,000 MAGs and six P. copri isolates.
(a) BPM for 106 metabolic phenotypes predicted in 1,000 MAGs.
	Note: The presence or absence of a reconstructed functional pathway responsible for a given metabolic capability (phenotype) is denoted by '1' or '0', respectively. The '1' or '0' value for each inferred binary phenotype is a consensus prediction determined by a combination of three methods (Pathway Rules, PR; Machine Learning models, ML; Neighbor Groups, NG, as explained in Methods).
	MAG WLZ Association	MAG_ID	Genus	Species	β1 (MAG)a	P-value (FDR-adjusted)	Functional pathwaysb
							All (Allose)	aAOS	Aga	Atl	Ara	bAOS	GOS	Bgl	Chb	FOS	Fru	FruAsn	FruLys	Fuc	Fcs	Gal	GalA	GalAs	GalN	GalNAc	Gnt	Glc	GlcA	GlcAs	GlcLys	GlcNAc	ddGlcA	Gtl	Hyl	Ino	Lnb	Lac	MOS	Mal	Mtl	Man	bMnOS	Mel	ManNAc	MurNac	NANA	PsiLys	Raf
	positive	Bg0525	Blautia_A	massiliensis	0.047521	3.27301e-05	0	0	1	0	0	0	1	0	0	1	1	0	1	0	1	0	0	0	0	0	0	1	0	0	0	1	0	0	0	1	1	0	1	1	0	1	0	1	0	0	0	0	0
		Bg0588	Blautia_A	massiliensis	0.0256124	9.8992e-05	0	0	1	0	0	0	1	0	0	1	0	0	1	0	1	0	0	0	0	0	0	1	0	0	0	1	0	0	0	1	1	0	1	1	0	0	0	0	0	0	0	0	0
		Bg0629	Blautia_A	massiliensis	0.0328347	0.000159425	0	0	1	0	0	0	1	1	0	1	1	0	1	0	1	0	0	0	0	0	0	1	0	0	0	1	0	0	0	1	1	0	1	1	0	1	0	0	0	0	0	0	0
		Bg0628	Blautia_A	massiliensis	0.0280312	0.000175247	0	0	1	0	0	0	1	1	0	1	1	0	1	0	1	0	0	0	0	0	0	1	0	0	0	0	0	0	0	1	0	0	1	1	0	0	0	0	0	0	0	0	0
		Bg0820	Gemmiger	qucibialis	0.0295682	0.000277261	0	0	0	0	0	0	0	0	0	0	1	0	0	0	0	1	1	1	0	0	0	1	1	1	0	1	0	0	0	0	0	1	1	1	0	0	0	0	0	1	0	0	0
		Bg0774			0.0235042	0.000330708	0	0	1	0	1	0	0	1	0	1	1	0	0	0	0	1	0	0	0	0	0	1	0	0	0	1	0	0	0	0	0	0	1	1	0	0	0	1	0	0	0	0	0
		Bg0841	Gemmiger	qucibialis	0.0249035	0.000379475	0	0	0	0	0	0	1	0	0	0	1	0	0	0	0	1	1	1	0	0	0	0	1	1	0	1	0	0	0	0	0	0	1	1	0	0	0	0	0	1	0	0	0
		Bg0605	Blautia_A	massiliensis	0.0323673	0.00179203	0	0	1	0	0	0	1	1	0	1	1	0	1	0	1	0	0	0	0	0	0	1	0	0	0	1	0	0	0	1	1	1	1	1	0	0	0	0	0	0	0	0	0
		Bg0528	Roseburia	intestinalis	0.0296327	0.00207048	0	1	0	0	0	0	1	1	1	0	1	0	0	0	0	1	1	1	0	0	0	0	1	1	0	1	0	0	0	0	1	1	1	1	0	0	1	1	0	0	0	0	0
		Bg0832	Coprococcus	eutactus_A	0.0245404	0.00210096	0	0	1	0	0	0	0	0	0	1	1	0	0	0	0	1	0	0	0	0	0	0	0	0	0	0	0	0	0	0	0	1	1	1	0	0	1	1	0	0	0	0	0
		Bg0142	Blautia_A	massiliensis	0.0268455	0.0024378	0	0	1	0	0	0	1	1	0	0	1	0	1	0	1	0	0	0	0	0	0	1	0	0	0	1	0	0	0	1	0	0	1	1	0	0	0	0	0	0	0	0	0
		Bg0555	Blautia_A	massiliensis	0.017769	0.00259261	0	0	1	0	0	0	0	0	0	1	1	0	1	0	1	0	0	0	0	0	0	1	0	0	0	1	0	0	0	1	0	0	1	1	0	1	0	0	0	0	0	0	0
		Bg0312	Acetatifactor	sp003447295	0.034659	0.00260596	0	0	0	0	0	0	0	1	0	1	1	0	0	0	0	1	0	1	0	0	0	0	0	0	0	1	0	0	0	0	0	0	1	1	0	0	1	1	0	0	0	0	0
		Bg0957	Ruminococcus_A	sp000437095	0.0199307	0.0032399	0	0	1	0	0	0	1	0	0	0	0	0	0	0	0	1	0	0	0	0	0	0	0	0	0	0	0	0	0	1	0	0	0	0	0	0	0	0	0	0	0	0	0
		Bg0769	Gemmiger	formicilis	0.0152127	0.00325574	0	0	0	0	0	0	0	1	0	0	1	0	0	0	0	1	1	1	0	0	0	1	1	0	0	1	0	0	0	0	0	1	1	1	0	0	0	0	0	0	1	0	0
		Bg0513	Anaerostipes	hadrus	0.0151584	0.00410975	0	0	0	0	0	0	0	1	0	0	1	0	0	0	0	0	0	0	0	0	0	1	0	0	0	1	0	0	0	1	0	1	0	1	1	1	0	1	0	0	0	0	0
		Bg0449	Faecalibacterium	prausnitzii_C	0.0241088	0.00443749	0	0	1	0	0	0	0	1	1	0	1	0	0	0	0	1	1	1	0	0	0	1	1	1	0	1	0	0	0	0	1	1	1	1	0	0	0	1	0	0	1	0	0
		Bg0545	Faecalibacterium	prausnitzii_C	0.0247471	0.00479498	0	0	0	0	0	0	0	1	1	0	0	0	0	0	0	1	1	1	0	0	0	1	1	1	0	1	0	0	0	0	1	1	1	1	0	0	0	0	0	0	1	0	0
		Bg0854	Anaerobutyricum	hallii_A	0.0153156	0.00510173	0	0	0	0	0	0	0	0	0	0	1	0	0	0	0	1	0	0	0	0	0	0	0	0	0	1	0	0	0	0	0	0	1	1	1	1	0	1	0	0	0	0	0
		Bg0798		ER4	0.0209589	0.00530938	0	0	0	0	0	0	0	0	0	0	0	0	0	0	0	0	0	0	0	0	0	0	0	0	0	0	0	0	0	0	0	0	1	1	0	0	0	0	0	0	0	0	0
		Bg0890	ER4	sp000765235	0.0162801	0.0058017	0	0	0	0	0	0	0	0	0	0	0	0	0	0	0	0	0	0	0	0	0	0	0	0	0	0	0	0	0	0	0	0	1	1	0	0	0	0	0	0	0	0	0
		Bg0746	Ruminococcus_A	sp000437095	0.0185205	0.00809541	0	0	1	0	0	0	1	0	0	0	0	0	0	0	0	1	0	0	0	0	0	0	0	0	0	0	0	0	0	1	0	0	0	0	0	0	0	0	0	0	0	0	0
		Bg0401	Acetatifactor	sp900066365	0.0247904	0.00821035	0	0	0	0	0	0	1	1	0	0	1	0	0	0	0	1	0	0	0	0	0	0	0	0	0	1	0	0	0	0	0	1	1	1	0	0	1	1	0	0	0	0	0
		Bg0748	UBA9502	sp003480315	0.0176224	0.00887928	0	0	0	0	1	0	0	0	0	0	1	0	0	0	0	1	0	0	0	0	0	1	0	0	0	1	0	0	0	0	0	0	1	1	0	1	0	0	0	0	0	0	0
		Bg0649	Anaerobutyricum	hallii	0.0169623	0.0111355	0	0	0	0	0	0	0	0	0	0	1	0	0	0	0	1	0	0	0	0	0	0	0	0	0	0	0	0	0	0	0	0	1	1	1	1	0	1	0	0	0	0	0
		Bg0815	Roseburia	hominis	0.0152255	0.0118298	0	1	1	0	0	0	0	1	0	0	1	0	0	0	0	1	1	1	0	0	0	0	1	1	0	1	0	0	1	0	0	1	1	1	0	0	1	1	0	0	0	0	0
		Bg0410	Faecalibacterium	sp900539885	0.0262795	0.0123636	0	0	0	0	0	0	0	1	0	0	1	0	0	0	0	1	1	1	0	0	0	1	1	0	0	1	0	0	0	0	1	1	1	1	0	0	0	0	0	0	1	0	0
		Bg0711	Lachnospira	sp000436475	0.0178183	0.0126044	0	0	0	0	0	0	0	1	0	0	1	0	0	0	0	0	1	1	0	0	1	0	1	1	0	0	0	0	0	0	0	1	1	1	0	0	0	1	0	0	0	0	0
		Bg0611	Agathobacter	rectalis	0.0158591	0.0148125	0	0	1	0	0	0	0	1	0	1	1	0	0	0	0	1	0	0	0	0	0	1	0	0	0	1	0	0	0	0	0	0	1	1	0	0	0	1	0	0	0	0	0
		Bg0603	Dorea	formicigenerans	0.0198888	0.0148677	0	0	0	0	0	0	0	0	1	0	1	0	0	0	0	1	1	0	0	0	0	0	0	0	0	0	0	0	0	0	1	1	1	1	0	0	0	0	0	0	0	0	0
		Bg0808	Anaerobutyricum	hallii_A	0.0186665	0.0154868	0	0	0	0	0	0	0	0	0	0	1	0	0	0	0	1	0	0	0	0	0	0	0	0	0	1	0	0	0	0	0	0	1	1	1	1	0	1	0	0	0	0	0
		Bg0452	Faecalibacterium	prausnitzii_C	0.0256165	0.0189683	0	0	0	0	0	0	0	1	1	1	0	0	0	0	0	1	1	1	0	0	0	1	1	1	0	1	0	0	0	0	1	1	1	1	0	0	0	0	0	0	1	0	0
		Bg0704	Agathobaculum	butyriciproducens	0.0196376	0.0191019	0	0	0	0	0	0	0	0	0	0	0	0	0	0	0	0	0	0	0	0	0	0	0	0	0	1	0	0	0	1	0	0	0	0	0	0	0	0	0	0	0	0	0
		Bg0824	Blautia_A	massiliensis	0.0201655	0.020109	0	0	1	0	0	0	1	0	0	1	1	0	1	0	1	0	0	0	0	0	0	1	0	0	0	1	0	0	0	1	1	0	1	1	0	1	0	1	0	0	1	0	0
		Bg0019	Prevotella	copri	0.0203333	0.0201223	0	1	0	0	1	0	1	1	0	1	1	0	0	0	0	1	1	1	0	0	0	1	1	0	0	0	0	0	0	0	0	1	1	1	0	0	1	0	0	0	0	0	0
		Bg0642	Blautia_A	massiliensis	0.0227481	0.0205374	0	0	1	0	0	0	1	1	0	1	1	0	1	0	1	0	0	0	0	0	0	1	0	0	0	1	0	0	0	1	1	0	1	1	0	1	0	0	0	0	1	0	0
		Bg0411	Prevotellamassilia	sp900546605	0.0182677	0.0218715	0	0	0	0	0	0	0	0	0	1	1	0	0	0	0	1	0	0	0	0	0	1	0	0	0	0	0	0	0	0	0	0	1	1	0	0	0	0	0	0	1	0	0
		Bg0504	CAG-217	sp000436335	0.0144178	0.0229418	0	0	0	0	0	0	0	0	0	0	1	0	0	0	0	0	0	0	0	0	0	1	0	0	0	0	0	0	0	0	0	0	1	1	0	0	0	1	0	0	0	0	0
		Bg0620	Prevotella	sp900548745	0.0166876	0.0234454	0	1	0	0	1	0	0	0	0	1	1	0	0	0	0	1	1	1	0	0	0	1	1	0	0	0	0	0	0	0	0	0	1	1	1	0	0	0	0	0	0	0	0
		Bg0967		CAG-217	0.00994813	0.0250424	0	0	0	0	0	0	0	0	0	0	1	0	0	0	0	0	0	0	0	0	0	1	1	0	0	0	0	0	0	0	0	0	1	1	0	0	0	1	0	0	0	0	0
		Bg0752	Roseburia	inulinivorans	0.0142308	0.0253936	0	0	0	0	0	0	1	1	1	1	1	0	0	0	0	1	0	0	0	0	0	0	0	0	0	1	0	0	0	0	1	1	1	1	0	0	0	1	0	0	1	0	0
		Bg0224	Anaerobutyricum	hallii_A	0.0264609	0.0255113	0	0	0	0	0	0	0	0	0	0	1	0	0	0	0	1	0	0	0	0	0	0	0	0	0	1	0	0	0	0	0	0	1	1	1	1	0	1	0	0	0	0	0
		Bg0705	Ruminococcus_D	bicirculans	0.0221835	0.0255664	0	0	0	0	0	0	0	1	0	0	0	0	0	0	0	0	0	0	0	0	0	1	0	0	0	0	0	0	0	0	0	0	0	0	0	0	0	0	0	0	0	0	0
		Bg0264	Agathobacter	rectalis	0.0212058	0.0255664	0	0	1	0	0	0	0	1	0	1	1	0	0	0	0	1	0	0	0	0	0	1	0	0	0	1	0	0	0	0	0	1	1	1	0	0	0	1	0	0	0	0	0
		Bg0656	Blautia_A	sp900066165	0.0191163	0.0258862	0	0	0	0	0	0	1	0	1	1	1	0	0	0	1	0	0	0	0	0	0	0	0	0	0	1	0	0	0	0	1	0	1	1	0	0	0	0	0	0	0	0	0
		Bg0317	Agathobacter	faecis	0.0138852	0.0258862	0	1	1	0	0	0	1	1	0	1	1	0	0	0	0	1	0	0	0	0	0	0	0	0	0	1	0	0	0	1	1	1	1	1	0	0	1	1	0	0	0	0	0
		Bg0816	CAG-45	sp900066395	0.0188729	0.0259872	0	0	0	0	0	0	1	1	0	0	1	0	0	0	0	1	0	0	0	0	0	0	0	0	0	0	0	0	0	0	0	1	1	1	0	0	1	1	0	0	0	0	0
		Bg0444	Agathobacter	rectalis	0.0204619	0.0263076	0	0	1	0	0	0	0	1	0	1	1	0	0	0	0	1	0	0	0	0	0	1	0	0	0	1	0	0	0	0	0	1	1	1	0	0	0	1	0	0	0	0	0
		Bg0576	Dorea	formicigenerans	0.0169514	0.0288427	0	0	0	0	1	0	0	0	1	0	1	0	0	0	0	1	1	0	0	0	0	0	0	0	0	0	0	0	0	0	1	1	1	1	0	0	0	0	1	0	0	0	0
		Bg0161	Bifidobacterium	adolescentis	0.0146033	0.0288427	0	1	0	0	0	0	1	0	0	1	1	0	0	0	0	1	0	0	0	0	1	1	0	0	0	0	0	0	0	0	0	1	1	1	1	1	1	1	0	0	0	0	1
		Bg0883	Anaerotignum	sp000436415	0.0157952	0.0289045	0	0	0	0	0	0	0	0	0	0	1	0	0	0	0	0	0	0	0	0	0	0	0	0	0	0	0	0	0	0	0	0	0	0	0	0	0	0	0	0	0	0	0
		Bg0446	Dorea	longicatena_B	0.016194	0.0291079	0	0	1	0	0	0	0	1	0	1	1	0	0	0	0	1	0	0	0	0	0	1	0	0	0	0	0	0	0	1	1	1	1	1	0	0	0	0	0	0	1	0	0
		Bg0722	CAG-170	sp000432135	0.0210037	0.0292464	0	0	0	0	1	0	0	1	1	0	0	0	0	1	1	1	0	0	0	0	0	0	0	0	0	0	0	0	0	0	1	1	1	1	0	0	0	0	0	0	0	0	0
		Bg0679	Roseburia	hominis	0.0132703	0.0303671	0	0	0	0	0	0	0	1	0	0	1	0	0	0	0	1	1	1	0	0	0	0	1	1	0	1	0	0	1	0	0	1	1	1	0	0	1	1	0	0	0	0	0
		Bg0938			0.0110928	0.032192	0	0	0	0	1	0	0	1	0	1	1	0	0	0	0	1	0	0	0	0	0	1	0	0	0	1	0	0	0	0	0	0	1	1	0	0	0	0	0	0	0	0	0
		Bg0713	Gemmiger	formicilis	0.0117888	0.0322361	0	0	0	0	0	0	1	1	0	0	1	0	0	0	0	1	1	1	0	0	0	1	1	1	0	1	0	0	0	0	0	0	1	1	0	0	0	0	0	0	1	0	0
		Bg0637	Ruminococcus_E	bromii_B	0.0172537	0.0332674	0	0	0	0	0	0	0	0	0	0	1	0	0	0	0	0	0	0	0	0	0	0	0	0	0	0	0	0	0	0	0	0	1	1	0	0	0	0	0	0	0	0	0
		Bg0371	Agathobacter	faecis	0.0165104	0.0344698	0	1	1	0	0	0	1	1	0	1	1	1	0	0	0	1	0	0	0	0	0	1	0	0	0	1	0	0	0	1	1	1	1	1	0	0	1	1	0	0	0	0	0
		Bg0338			0.0186424	0.0361033	0	1	1	0	1	0	1	0	0	0	1	0	0	0	0	0	0	0	0	0	0	1	0	0	0	1	0	0	0	0	1	1	1	1	0	0	0	0	0	0	1	0	0
		Bg0707	Parolsenella	catena	0.0096097	0.0361033	0	0	0	0	0	0	0	0	0	0	1	0	1	1	0	1	0	0	1	1	0	1	0	0	1	0	0	0	0	0	0	0	0	0	0	1	0	0	0	0	0	0	0
		Bg0184	Agathobacter	rectalis	0.0226932	0.0363018	0	0	1	0	0	0	0	1	0	1	1	0	0	0	0	1	0	0	0	0	0	1	0	0	0	1	0	0	0	0	0	1	1	1	0	0	0	1	0	0	1	0	0
		Bg0018	Prevotella	copri	0.018001	0.037574	0	1	0	0	1	0	1	1	0	1	1	0	0	0	0	1	1	1	0	0	0	1	1	0	0	0	0	0	0	0	0	1	1	1	1	0	1	0	0	0	0	0	0
		Bg0593	Lachnospira	sp000436475	0.0213686	0.0386649	0	0	0	0	0	0	0	1	0	0	1	0	0	0	0	0	0	0	0	0	0	0	0	0	0	0	0	0	0	0	0	1	1	1	0	0	0	0	0	0	0	0	0
		Bg0393	Prevotellamassilia		0.0194012	0.0391758	0	0	0	0	0	0	0	0	0	1	0	0	0	0	0	1	0	0	0	0	0	1	0	0	0	0	0	0	0	0	0	0	0	0	0	0	0	0	0	0	0	0	0
		Bg0796	Roseburia	sp900552665	0.0110535	0.0391758	0	0	0	0	0	0	1	1	1	1	1	0	0	0	0	1	0	0	0	0	0	0	0	0	0	1	1	0	0	0	1	0	1	1	0	0	0	1	0	0	1	0	0
		Bg0100	CAG-180	sp000432435	0.0101193	0.0391758	1	0	0	0	0	0	0	0	0	0	1	0	0	1	1	0	0	1	0	0	0	0	0	0	0	0	0	0	0	0	0	0	0	1	0	0	0	1	0	0	1	0	0
		Bg0526	Prevotella	sp003447235	0.0142055	0.0393323	0	0	0	0	0	0	0	0	0	1	1	0	0	0	0	1	0	0	0	0	0	1	0	0	0	0	0	0	0	0	0	0	1	1	0	0	0	0	0	0	0	0	0
		Bg0416	Prevotella	sp000436915	0.0180046	0.0398123	0	0	0	0	0	0	0	0	1	1	1	0	0	0	0	0	0	0	0	0	0	0	0	0	0	0	0	0	0	0	0	0	1	1	0	0	0	0	0	0	0	0	0
		Bg0732			0.0095794	0.0400962	0	0	0	0	0	0	0	1	0	0	1	0	0	0	0	0	1	1	0	0	0	0	1	1	0	0	0	0	0	0	0	0	1	1	0	0	0	1	0	0	0	0	0
		Bg0648			0.00923792	0.0404549	0	0	0	0	0	0	0	0	0	0	1	0	0	1	0	1	0	0	0	0	0	1	0	0	0	0	0	0	0	0	0	0	0	0	0	1	0	0	0	0	0	0	0
		Bg0447	Faecalibacterium	prausnitzii_C	0.0196169	0.0418804	0	0	0	0	0	0	0	1	1	0	1	0	0	0	0	1	1	1	0	0	0	1	1	1	0	1	0	0	0	0	1	1	1	1	0	0	0	1	0	1	1	0	0
		Bg0710	Lachnospira	sp000436475	0.012155	0.0428346	0	0	0	0	0	0	0	1	0	0	1	0	0	0	0	0	0	0	0	0	0	0	0	0	0	0	0	0	0	0	0	0	1	1	0	0	0	0	0	0	0	0	0
		Bg0496	Dorea	formicigenerans	0.0151187	0.0471823	0	0	0	0	0	0	0	0	1	0	1	0	0	0	0	1	1	0	0	0	0	0	0	0	0	0	0	0	0	0	1	1	1	1	0	0	0	0	1	0	0	0	0
		Bg0968	Lachnospira	sp900316325	0.0148062	0.0478155	0	0	0	0	0	0	0	1	0	0	1	0	0	0	0	0	0	0	0	0	1	0	0	0	0	0	0	0	0	0	0	1	1	1	0	0	0	1	0	0	0	0	0
		Bg0511	Agathobacter	rectalis	0.0113848	0.0478155	0	0	1	0	0	0	0	1	0	1	1	0	0	0	0	1	0	0	0	0	0	1	0	0	0	1	0	0	0	0	0	1	1	1	0	0	0	1	0	0	0	0	0
	negative	Bg0232	Bacteroides	intestinalis	-0.0410746	5.42437e-07	0	1	0	0	1	0	0	1	1	1	1	0	0	1	1	1	1	1	0	0	0	1	1	0	0	1	0	0	0	0	0	0	1	1	0	0	1	0	0	1	0	0	0
		Bg0241	Bacteroides	ovatus	-0.0366109	1.10589e-05	0	1	0	0	1	0	1	0	1	1	1	0	0	0	0	1	1	1	0	0	0	1	1	0	0	1	0	0	0	0	0	1	1	1	0	1	1	0	0	0	1	0	0
		Bg0047	Escherichia	flexneri	-0.0285332	1.10589e-05	0	0	0	0	1	0	0	1	1	0	1	0	1	1	0	1	1	0	1	1	1	1	1	1	0	1	1	1	0	0	0	1	1	1	1	1	0	1	0	1	1	1	0
		Bg0097	Bacteroides	ovatus	-0.0346112	4.89173e-05	0	1	0	0	1	0	1	0	1	1	1	0	0	1	1	1	1	1	0	0	0	1	1	0	0	1	0	0	0	0	0	1	1	1	0	1	1	0	0	0	1	0	0
		Bg0001	Bifidobacterium	longum	-0.027088	5.16479e-05	0	1	0	0	1	1	1	0	1	1	1	0	0	1	0	1	0	0	0	0	0	1	0	0	0	0	0	0	0	0	1	1	1	1	0	1	0	1	0	0	1	0	1
		Bg0407	Agathobaculum	butyriciproducens	-0.0411812	9.8992e-05	0	0	0	0	0	0	0	0	0	0	0	0	0	0	0	0	0	0	0	0	0	1	0	0	0	1	0	0	0	1	0	0	0	0	0	0	0	0	0	0	0	0	0
		Bg0056	Streptococcus	sp000187445	-0.0362629	9.8992e-05	0	0	0	0	0	0	0	0	0	0	1	0	0	0	0	0	0	0	0	0	0	1	0	0	0	1	0	0	0	0	0	1	1	1	0	1	0	0	0	0	0	0	0
		Bg0053	Escherichia	coli_D	-0.0245061	9.8992e-05	1	0	0	0	1	0	0	1	1	0	1	0	0	1	0	1	1	0	1	1	1	1	1	1	0	1	1	1	0	0	0	1	1	1	1	1	0	1	0	0	1	0	0
		Bg0299	Morganella	morganii	-0.0231246	9.8992e-05	0	0	0	0	0	0	0	0	0	0	0	0	0	0	0	1	0	0	1	1	1	1	1	0	0	1	1	0	0	0	0	0	0	0	0	1	0	0	0	1	0	0	0
		Bg0140	Limosilactobacillus	mucosae	-0.0189071	9.8992e-05	0	0	0	0	1	0	0	0	0	0	0	0	0	0	0	0	1	0	0	0	1	1	1	1	0	0	0	0	0	0	0	1	0	1	0	1	0	0	0	0	0	0	0
		Bg0014	Bifidobacterium	breve	-0.026503	0.000103415	1	0	0	0	0	0	1	0	0	1	1	0	0	1	0	0	0	0	0	0	0	1	0	0	0	1	0	0	0	0	1	1	1	1	1	0	1	1	0	0	0	0	1
		Bg0051	Escherichia	flexneri	-0.0236982	0.000103415	0	0	0	0	1	0	0	1	1	0	1	0	1	1	0	1	1	0	1	1	1	1	1	1	0	1	1	1	0	0	0	1	1	1	1	1	0	1	0	0	1	1	0
		Bg0017	Escherichia	flexneri	-0.0225771	0.000103415	0	0	0	0	1	0	0	1	1	0	1	0	1	1	0	1	1	0	1	1	1	1	1	1	0	1	1	1	0	0	0	1	1	1	1	1	1	1	0	1	1	1	0
		Bg0006	Bifidobacterium	longum	-0.0257862	0.000137559	0	1	0	0	1	0	1	0	0	1	1	0	0	1	0	1	0	0	0	0	0	1	0	0	0	0	0	0	0	0	1	1	1	1	1	1	0	1	0	0	0	0	1
		Bg0119			-0.0326674	0.000159425	0	0	0	0	0	0	0	0	0	0	0	0	0	0	0	0	0	0	0	0	0	0	0	0	0	0	0	0	0	0	0	0	0	0	0	0	0	0	0	0	0	0	0
		Bg0026	Escherichia	flexneri	-0.0229373	0.000159425	1	0	0	0	1	0	0	1	1	0	1	0	1	1	0	1	1	0	1	1	1	1	1	1	0	1	1	1	0	0	0	1	1	1	1	1	0	1	0	1	1	1	0
		Bg0303	Lactobacillus	acidophilus	-0.0189075	0.000277261	0	0	0	0	0	0	0	1	0	0	1	0	0	0	0	0	0	0	1	0	0	1	0	0	0	1	0	0	0	0	0	1	1	1	0	1	0	0	0	1	0	0	0
		Bg0010			-0.024597	0.000286392	0	0	0	0	0	0	1	1	0	1	1	0	0	1	0	0	0	0	0	0	0	1	1	0	0	1	0	0	0	0	1	1	1	1	1	0	0	1	0	0	0	0	1
		Bg0339	Limosilactobacillus	gastricus	-0.0219781	0.000286392	0	0	0	0	0	0	0	1	0	0	0	0	0	0	0	0	0	0	0	0	1	1	0	0	0	0	0	0	0	0	0	1	0	1	0	1	1	0	0	0	0	0	0
		Bg0252	Enterococcus_A	avium	-0.0185211	0.000286392	1	0	0	0	0	0	0	1	0	0	1	0	1	0	0	1	0	0	1	0	0	1	0	0	1	0	0	1	0	1	0	1	1	1	1	1	1	0	1	1	0	0	0
		Bg0080	Acidaminococcus	intestini	-0.0330602	0.000298671	0	0	0	0	0	0	0	0	0	0	1	0	0	0	0	0	0	0	0	0	0	0	0	0	0	0	0	0	0	0	0	0	0	0	0	0	0	0	0	1	0	0	0
		Bg0799	Bilophila	wadsworthia	-0.0193438	0.000303235	0	0	0	0	0	0	0	0	0	0	0	0	0	0	0	0	0	0	0	0	0	0	0	0	0	0	0	0	0	0	0	0	0	0	0	0	0	0	0	0	0	0	0
		Bg0591	Providencia	alcalifaciens_A	-0.0237986	0.000531941	0	0	0	0	0	0	0	0	0	0	0	0	0	0	0	0	0	0	0	0	1	1	0	0	0	1	0	0	0	0	0	0	0	0	0	1	0	0	0	1	0	0	0
		Bg0768	Bilophila	wadsworthia	-0.0306349	0.000581506	0	0	0	0	0	0	0	0	0	0	0	0	0	0	0	0	0	0	0	0	0	0	0	0	0	0	0	0	0	0	0	0	0	0	0	0	0	0	0	0	0	0	0
		Bg0487	Eubacterium_R	sp000436835	-0.0291628	0.000632537	0	1	0	0	0	0	0	0	0	0	1	0	0	0	0	0	1	0	0	0	0	0	1	0	0	0	0	0	0	0	0	0	1	1	0	0	0	1	0	0	0	0	0
		Bg0124	Streptococcus	sp000187445	-0.0284293	0.000649323	0	0	0	0	0	0	0	0	0	0	1	0	0	0	0	0	0	0	0	0	0	1	0	0	0	1	0	0	0	0	0	1	1	1	0	1	0	0	0	0	0	0	0
		Bg0046	Bifidobacterium	kashiwanohense_A	-0.0237665	0.000706826	0	1	1	0	0	0	1	0	0	1	1	0	0	0	0	0	0	0	0	0	1	1	0	0	0	0	0	0	0	0	0	1	1	1	1	0	0	1	0	0	0	0	1
		Bg0316			-0.0237256	0.000808297	0	0	0	0	0	0	0	1	1	1	1	0	0	0	0	1	0	0	0	0	0	1	1	0	0	1	0	0	0	0	0	0	1	1	0	0	1	0	0	0	1	0	0
		Bg0565			-0.0326799	0.000988422	0	0	0	0	0	0	0	0	0	0	0	0	0	0	0	0	0	0	0	0	0	0	0	0	0	1	0	0	0	1	0	0	0	0	1	0	0	0	0	0	0	0	0
		Bg0368	Enterobacter	kobei	-0.0210191	0.000988422	0	1	0	0	1	0	0	1	1	0	1	0	0	0	0	1	1	0	0	0	1	1	1	0	0	1	1	1	0	1	0	0	1	1	1	1	0	1	0	1	0	0	0
		Bg0352	Enterobacter	roggenkampii	-0.0218268	0.000994534	0	1	0	0	1	0	0	1	1	0	1	0	0	0	0	1	1	0	0	0	1	1	1	0	0	1	1	0	0	1	0	0	1	1	1	1	1	1	0	1	0	0	0
		Bg0364	Agathobaculum	butyriciproducens	-0.034788	0.00121874	0	0	0	0	0	0	0	0	0	0	0	0	0	0	0	0	0	0	0	0	0	1	0	0	0	1	0	0	0	1	0	0	0	0	0	0	0	0	0	0	0	0	0
		Bg0075	Streptococcus	sp000187445	-0.0236951	0.00136249	0	0	1	0	0	0	0	0	0	0	1	0	0	0	0	0	0	0	0	0	0	1	0	0	0	1	0	0	0	0	0	1	1	1	0	1	0	0	0	0	0	0	0
		Bg0420	Bacteroides	ovatus	-0.0265516	0.00193903	0	1	0	0	1	0	1	0	1	1	1	0	0	1	1	1	1	1	0	0	0	1	1	0	0	1	0	0	0	0	0	1	1	1	1	0	1	0	0	0	1	0	0
		Bg0344	Parabacteroides	distasonis	-0.0216347	0.00193903	0	0	0	0	0	0	0	1	1	1	1	0	0	0	0	1	0	0	0	0	0	1	1	0	0	1	0	0	0	0	0	0	1	1	0	0	1	0	0	0	0	0	0
		Bg0117			-0.0458439	0.00203176	0	0	0	0	0	0	0	0	0	0	0	0	0	0	0	0	0	0	0	0	0	0	0	0	0	0	0	0	0	0	0	0	0	0	0	0	0	0	0	0	0	0	0
		Bg0113	Bacteroides	uniformis	-0.0297832	0.00208628	0	1	0	0	1	0	0	1	1	1	1	0	0	1	1	1	1	1	0	0	0	1	1	0	0	1	0	0	0	0	0	0	1	1	0	0	1	0	0	1	1	0	0
		Bg0027	Bifidobacterium	sp002742445	-0.0249884	0.00208628	0	1	0	0	0	0	1	0	0	1	1	0	0	0	0	0	0	0	0	0	0	1	0	0	0	0	0	0	0	0	0	1	1	1	0	0	0	1	0	0	0	0	1
		Bg0761	Providencia	alcalifaciens	-0.0173043	0.00210096	0	0	0	0	0	0	0	0	0	0	0	0	0	0	0	0	0	0	0	0	1	1	0	0	0	1	0	0	0	0	0	0	0	0	0	1	0	0	0	1	0	0	0
		Bg0682			-0.017036	0.00210096	0	0	0	0	0	0	0	1	0	0	1	0	0	1	0	0	0	0	0	0	0	1	0	0	0	0	0	0	0	1	0	1	0	1	1	1	0	0	0	0	1	0	0
		Bg0154	Parabacteroides	distasonis	-0.0235875	0.00228675	0	0	0	0	0	0	0	1	1	1	1	0	0	0	0	1	0	0	0	0	0	1	1	0	0	1	0	0	0	0	0	0	1	1	0	1	1	0	0	0	1	0	0
		Bg0088	Collinsella	aerofaciens_H	-0.0298818	0.0023018	0	0	0	0	0	0	0	1	0	0	1	0	1	0	0	1	0	0	1	1	0	1	0	0	1	0	0	0	0	0	0	1	1	1	0	1	0	0	1	1	1	0	0
		Bg0372	Bariatricus	comes	-0.0330047	0.00259261	0	0	1	0	1	0	0	1	0	1	1	0	0	0	0	1	0	0	0	0	0	1	0	0	0	0	0	0	0	0	0	0	1	1	0	0	0	1	0	0	0	0	0
		Bg0332	Bacteroides	xylanisolvens	-0.0265463	0.00259261	0	0	0	0	0	0	0	0	1	1	1	0	0	1	1	1	1	1	0	0	0	1	1	0	0	1	0	0	0	0	0	0	1	1	0	1	1	0	0	0	1	0	0
		Bg0187	Streptococcus	sp000187445	-0.0243514	0.00259261	0	0	1	0	0	0	0	0	0	0	1	0	0	0	0	0	0	0	0	0	0	1	0	0	0	1	0	0	0	0	0	1	1	1	0	1	0	0	0	0	0	0	0
		Bg0041	Veillonella_A	sp000431435	-0.0175598	0.00259261	0	0	0	0	0	0	0	0	0	0	1	0	0	0	0	1	0	0	0	0	1	0	0	0	0	0	0	0	0	0	0	0	0	0	0	0	0	0	0	0	0	0	0
		Bg0257	Enterococcus_A	avium	-0.0163027	0.00259261	1	0	0	0	1	0	0	1	0	0	1	0	1	0	0	1	0	0	1	0	0	1	0	0	1	0	0	1	0	0	0	0	1	1	1	1	1	1	1	0	0	0	0
		Bg0697	Mogibacterium	sp002299625	-0.0313894	0.00267629	0	0	0	0	0	0	0	0	0	0	0	0	0	0	0	0	0	0	0	0	0	0	0	0	0	0	0	0	0	0	0	0	0	0	0	0	0	0	0	0	0	0	0
		Bg0625	Ruminococcus_D	bicirculans	-0.0258109	0.00267629	0	0	0	0	0	0	0	1	0	0	0	0	0	0	0	0	0	0	0	0	0	1	0	0	0	0	0	0	0	0	0	0	1	0	0	0	0	1	0	0	0	0	0
		Bg0676	Olsenella_B		-0.0254423	0.00267629	0	0	0	0	0	0	0	1	0	0	1	0	0	0	0	1	0	0	1	0	0	1	0	0	0	0	0	1	1	0	0	1	1	1	0	1	0	0	1	0	0	0	0
		Bg0267	Erysipelatoclostridium	ramosum	-0.0189201	0.00267629	0	0	0	0	0	0	0	1	1	0	1	0	0	0	0	0	0	0	0	0	0	1	0	0	0	1	0	0	0	0	1	1	0	1	0	1	1	1	0	1	0	0	0
		Bg0280	Enterobacter	roggenkampii	-0.0188589	0.00267629	0	1	0	0	1	0	0	1	1	0	1	0	0	0	0	1	1	0	0	0	1	1	1	0	0	1	1	1	0	1	0	0	1	1	1	1	1	1	0	1	1	0	0
		Bg0011	Bifidobacterium	kashiwanohense_A	-0.0207964	0.00274214	0	1	1	0	0	0	1	0	0	1	1	0	0	0	0	0	0	0	0	0	1	1	0	0	0	0	0	0	0	0	0	1	1	1	1	0	0	1	0	0	0	0	1
		Bg0073	Dialister	sp000434475	-0.037677	0.00276206	0	0	0	0	0	0	0	0	0	0	0	0	0	0	0	0	0	0	0	0	0	0	0	0	0	0	0	0	0	0	0	0	0	0	0	0	0	0	0	0	0	0	0
		Bg0315	Bacteroides	ovatus	-0.0228261	0.00304028	0	1	0	0	1	0	1	0	1	1	1	0	0	1	1	1	1	1	0	0	0	1	1	0	0	1	0	0	0	0	0	1	1	1	0	1	1	0	0	0	1	0	0
		Bg0206	Bacteroides	thetaiotaomicron	-0.0191966	0.0034471	0	1	0	0	1	0	1	0	1	1	1	0	0	1	1	1	1	1	0	0	0	1	1	0	0	1	0	0	0	0	0	1	1	1	0	1	1	0	0	0	0	0	0
		Bg0152	Streptococcus	sp000187445	-0.0246959	0.00400548	0	0	0	0	0	0	0	0	0	0	1	0	0	0	0	0	0	0	0	0	0	1	0	0	0	1	0	0	0	0	0	1	1	1	0	1	0	0	0	0	0	0	0
		Bg0036	Bifidobacterium	kashiwanohense_A	-0.0209101	0.00410975	0	1	0	0	0	0	1	0	0	1	1	0	0	0	0	0	0	0	0	0	0	1	0	0	0	0	0	0	0	0	0	1	1	1	1	0	1	1	0	0	0	0	1
		Bg0535	Morganella	morganii	-0.0159909	0.00425013	0	0	0	0	0	0	0	0	0	0	0	0	0	0	0	1	0	0	1	1	1	1	1	0	0	1	0	0	0	0	0	0	0	0	0	1	0	0	0	1	0	0	0
		Bg0405	Alistipes	onderdonkii	-0.0275754	0.00443749	0	0	0	0	0	0	0	0	0	0	0	0	0	0	0	1	0	0	0	0	0	1	0	0	0	0	0	0	0	0	0	0	1	1	0	1	1	0	0	0	1	0	0
		Bg0402	UBA9502	sp003480315	-0.032719	0.00452346	0	0	0	0	1	0	0	0	0	0	1	0	1	0	0	1	0	0	0	0	0	1	0	0	0	1	1	0	0	0	0	0	1	1	0	1	0	0	0	0	0	0	0
		Bg0470	Alistipes	finegoldii	-0.0232033	0.00469146	0	0	0	0	0	0	1	0	0	0	0	0	0	0	0	1	0	0	0	0	0	1	0	0	0	0	0	0	0	0	0	1	0	0	1	1	1	0	0	0	0	0	0
		Bg0246	Prevotella	multisaccharivorax	-0.025557	0.00479498	0	1	0	0	1	0	0	1	0	1	1	0	0	0	0	1	0	0	0	0	0	1	0	0	0	0	0	0	0	0	0	0	1	1	0	0	0	0	0	0	1	0	0
		Bg0229	Sutterella	wadsworthensis	-0.0246157	0.00479498	0	0	0	0	0	0	0	0	0	0	0	0	0	0	0	0	0	0	0	0	0	0	0	0	0	0	0	0	0	0	0	0	0	0	0	0	0	0	0	0	0	0	0
		Bg0085	Parolsenella	uli_B	-0.018393	0.00526426	0	0	0	0	0	0	1	1	0	0	1	0	0	0	0	0	0	0	1	1	0	1	1	0	0	0	0	1	1	0	0	0	0	1	0	1	0	0	0	0	0	0	0
		Bg0341	Megamonas	funiformis	-0.0157015	0.00583453	0	0	0	0	1	1	0	1	0	0	1	0	0	1	0	0	0	0	0	0	1	1	0	0	0	1	0	0	0	1	0	1	0	1	1	1	0	0	0	1	1	0	0
		Bg0860	RUG410	sp900553115	-0.0146499	0.00583453	0	0	0	0	0	0	0	0	0	1	1	0	0	0	0	0	0	0	0	0	0	0	0	0	0	0	0	0	0	0	0	0	0	0	0	0	0	0	0	0	0	0	0
		Bg0602	Akkermansia	muciniphila_C	-0.0300395	0.00599236	0	0	0	0	0	0	0	0	1	0	0	0	0	1	1	1	0	0	0	0	0	1	1	0	0	1	0	0	0	0	0	0	0	0	1	0	0	0	0	0	1	0	0
		Bg0657	Lactococcus	lactis	-0.0165336	0.00599236	0	0	0	0	0	0	0	1	0	0	1	0	0	0	0	0	0	0	0	0	1	1	1	0	0	0	0	0	0	0	0	0	1	1	1	1	1	0	0	0	0	0	0
		Bg0208			-0.0126029	0.00622806	0	1	1	0	1	0	0	1	0	0	1	0	1	0	0	0	1	1	0	0	0	1	1	0	1	1	0	1	0	0	0	1	1	1	1	1	1	0	0	1	0	0	0
		Bg0070	Bifidobacterium		-0.0196389	0.00623091	0	0	0	0	0	0	1	0	0	1	1	0	0	1	0	1	0	0	0	0	0	1	0	0	0	1	0	0	0	0	1	1	1	1	1	0	0	1	0	0	0	0	1
		Bg0643	Limosilactobacillus	fermentum	-0.0139328	0.00623091	0	0	0	0	0	0	0	0	0	0	0	0	0	0	0	0	0	0	0	0	1	1	0	0	0	0	0	0	0	0	0	1	0	1	0	1	0	0	0	0	0	0	0
		Bg0273			-0.013836	0.00643631	0	0	0	0	0	0	0	1	0	1	1	0	0	0	0	0	0	0	1	0	0	1	0	0	0	1	0	0	0	0	0	1	1	1	0	1	0	0	0	1	0	0	0
		Bg0020			-0.0170435	0.00703282	0	0	0	0	0	0	0	0	0	0	1	0	0	0	0	1	0	0	0	0	1	0	0	0	0	0	0	0	0	0	0	0	0	0	0	0	0	0	0	0	0	0	0
		Bg0451	Ruminococcus_A	sp003011855	-0.026357	0.00717707	0	0	1	0	0	0	1	0	0	0	0	0	0	0	0	1	0	0	0	0	0	0	0	0	0	0	0	0	0	1	0	1	0	0	0	0	0	1	0	0	0	0	0
		Bg0065	Streptococcus	sp000187445	-0.0202146	0.00753517	0	0	0	0	0	0	0	0	0	0	1	0	0	0	0	0	0	0	0	0	0	1	0	0	0	1	0	0	0	0	0	1	1	1	0	1	0	0	0	0	0	0	0
		Bg0174	Streptococcus	sp000187445	-0.0187793	0.00772827	0	0	0	0	0	0	0	0	0	0	1	0	0	0	0	0	0	0	0	0	0	1	0	0	0	1	0	0	0	0	0	1	1	1	0	1	0	0	0	0	0	0	0
		Bg0461	Parabacteroides	goldsteinii	-0.0236291	0.00829169	0	0	0	0	0	0	0	0	1	1	1	0	0	0	0	1	1	1	0	0	0	1	1	0	0	1	0	0	0	0	0	0	1	1	0	1	1	0	0	0	1	0	0
		Bg0902	Alistipes_A	indistinctus	-0.016531	0.00862716	0	0	0	0	0	0	0	0	1	0	0	0	0	0	0	1	0	0	0	0	0	1	1	0	0	1	0	0	0	0	0	0	0	0	0	1	1	0	0	0	0	0	0
		Bg0214	Haemophilus_D	parainfluenzae_K	-0.0192925	0.00888169	0	0	0	0	0	0	0	0	0	0	1	0	0	0	0	1	0	0	0	0	0	1	0	0	0	1	0	0	0	0	0	0	0	1	0	1	0	0	0	0	1	0	0
		Bg0067	Ruminococcus_B	gnavus	-0.0228583	0.00929705	0	0	1	0	0	0	1	1	0	1	1	0	0	1	1	0	1	1	0	0	0	1	1	1	0	1	0	0	1	0	1	0	1	1	0	0	0	1	0	0	1	0	0
		Bg0032	Streptococcus	pasteurianus	-0.0145075	0.00951187	0	0	1	0	0	0	0	1	0	0	1	0	0	0	0	1	0	0	1	0	0	1	0	0	0	1	0	0	0	1	0	1	1	1	0	1	1	0	1	0	0	0	0
		Bg0842	Ligilactobacillus	murinus	-0.0167891	0.0100738	0	0	1	0	1	0	0	1	0	0	1	0	0	0	0	0	0	0	1	1	0	1	0	0	0	0	0	0	0	0	0	1	1	1	1	1	0	0	1	0	1	0	0
		Bg0363	Parabacteroides	distasonis	-0.0226683	0.0102352	0	0	0	0	0	0	0	1	1	1	1	0	0	0	0	1	0	0	0	0	0	1	1	0	0	1	0	0	0	0	0	0	1	1	0	0	1	0	0	0	1	0	0
		Bg0061	Megasphaera	sp000417505	-0.0205802	0.0106556	0	0	0	0	0	0	0	0	0	0	1	0	0	0	0	0	0	0	0	0	1	1	0	0	0	0	1	0	0	0	0	0	0	0	1	0	0	0	0	1	0	0	0
		Bg0460	Enorma	massiliensis	-0.0376506	0.0107565	0	0	1	0	0	0	0	1	1	0	1	0	1	0	0	1	0	0	1	1	0	0	0	0	1	1	0	0	0	0	0	1	1	1	0	1	0	0	0	1	0	0	0
		Bg0164	Streptococcus	sp000187445	-0.0172045	0.0109691	0	0	0	0	0	0	0	0	0	0	1	0	0	0	0	0	0	0	0	0	0	1	0	0	0	1	0	0	0	0	0	1	1	1	0	1	0	0	0	0	0	0	0
		Bg0594	Bilophila	wadsworthia	-0.016836	0.0118762	0	0	0	0	0	0	0	0	0	0	0	0	0	0	0	0	0	0	0	0	0	0	0	0	0	0	0	0	0	0	0	0	0	0	0	0	0	0	0	0	0	0	0
		Bg0194	Megamonas	funiformis	-0.0226537	0.0123636	1	0	0	0	1	1	0	1	0	0	1	0	0	1	1	0	0	0	0	0	1	1	0	0	0	1	0	0	0	1	0	1	0	1	1	1	0	0	0	1	1	0	0
		Bg0129	Streptococcus	sp000187445	-0.01723	0.012407	0	0	1	0	0	0	0	0	0	0	1	0	0	0	0	0	0	0	0	0	0	1	0	0	0	1	0	0	0	0	0	1	1	1	0	1	0	0	0	0	0	0	0
		Bg0234	Megamonas	funiformis	-0.0151608	0.0127763	0	0	0	1	1	0	0	1	0	0	1	0	0	1	0	0	0	0	0	0	1	1	0	0	0	1	0	0	0	1	0	1	0	1	1	1	0	0	0	1	1	0	0
		Bg0244	Megamonas	funiformis	-0.0133153	0.0127763	1	0	0	0	1	1	0	0	0	0	1	0	0	1	0	0	0	0	0	0	1	1	0	0	0	1	0	0	0	1	0	1	0	1	1	1	0	0	0	1	1	0	0
		Bg0077	Limosilactobacillus	mucosae	-0.0099231	0.0127763	0	0	0	0	1	0	0	0	0	0	0	0	0	0	0	0	1	0	0	0	1	1	1	0	0	0	0	0	0	0	0	1	0	1	0	1	0	0	0	0	0	0	0
		Bg0078			-0.0142026	0.013633	0	0	0	0	0	0	1	0	0	0	0	0	0	0	0	0	0	0	1	1	0	1	1	0	0	0	0	1	1	0	0	0	0	1	0	1	0	0	0	0	0	0	0
		Bg0137			-0.0169575	0.0136968	1	0	0	0	1	0	0	1	0	0	1	0	0	1	0	0	0	0	0	0	1	1	0	0	0	1	0	0	0	1	0	1	0	1	1	1	0	0	0	1	1	0	0
		Bg0539	Parolsenella	sp900549525	-0.0219943	0.0137792	0	0	0	0	0	0	0	1	0	0	1	0	0	0	0	1	0	0	0	0	0	1	0	0	0	0	0	0	1	0	0	0	0	0	0	1	0	0	0	0	0	0	0
		Bg0227	Faecalimonas	sp900550975	-0.020837	0.0147468	0	0	0	0	0	0	0	1	1	0	1	0	0	0	0	1	0	0	0	0	0	1	0	0	0	1	0	0	0	0	1	1	0	0	0	0	0	0	0	0	0	0	0
		Bg0024	Bifidobacterium	kashiwanohense_A	-0.0175558	0.0148125	0	1	0	0	0	0	1	0	0	1	1	0	0	0	0	0	0	0	0	0	0	1	0	0	0	0	0	0	0	0	0	1	1	1	1	0	0	1	0	0	0	0	1
		Bg0037	Streptococcus	lutetiensis	-0.0145413	0.0148125	0	0	1	0	0	0	0	1	0	1	1	0	0	0	0	0	0	0	0	0	0	1	0	0	0	1	0	0	0	0	0	1	1	1	0	1	0	0	0	0	0	0	0
		Bg0133	Veillonella		-0.0241333	0.015271	0	0	0	0	0	0	0	0	0	0	1	0	1	1	0	0	0	0	0	0	0	0	0	0	0	0	0	0	0	0	0	0	0	0	0	0	0	0	0	0	0	0	0
		Bg0263	Bacteroides	thetaiotaomicron	-0.017052	0.0161724	0	1	0	0	1	0	1	1	1	0	1	0	0	1	1	1	1	1	0	0	0	1	1	0	0	1	0	0	0	0	0	1	1	1	0	1	1	0	0	0	0	0	0
		Bg0333	Campylobacter_D	jejuni	-0.00942164	0.0161724	0	0	0	0	0	0	0	0	0	0	0	0	0	0	0	0	0	0	0	0	0	0	0	0	0	0	0	0	0	0	0	0	0	0	0	0	0	0	0	0	0	0	0
		Bg0897			-0.0266502	0.0197383	0	0	0	0	0	0	0	0	1	0	1	0	0	0	0	1	0	0	0	0	0	0	0	0	0	1	0	0	0	0	1	1	0	0	0	0	0	0	0	0	0	0	0
		Bg0062	Bifidobacterium	sp002742445	-0.0193032	0.0197629	0	1	0	0	0	0	1	1	0	1	1	0	0	0	0	0	0	0	0	0	1	1	0	0	0	0	0	0	0	0	0	1	1	1	0	0	0	1	0	0	0	0	1
		Bg0163	Bacteroides	ovatus	-0.0145606	0.0209093	0	1	0	0	1	0	1	0	1	1	1	0	0	1	1	1	1	1	0	0	0	1	1	0	0	1	0	0	0	0	0	1	1	1	0	0	1	0	0	0	1	0	0
		Bg0440	Enterococcus_B	faecium_B	-0.0141959	0.0213443	1	1	1	0	1	0	0	1	0	0	1	0	1	0	0	0	1	1	0	0	0	1	1	0	1	1	0	0	1	0	0	1	1	1	1	1	1	0	0	1	0	0	0
		Bg0929			-0.0155183	0.0215812	0	0	0	0	0	0	0	1	0	1	1	0	1	0	0	1	0	0	1	0	0	1	0	0	0	0	0	0	0	0	0	1	1	1	0	1	1	0	1	0	0	0	0
		Bg0052	Parolsenella	uli_B	-0.0160904	0.0233794	0	0	0	0	0	0	0	0	0	0	1	0	0	1	0	1	0	0	1	1	0	1	1	0	0	0	0	1	1	0	0	0	0	1	0	1	0	0	0	0	0	0	0
		Bg0170	Parabacteroides	distasonis	-0.0130622	0.0233794	0	0	0	0	0	0	0	1	1	1	1	0	0	0	0	1	0	0	0	0	0	1	1	0	0	1	0	0	0	0	0	0	1	1	0	0	1	0	0	0	1	0	0
		Bg0147			-0.0180347	0.0234454	0	0	0	0	0	0	0	0	0	0	1	0	0	0	0	0	1	0	1	1	0	0	1	0	0	0	0	0	0	0	0	0	0	0	0	1	0	0	0	0	1	0	0
		Bg0318	Megamonas	funiformis	-0.0178812	0.0234454	0	0	0	0	1	1	0	1	0	0	0	0	0	1	0	0	0	0	0	0	1	1	0	0	0	1	0	0	0	1	0	1	0	1	1	1	0	0	0	1	1	0	0
		Bg0044	Bifidobacterium	sp002742445	-0.0199492	0.0246812	0	1	0	0	1	0	1	1	0	1	1	0	0	0	0	0	0	0	0	0	0	1	0	0	0	0	0	0	0	0	0	1	1	1	0	0	1	1	0	0	0	0	1
		Bg0220	Streptococcus	sp000187445	-0.0154116	0.0250888	0	0	1	0	0	0	0	0	0	0	1	0	0	0	0	0	0	0	0	0	0	1	0	0	0	1	0	0	0	0	0	1	1	1	0	1	0	0	0	0	0	0	0
		Bg0050			-0.0151501	0.0255664	0	1	0	0	0	0	1	0	0	1	1	0	0	0	0	0	0	0	0	0	1	1	0	0	0	0	0	0	0	0	0	1	1	1	1	0	0	1	0	0	0	0	1
		Bg0103			-0.00924726	0.0255664	0	0	0	0	0	0	0	0	0	0	0	0	0	0	0	0	0	0	0	0	1	1	0	0	0	0	0	0	0	0	0	1	0	1	0	1	0	0	0	0	0	0	0
		Bg0031	Limosilactobacillus	mucosae	-0.0124766	0.0258862	0	0	0	0	1	0	0	0	0	0	0	0	0	0	0	0	1	0	0	0	1	1	1	1	0	0	0	0	0	0	0	1	0	1	0	1	0	0	0	0	0	0	0
		Bg0797	Agathobaculum	butyriciproducens	-0.0240614	0.0263076	0	0	0	0	0	0	0	0	0	0	0	0	0	0	0	0	0	0	0	0	0	0	0	0	0	1	0	0	0	1	0	0	0	0	0	0	0	0	0	0	0	0	0
		Bg0128	Limosilactobacillus	mucosae	-0.0123887	0.0263968	0	0	0	0	1	0	0	0	0	0	0	0	0	0	0	0	1	0	0	0	1	1	1	1	0	0	0	0	0	0	0	1	0	1	0	1	0	0	0	0	0	0	0
		Bg0116	Streptococcus	sp000187445	-0.0176848	0.0269107	0	0	0	0	0	0	0	0	0	0	1	0	0	0	0	0	0	0	0	0	0	1	0	0	0	1	0	0	0	0	0	1	1	1	0	1	0	0	0	0	0	0	0
		Bg0712	Anaerobiospirillum	succiniciproducens	-0.0137141	0.0272533	0	0	0	0	0	0	0	0	0	0	0	0	0	1	0	1	1	0	0	0	0	1	1	0	0	1	0	0	0	0	0	0	0	0	0	0	0	0	0	0	1	0	0
		Bg0802			-0.0114841	0.0282096	0	0	0	0	0	0	0	1	0	0	1	0	0	0	0	0	0	0	0	0	0	1	0	0	0	0	0	0	0	0	0	1	0	1	1	1	0	0	0	0	0	0	0
		Bg0090	Megasphaera	sp001546855	-0.0154529	0.0304114	0	0	0	0	0	0	0	0	0	0	1	0	0	0	0	0	1	0	0	0	1	1	1	0	0	0	0	1	0	0	0	0	0	0	1	0	0	0	0	1	0	0	0
		Bg0171	Streptococcus	sp000187445	-0.0145962	0.0304114	0	0	0	0	0	0	0	0	0	0	1	0	0	0	0	0	0	0	0	0	0	1	0	0	0	1	0	0	0	0	0	1	1	1	0	1	0	0	0	0	0	0	0
		Bg0218	Streptococcus	sp000187445	-0.0144708	0.0322361	0	0	1	0	0	0	0	0	0	0	1	0	0	0	0	0	0	0	0	0	0	1	0	0	0	1	0	0	0	0	0	1	1	1	0	1	0	0	0	0	0	0	0
		Bg0911	Erysipelatoclostridium	sp000752095	-0.0140692	0.0322361	0	0	0	0	0	0	0	1	0	0	1	0	0	0	0	0	0	0	0	0	0	1	0	0	0	1	0	0	0	0	0	1	0	0	0	1	0	0	0	1	0	0	0
		Bg0216	Streptococcus	sp000187445	-0.0138599	0.0322361	0	0	0	0	0	0	0	0	0	0	0	0	0	0	0	0	0	0	0	0	0	1	0	0	0	1	0	0	0	0	0	1	1	1	0	1	0	0	0	0	0	0	0
		Bg0394	Roseburia	intestinalis	-0.01815	0.0342086	0	1	0	0	0	0	1	1	1	0	1	0	0	0	0	1	1	1	0	0	0	0	1	0	0	1	0	0	0	0	1	1	1	1	0	0	1	1	0	0	0	0	0
		Bg0225	Bacteroides	ovatus	-0.0136072	0.0342086	0	1	0	0	1	0	1	0	1	1	1	0	0	1	1	1	1	1	0	0	0	1	1	0	0	1	0	0	0	0	0	1	1	1	0	1	1	0	0	0	1	0	0
		Bg0392	Agathobaculum	butyriciproducens	-0.0269269	0.0342538	0	0	0	0	0	0	0	0	0	0	0	0	0	0	0	0	0	0	0	0	0	0	0	0	0	1	0	0	0	1	0	0	0	0	0	0	0	0	0	0	0	0	0
		Bg0139			-0.0142409	0.0342538	0	0	1	0	0	0	0	0	0	0	1	0	0	0	0	0	0	0	0	0	0	1	0	0	0	1	0	0	0	0	0	1	1	1	0	1	0	0	0	0	0	0	0
		Bg0441			-0.0143115	0.0352745	0	0	0	0	0	0	0	0	0	0	1	0	0	0	0	0	0	0	0	0	0	1	0	0	0	0	0	0	0	0	0	0	0	0	0	0	0	0	0	1	0	0	0
		Bg0021	Bifidobacterium	kashiwanohense_A	-0.014867	0.0361033	0	0	0	0	0	0	1	0	1	1	1	0	0	0	0	0	0	0	0	0	1	1	0	0	0	0	0	0	0	0	0	1	1	1	1	0	1	1	0	0	0	0	1
		Bg0398			-0.0102105	0.0361033	0	0	0	0	1	0	0	1	0	0	1	0	0	0	0	0	0	0	0	0	1	0	0	0	0	0	0	0	0	0	0	1	1	1	0	1	0	0	0	0	0	0	0
		Bg0893	Akkermansia	muciniphila_B	-0.0172698	0.0361299	0	0	0	0	0	0	0	0	1	0	0	0	0	1	1	1	0	0	0	0	0	1	1	0	0	1	0	0	0	0	0	0	0	0	1	0	0	0	0	0	1	0	0
		Bg0530	Allisonella	histaminiformans	-0.0109608	0.0361299	0	0	0	0	0	0	0	0	0	0	0	0	0	0	0	0	0	0	0	0	0	0	0	0	0	0	0	0	0	0	0	0	0	0	0	0	0	0	0	0	0	0	0
		Bg0172	Streptococcus	sp000187445	-0.0143102	0.037574	0	0	0	0	0	0	0	0	0	0	0	0	0	0	0	0	0	0	0	0	0	1	0	0	0	1	0	0	0	0	0	1	1	1	0	1	0	0	0	0	0	0	0
		Bg0439	Parabacteroides	distasonis	-0.0155719	0.039043	0	0	0	0	0	0	0	1	1	1	1	0	0	0	0	1	0	0	0	0	0	1	1	0	0	1	0	0	0	0	0	0	1	1	0	0	1	0	0	0	1	0	0
		Bg0600	Acidaminococcus	sp000437815	-0.00939083	0.039043	0	0	0	0	0	0	0	0	0	0	1	0	0	0	0	0	0	0	0	0	0	1	0	0	0	0	0	0	0	0	0	0	0	0	0	0	0	0	0	1	0	0	0
		Bg0694			-0.0131439	0.0394331	1	0	0	0	0	0	0	1	0	0	1	0	1	0	0	1	0	0	1	1	0	1	0	0	1	1	0	0	1	1	0	0	1	1	1	1	1	0	0	1	0	0	0
		Bg0409	Agathobaculum	butyriciproducens	-0.0311769	0.0408693	0	0	0	0	0	0	0	0	0	0	0	0	0	0	0	0	0	0	0	0	0	0	0	0	0	0	0	0	0	1	0	0	0	0	0	0	0	0	0	0	0	0	0
		Bg0972	SFEL01	sp004557245	-0.018052	0.0424546	0	0	0	0	0	0	0	0	0	0	0	0	0	1	0	0	0	0	0	0	0	0	0	0	0	0	0	0	0	0	0	0	1	1	0	0	0	0	0	0	0	0	0
		Bg0028			-0.0164087	0.0425292	0	1	0	0	0	0	1	0	0	1	1	0	0	0	0	0	0	0	0	0	0	1	0	0	0	0	0	0	0	0	0	1	1	1	0	0	1	1	0	0	0	0	1
		Bg0300			-0.0130645	0.0466538	0	0	1	0	0	0	0	0	0	0	1	0	0	0	0	0	0	0	0	0	0	1	0	0	0	1	0	0	0	0	0	1	1	1	0	1	0	0	0	0	0	0	0
		Bg0185	Ligilactobacillus	salivarius	-0.0125348	0.0466538	1	0	0	0	0	0	0	1	0	0	1	0	0	0	0	0	0	0	0	0	0	1	0	0	0	0	0	0	0	0	0	1	0	1	1	1	0	0	0	0	1	0	0
		Bg0477	Parabacteroides	distasonis	-0.011705	0.0466538	0	0	0	0	0	0	0	1	1	1	1	0	0	0	0	1	0	0	0	0	0	1	1	0	0	1	0	0	0	0	0	0	1	1	0	0	1	0	0	0	1	0	0
		Bg0023	Bifidobacterium	bifidum	-0.0190711	0.0478155	0	0	0	0	0	0	1	1	0	1	1	0	0	0	0	1	0	0	0	0	0	1	0	0	0	1	0	0	0	0	1	1	0	0	0	0	0	0	0	0	0	0	0
		Bg0787	Bilophila	wadsworthia	-0.0101706	0.0478155	0	0	0	0	0	0	0	0	0	0	0	0	0	0	0	0	0	0	0	0	0	0	0	0	0	0	0	0	0	0	0	0	0	0	0	0	0	0	0	0	0	0	0
	other	Bg0086	Streptococcus	sp000187445	-0.0250563	0.0507132	0	0	0	0	0	0	0	0	0	0	1	0	0	0	0	0	0	0	0	0	0	1	0	0	0	1	0	0	0	0	0	1	1	1	0	1	0	0	0	0	0	0	0
		Bg0495	Faecalibacterium	prausnitzii_C	0.0203063	0.0530755	0	0	0	0	0	0	0	1	0	1	1	0	0	0	0	1	1	1	0	0	0	1	1	1	0	1	0	0	0	0	1	1	1	1	0	0	0	0	0	0	1	0	0
		Bg0406	Faecalibacterium	prausnitzii_A	0.0209127	0.0533474	0	0	0	0	0	0	1	1	1	1	1	0	0	0	0	1	1	1	0	0	1	1	1	1	0	1	0	0	0	0	1	1	1	1	0	0	1	1	0	1	1	0	0
		Bg0652			0.00752856	0.0533474	0	0	0	0	0	0	0	0	0	0	0	0	0	0	0	0	0	0	0	0	0	0	0	0	0	0	0	0	0	0	0	0	0	0	0	0	0	0	0	0	0	0	0
		Bg0675			0.0173981	0.0548796	0	0	0	0	0	0	0	1	0	1	1	0	0	0	0	1	0	0	0	0	0	1	0	0	0	1	0	0	0	0	0	1	1	1	0	0	0	0	0	1	1	0	0
		Bg0651	Prevotella	sp900548745	0.0137004	0.0557669	0	1	0	0	1	0	0	0	0	1	1	0	0	0	0	1	1	1	0	0	0	1	1	0	0	0	0	0	0	0	0	0	0	0	1	0	0	0	0	0	0	0	0
		Bg0550	Roseburia	inulinivorans	0.0204974	0.0559255	0	0	1	0	0	0	1	1	1	1	1	0	0	1	1	1	0	0	0	0	0	0	0	0	0	1	0	0	0	1	1	0	1	1	0	0	0	1	0	0	1	0	0
		Bg0975			-0.0146703	0.0560962	0	0	0	0	0	0	0	0	0	0	0	0	0	0	0	0	0	0	0	0	0	1	0	0	0	0	0	0	0	0	0	0	0	0	0	0	0	0	0	1	0	0	0
		Bg0931	Fusicatenibacter	saccharivorans	0.00952567	0.0585994	0	0	0	0	0	0	1	0	0	1	1	0	0	0	0	1	0	0	0	0	0	1	0	0	0	1	0	0	0	0	0	1	1	1	0	1	1	0	0	0	0	0	0
		Bg0432	Catenibacterium	sp000437715	0.0111644	0.0598246	0	0	0	0	0	0	0	1	0	0	1	0	1	0	0	1	0	0	0	0	0	0	0	0	0	0	0	0	0	0	0	0	0	0	0	1	0	0	0	0	0	0	0
		Bg0465	Fusicatenibacter	saccharivorans	-0.0321293	0.0638496	0	0	0	0	0	0	1	0	0	0	1	0	0	0	0	1	0	0	0	0	0	1	0	0	0	0	0	0	0	0	0	1	1	1	0	1	1	0	0	0	0	0	0
		Bg0143	Limosilactobacillus	mucosae	-0.00683735	0.0638496	0	0	0	0	1	0	0	1	0	0	0	0	0	0	0	0	1	0	0	0	1	1	1	1	0	0	0	0	0	0	0	1	0	1	0	1	0	0	0	0	0	0	0
		Bg0228	Bacteroides	thetaiotaomicron	-0.0144711	0.0646681	0	1	0	0	1	0	1	0	1	1	1	0	0	1	1	1	1	1	0	0	0	1	1	0	0	1	0	0	0	0	0	1	1	1	0	1	1	0	0	0	0	0	0
		Bg0359	Catenibacterium	sp000437715	0.012807	0.0657038	0	0	0	0	0	0	0	1	0	0	1	0	1	0	0	1	0	0	0	0	0	1	0	0	0	0	0	0	0	0	0	1	0	1	0	1	0	1	0	0	0	0	0
		Bg0271			-0.0132296	0.0660967	0	0	0	0	0	0	0	1	0	0	1	0	0	0	0	0	1	1	0	0	1	0	1	1	0	1	0	0	0	0	0	1	1	1	0	0	0	0	0	0	0	0	0
		Bg0607	Lachnospira	sp000436475	0.0157172	0.0664099	0	0	0	0	0	0	0	1	0	0	1	0	0	0	0	0	0	1	0	0	0	0	0	1	0	0	0	0	0	0	0	1	1	1	0	0	0	1	0	0	0	0	0
		Bg0212	Streptococcus	gallolyticus	-0.0117535	0.0664099	0	0	1	0	0	0	0	0	0	0	1	0	0	0	0	1	0	0	0	0	0	1	0	0	0	1	0	0	0	0	0	1	1	1	0	1	0	0	0	0	0	0	0
		Bg0743	Ruminococcus_D	bicirculans	0.0119501	0.0664787	0	0	0	0	0	0	0	1	0	0	0	0	0	0	0	0	0	0	0	0	0	1	0	0	0	0	0	0	0	0	0	0	0	0	0	0	0	1	0	0	0	0	0
		Bg0048	Prevotella	sp900555035	0.0170799	0.0669543	0	0	0	0	0	0	1	0	0	1	1	0	0	1	1	0	1	1	0	0	0	1	1	0	0	0	0	0	0	0	0	1	1	1	1	0	0	0	0	0	0	0	0
		Bg0296	Agathobacter	faecis	0.0146469	0.0669543	0	1	1	0	0	0	1	1	0	1	1	0	0	0	0	1	0	0	0	0	0	0	0	0	0	1	0	0	0	1	1	1	1	1	0	0	1	1	0	0	0	0	0
		Bg0262			-0.0143751	0.0669543	0	0	0	0	1	0	1	0	0	1	0	0	0	0	0	0	0	0	0	0	0	1	0	0	0	0	0	0	0	0	0	1	1	1	1	0	1	1	0	0	0	0	1
		Bg0935			0.0086727	0.0674321	0	0	0	0	0	0	1	0	0	0	1	0	0	0	0	1	0	0	0	0	0	1	0	0	0	1	0	0	0	0	0	1	1	1	0	1	1	0	0	0	0	0	0
		Bg0879	Bariatricus	comes	0.0138748	0.0683902	0	1	1	0	1	0	0	0	0	1	1	0	0	0	0	1	0	0	0	0	0	1	0	0	0	1	0	0	0	0	0	0	1	1	0	0	0	1	0	0	0	0	0
		Bg0772	Lachnospira	eligens_B	0.00867825	0.0689042	0	0	0	0	0	0	0	1	0	0	1	0	0	0	0	0	1	1	0	0	1	0	1	1	0	1	0	0	0	0	0	0	1	1	0	0	0	0	0	0	0	0	0
		Bg0577	Odoribacter	splanchnicus	-0.0136374	0.0689042	0	1	0	0	1	0	0	0	1	0	0	0	0	0	0	1	0	0	0	0	0	0	0	0	0	1	0	0	0	0	0	0	0	0	0	0	1	0	0	0	0	0	0
		Bg0108	Bacteroides	ovatus	-0.014551	0.0689593	0	0	0	0	0	0	1	0	1	1	1	0	0	1	1	1	1	1	0	0	0	1	1	0	0	1	0	0	0	0	0	1	1	1	0	1	1	0	0	1	1	0	0
		Bg0790			0.0121318	0.0698038	0	0	0	0	0	0	1	1	1	1	1	0	0	0	0	1	0	0	0	0	0	0	0	0	0	1	0	0	0	0	1	0	1	1	0	0	0	1	0	0	1	0	0
		Bg0780	ER4	sp000765235	0.0122923	0.0702785	0	0	0	0	0	0	0	0	0	0	0	0	0	0	0	0	0	0	0	0	0	0	0	0	0	0	0	0	0	0	0	0	1	1	0	1	0	0	0	0	0	0	0
		Bg0585		ER4	0.0140568	0.0705527	0	0	0	0	0	0	0	0	0	0	0	0	0	0	0	0	0	0	0	0	0	0	0	0	0	0	0	0	0	0	0	0	1	1	0	0	0	0	0	0	0	0	0
		Bg0158		CAG-568	0.0175519	0.0705933	0	0	0	0	0	0	0	0	0	0	0	0	0	0	0	1	0	0	0	0	0	0	0	0	0	0	0	0	0	0	0	0	1	1	0	0	0	0	0	0	0	0	0
		Bg0008	Prevotella	copri	0.0157871	0.0711828	0	1	0	0	1	0	1	0	0	1	1	0	0	0	0	1	1	1	0	0	0	1	1	0	0	0	0	0	0	0	0	1	1	1	1	0	1	0	0	0	0	0	0
		Bg0408	Mediterraneibacter	faecis	0.016721	0.0714868	0	0	1	0	0	0	1	1	0	1	1	0	0	1	1	0	0	0	0	0	0	1	0	0	0	1	0	0	0	0	1	1	1	1	0	0	1	1	0	0	0	0	0
		Bg0891	Bariatricus	comes	0.0148219	0.0716144	0	0	1	0	1	0	0	0	0	1	1	0	0	0	0	1	0	0	0	0	0	1	0	0	0	1	0	0	0	0	0	0	1	1	0	0	0	1	0	0	0	0	0
		Bg0426	Dorea	longicatena_B	0.0141931	0.0716144	0	0	1	0	0	0	0	1	0	1	1	0	0	0	0	1	0	0	0	0	0	1	0	0	0	0	1	0	0	1	1	1	1	1	0	1	0	0	0	0	0	0	0
		Bg0900			0.0125331	0.0716144	0	0	1	0	1	0	0	0	0	1	1	0	0	0	0	1	0	0	0	0	0	1	0	0	0	1	0	0	0	0	0	0	1	1	0	0	0	1	0	0	0	0	0
		Bg0953	COE1	sp001916965	0.0123236	0.0716144	0	1	1	0	0	0	0	1	0	0	1	0	0	0	0	1	1	1	0	0	0	0	1	0	0	1	0	0	0	0	0	0	1	1	0	1	1	1	0	0	0	0	0
		Bg0950	CAG-217	sp000436335	0.0111327	0.0716144	0	0	0	0	0	0	0	0	0	0	1	0	0	0	0	0	0	0	0	0	0	0	0	0	0	0	0	0	0	0	0	0	1	1	0	0	0	1	0	0	0	0	0
		Bg0926	Fusicatenibacter	saccharivorans	0.00916369	0.0716144	0	0	0	0	0	0	1	0	0	1	1	0	0	0	0	1	0	0	0	0	0	1	0	0	0	1	0	0	0	0	0	1	1	1	0	1	1	0	0	0	0	0	0
		Bg0473	Catenibacterium	sp000437715	0.00822698	0.0716144	0	0	0	0	0	0	0	1	0	0	1	0	0	0	0	1	0	0	0	0	0	1	0	0	0	0	0	0	0	0	0	0	0	1	0	1	0	1	0	0	0	0	0
		Bg0532			0.00815421	0.0716144	0	0	0	0	0	0	0	1	0	0	1	0	0	0	0	0	1	1	0	0	1	0	1	1	0	0	0	0	0	0	0	1	1	1	0	0	0	1	0	0	0	0	0
		Bg0459	Campylobacter		0.00805871	0.0716144	0	0	0	0	0	0	0	0	0	0	0	0	0	0	0	0	0	0	0	0	0	0	0	0	0	0	0	0	0	0	0	0	0	0	0	0	0	0	0	0	0	0	0
		Bg0111	Collinsella	aerofaciens_H	-0.0191728	0.0716144	0	0	0	0	0	0	0	1	0	0	1	0	1	0	0	1	0	0	1	1	0	1	0	0	1	0	0	0	0	0	0	1	1	1	0	1	1	0	1	1	1	0	0
		Bg0210			-0.0147062	0.0716144	0	1	0	0	1	0	1	0	1	1	1	0	0	1	1	1	1	1	0	0	0	1	1	0	0	1	0	0	0	0	0	1	1	1	0	1	1	0	0	0	1	0	0
		Bg0063			-0.00632597	0.0716144	0	0	0	0	0	0	0	1	0	0	1	0	0	0	0	1	0	0	1	1	0	0	0	0	0	0	0	0	0	0	0	1	1	1	0	1	0	0	1	0	0	0	0
		Bg0519	Butyricicoccus		-0.022761	0.0735625	0	0	0	0	0	0	0	0	1	0	0	0	1	1	1	1	0	0	1	1	0	1	1	0	0	1	0	0	1	1	1	0	1	1	0	0	0	0	0	0	1	0	0
		Bg0089	Ruminococcus_B	gnavus	-0.0135094	0.0739857	0	0	0	0	0	0	1	1	0	1	1	0	0	1	1	0	1	1	0	0	0	1	1	0	0	1	0	0	1	0	1	0	1	1	0	0	0	1	0	0	0	0	0
		Bg0476	Agathobacter	rectalis	0.00983553	0.0756122	0	0	1	0	0	0	0	1	0	1	1	0	0	0	0	1	0	0	0	0	0	1	0	0	0	1	0	0	0	0	0	1	1	1	0	0	0	1	0	0	0	0	0
		Bg0907	RC9	sp000435075	0.0101606	0.0756301	0	0	0	0	0	0	0	0	1	0	0	0	0	0	0	1	0	0	0	0	0	1	0	0	0	0	0	0	0	0	0	0	1	1	0	1	1	0	0	0	0	0	0
		Bg0627			0.0132393	0.0769273	0	0	0	0	0	0	0	1	0	0	1	0	0	0	0	1	1	1	0	0	0	1	1	1	1	1	0	0	0	0	0	1	1	1	0	0	0	1	0	0	1	0	0
		Bg0540	Allisonella	histaminiformans	-0.00835847	0.0769273	0	0	0	0	0	0	0	0	0	0	0	0	0	0	0	0	0	0	0	0	0	0	0	0	0	0	0	0	0	0	0	0	0	0	0	0	0	0	0	0	0	0	0
		Bg0275	Parabacteroides	merdae	-0.0151578	0.0775293	0	0	0	0	0	0	0	0	1	0	0	0	0	0	0	1	1	1	0	0	0	1	1	0	0	1	0	0	0	0	0	0	0	0	0	0	0	0	0	0	1	0	0
		Bg0702	Gemmiger	formicilis	0.0138498	0.0776014	0	0	0	0	0	0	1	0	0	0	1	0	1	0	0	1	1	1	0	0	0	1	1	1	1	1	0	0	0	0	0	1	1	1	0	0	0	0	0	0	1	0	0
		Bg0510	Agathobacter	faecis	0.0148792	0.0778154	0	0	1	0	0	0	1	1	0	1	1	1	0	0	0	1	0	0	0	0	0	1	0	0	0	1	0	0	0	0	1	1	1	1	0	0	1	1	0	0	0	0	0
		Bg0631	CAG-41	sp900066215	0.0155634	0.078346	0	1	0	0	0	0	0	0	0	0	1	0	0	0	0	0	0	1	0	0	0	1	0	0	0	0	0	0	0	0	0	0	0	0	0	0	0	0	0	0	0	0	0
		Bg0204			-0.013728	0.0794622	0	1	0	0	1	0	0	0	1	1	1	0	0	1	1	1	1	1	0	0	0	1	1	0	0	1	0	0	0	0	0	0	1	1	0	1	1	0	0	0	0	0	0
		Bg0038			-0.011428	0.0794622	1	0	0	0	0	0	0	1	0	0	1	0	1	0	0	1	0	0	1	1	0	1	0	0	1	0	0	1	0	0	0	1	0	1	0	1	1	0	1	1	0	0	0
		Bg0536	UBA7182	sp003481535	0.0126117	0.0795813	0	0	0	0	0	0	0	0	0	0	0	0	0	0	0	1	0	0	0	0	0	1	0	0	1	1	0	0	0	0	0	0	1	1	0	1	0	0	0	0	0	0	0
		Bg0944	51-20	sp900542055	0.0122253	0.0795813	0	0	0	0	0	0	0	0	0	1	1	0	0	0	0	0	0	0	0	0	0	0	0	0	0	0	0	0	0	0	0	0	0	0	0	0	0	0	0	0	0	0	0
		Bg0030	Bifidobacterium	kashiwanohense_A	-0.012223	0.079841	0	0	0	0	0	0	1	0	0	1	1	0	0	0	0	0	0	0	0	0	1	1	0	0	0	0	0	0	0	0	0	1	1	1	1	0	1	1	0	0	0	0	1
		Bg0326	Prevotella	sp000436915	0.0170473	0.0822822	0	1	0	0	1	0	0	0	1	1	1	0	0	0	0	1	1	1	0	0	0	1	1	0	0	0	0	0	0	0	0	0	1	1	0	1	1	0	0	0	0	0	0
		Bg0866	Agathobaculum	butyriciproducens	0.00866173	0.0829696	0	0	0	0	0	0	0	0	0	0	0	0	0	0	0	0	0	0	0	0	0	0	0	0	0	1	0	0	0	1	0	0	0	0	0	0	0	0	0	0	0	0	0
		Bg0141			-0.0175065	0.085651	0	0	0	0	0	0	0	1	0	0	1	0	1	0	0	1	0	0	1	1	0	1	0	0	1	0	0	0	0	0	0	1	1	1	0	1	1	0	1	1	1	0	0
		Bg0092			-0.0175842	0.0867658	0	0	0	0	0	0	0	1	0	0	1	0	1	0	0	1	0	0	0	0	0	1	0	0	1	0	0	0	0	0	0	1	1	1	0	1	0	0	1	1	1	0	0
		Bg0429			0.0134021	0.0873885	0	0	0	0	0	0	0	0	1	1	1	0	0	0	0	1	0	0	0	0	0	1	1	0	0	0	0	0	0	0	0	0	1	1	0	0	0	0	0	0	0	0	0
		Bg0323	Campylobacter_D	sp900539255	-0.012196	0.0890367	0	0	0	0	0	0	0	0	0	0	0	0	0	0	0	0	0	0	0	0	0	0	0	0	0	0	0	0	0	0	0	0	0	0	0	0	0	0	0	0	0	0	0
		Bg0469	Mediterraneibacter	faecis	0.0185402	0.0904588	0	0	1	0	0	0	0	1	0	1	1	0	0	1	0	0	0	0	0	0	0	1	0	0	0	1	0	0	0	0	0	1	1	1	0	0	0	1	0	0	0	0	0
		Bg0973			0.0112858	0.0904588	0	0	0	0	0	0	0	0	1	0	0	0	0	1	1	1	0	0	0	0	0	1	1	0	0	1	0	0	0	0	0	0	0	0	1	0	0	0	0	0	1	0	0
		Bg0934	Anaerostipes	hadrus_A	0.0124161	0.0916736	0	0	0	0	0	0	0	1	0	0	1	0	0	0	0	1	0	0	0	0	0	1	0	0	0	1	0	1	0	0	0	0	0	1	1	1	0	1	0	0	0	0	0
		Bg0230	Prevotellamassilia	sp900540885	0.0122286	0.0918868	0	0	0	0	0	0	0	0	0	1	1	0	0	0	0	1	0	0	0	0	0	1	0	0	0	0	0	0	0	0	0	0	1	1	0	0	0	0	0	0	1	0	0
		Bg0289			-0.0135094	0.0926991	0	1	0	0	1	0	1	0	1	0	0	0	0	1	1	1	1	1	0	0	0	1	1	0	0	1	0	0	0	0	0	1	1	1	0	1	1	0	0	1	1	0	0
		Bg0454	Faecalibacterium	prausnitzii	0.0160364	0.0927804	0	0	0	0	0	0	0	1	0	0	0	0	0	0	0	1	1	1	0	0	1	1	1	1	0	1	0	0	0	0	1	1	1	1	0	0	1	1	0	1	0	0	0
		Bg0587	Anaerobutyricum	hallii	0.0142622	0.0927804	0	0	0	0	0	0	0	0	0	0	1	0	0	0	0	1	0	0	0	0	0	0	0	0	0	0	0	0	0	0	0	0	1	1	1	1	0	0	0	0	0	0	0
		Bg0701	Agathobacter	rectalis	0.00959177	0.0945668	0	0	1	0	0	0	0	1	0	1	1	0	0	0	0	1	0	0	0	0	0	1	0	0	0	1	0	0	0	0	0	1	1	1	0	0	0	1	0	0	0	0	0
		Bg0512	Dorea	longicatena_B	0.0129707	0.09549	0	1	1	0	0	0	0	1	0	1	1	0	0	0	0	1	0	0	0	0	0	1	0	0	0	0	1	0	0	0	1	1	1	1	0	0	0	0	0	0	1	0	0
		Bg0261	Agathobacter	rectalis	0.0112011	0.0970654	0	0	1	0	0	0	0	1	0	1	1	0	0	0	0	1	0	0	0	0	0	1	0	0	0	1	0	0	0	0	0	1	1	1	0	0	0	1	0	0	0	0	0
		Bg0255	Streptococcus	sp000187445	-0.0104971	0.0970654	0	0	0	0	0	0	0	0	0	0	1	0	0	0	0	0	0	0	0	0	0	1	0	0	0	1	0	0	0	0	0	1	1	1	0	1	0	0	0	0	0	0	0
		Bg0162	Prevotella	sp900546575	0.0156113	0.0971956	0	0	0	0	0	0	1	0	0	1	1	0	0	1	1	1	0	0	0	0	0	1	0	0	0	1	0	0	0	0	0	1	1	1	0	0	0	0	0	0	1	0	0
		Bg0385	Agathobacter	faecis	0.0108505	0.0982359	0	1	1	0	0	0	1	1	0	1	1	1	0	0	0	1	0	0	0	0	0	0	0	0	0	0	0	0	0	0	0	1	1	1	0	0	1	1	0	0	0	0	0
		Bg0817	Desulfovibrio	sp900556755	-0.0177445	0.101154	0	0	0	0	0	0	0	0	0	0	0	0	0	0	0	0	0	0	0	0	0	0	0	0	0	0	0	0	0	0	0	0	0	0	0	1	0	0	0	0	0	0	0
		Bg0515	RC9	sp000435075	0.0177512	0.104377	0	0	0	0	0	0	0	0	1	0	0	0	0	0	0	1	0	0	0	0	0	1	0	0	0	0	0	0	0	0	0	0	1	1	0	1	1	0	0	0	0	0	0
		Bg0678	Campylobacter		-0.00739392	0.107306	0	0	0	0	0	0	0	0	0	0	0	0	0	0	0	0	0	0	0	0	0	0	0	0	0	0	0	0	0	0	0	0	0	0	0	0	0	0	0	0	0	0	0
		Bg0278	Bifidobacterium	adolescentis	0.0102081	0.107945	0	1	0	0	0	0	1	0	0	1	1	0	0	0	0	1	0	0	0	0	1	1	0	0	0	0	0	0	0	0	0	1	1	1	1	1	1	1	0	0	0	0	1
		Bg0834	Anaerostipes	hadrus	0.0072611	0.108326	0	0	0	0	0	0	0	1	0	0	1	0	0	0	0	1	0	0	0	0	0	1	0	0	0	1	0	0	0	1	0	1	0	1	1	1	0	1	0	0	0	0	0
		Bg0417	Faecalibacterium	prausnitzii_C	0.0160579	0.10937	0	0	0	0	0	0	0	1	1	1	1	0	0	0	0	1	1	1	0	0	0	1	1	1	0	1	0	0	0	0	1	1	1	1	0	0	0	1	0	0	1	0	0
		Bg0340	Agathobacter	rectalis	0.0130889	0.10937	0	0	1	0	0	0	0	1	0	1	1	0	0	0	0	1	0	0	0	0	0	1	0	0	0	1	0	0	0	0	0	1	1	1	0	0	0	1	0	0	0	0	0
		Bg0753	Acetatifactor	sp900066565	0.00843389	0.10937	0	0	0	0	1	0	1	1	0	0	1	0	0	0	0	1	0	1	0	0	0	0	0	0	0	1	0	0	0	0	0	1	1	1	0	0	1	1	0	0	0	0	0
		Bg0250			0.00748077	0.110223	0	0	1	0	0	0	1	0	0	1	0	0	0	0	0	1	0	0	0	0	0	0	0	0	0	1	0	0	0	0	1	1	1	1	0	0	1	1	0	0	0	0	0
		Bg0598	Anaerostipes	hadrus	0.0114252	0.111138	0	0	0	0	1	0	0	1	0	0	1	0	0	0	0	1	0	0	0	0	0	1	0	0	0	1	0	1	0	0	0	1	0	1	1	1	0	0	0	0	0	0	0
		Bg0924			0.0126287	0.111495	0	0	1	0	1	0	0	0	0	1	1	0	0	0	0	1	0	0	0	0	0	1	0	0	0	0	0	0	0	0	0	1	1	1	0	0	0	1	0	0	0	0	0
		Bg0034	Megasphaera	sp000417505	-0.00803934	0.111495	0	0	0	0	0	0	0	0	0	0	1	0	0	0	0	0	1	0	0	0	1	1	0	0	0	0	0	0	0	0	0	0	0	0	0	0	0	0	0	1	0	0	0
		Bg0209	Dorea	longicatena_B	0.0145287	0.112203	0	0	1	0	0	0	0	1	0	1	1	0	0	0	0	1	0	0	0	0	0	1	0	0	0	0	1	0	0	1	0	1	1	1	0	0	0	0	0	0	1	0	0
		Bg0751	ER4	sp000765235	0.0128882	0.112203	0	0	0	0	0	0	0	0	0	0	0	0	0	0	0	0	0	0	0	0	0	0	0	0	0	0	0	0	0	0	0	0	1	1	0	0	0	0	0	0	0	0	0
		Bg0756	Eubacterium_R	sp900542875	0.0119988	0.112203	0	0	0	0	0	0	0	0	0	0	1	0	0	0	0	0	0	0	0	0	0	0	0	0	0	0	0	0	0	0	0	0	0	0	0	0	0	1	0	0	0	0	0
		Bg0345	Anaerostipes	hadrus	0.0156675	0.113185	0	0	0	0	1	0	0	1	0	0	1	0	0	0	0	1	0	0	0	0	0	1	0	0	0	1	0	1	0	1	0	1	0	1	1	1	0	0	0	0	0	0	0
		Bg0343	Agathobacter	rectalis	0.0129426	0.113185	0	0	1	0	0	0	0	1	0	1	1	0	0	0	0	1	0	0	0	0	0	1	0	0	0	1	0	0	0	0	0	1	1	1	0	0	0	1	0	0	0	0	0
		Bg0135	Prevotella	sp002265625	-0.0145617	0.113185	0	1	0	0	1	0	0	0	0	1	1	0	0	1	1	1	0	0	0	0	0	1	0	0	0	0	0	0	0	0	0	1	1	1	0	0	0	0	0	0	0	0	0
		Bg0182	Prevotella	sp000436915	0.0221708	0.113954	0	0	0	0	0	0	0	0	1	1	1	0	0	0	0	0	0	0	0	0	0	0	0	0	0	0	0	0	0	0	0	0	1	1	0	0	0	0	0	0	0	0	0
		Bg0421	Gemmiger	formicilis	0.0145885	0.113954	0	0	0	0	0	0	0	0	0	0	1	0	0	0	0	1	1	1	0	0	0	1	1	1	0	1	0	0	0	0	0	0	1	1	0	0	0	0	0	0	0	0	0
		Bg0650	Agathobaculum	butyriciproducens	-0.0180553	0.114794	0	0	0	0	0	0	0	0	0	0	0	0	0	0	0	0	0	0	0	0	0	0	0	0	0	1	0	0	0	1	0	0	0	0	0	0	0	0	0	0	0	0	0
		Bg0788	Hungatella_A	sp003478355	0.0162412	0.116659	0	0	0	0	0	0	0	0	1	0	1	0	1	0	0	0	1	1	0	0	0	1	1	0	0	1	0	0	0	0	0	0	1	1	0	1	0	0	0	0	0	0	0
		Bg0684	Lachnospira	eligens_B	0.00699003	0.116659	0	0	0	0	0	0	0	1	0	0	1	0	0	0	0	0	1	1	0	0	1	0	1	1	0	1	0	0	0	0	0	1	1	1	0	0	0	0	0	0	0	0	0
		Bg0058			-0.0135495	0.116659	0	1	0	0	1	0	1	0	0	1	1	0	0	0	0	0	0	0	0	0	0	1	0	0	0	0	0	0	0	0	0	1	1	1	0	0	1	1	0	0	0	0	1
		Bg0236	Dorea	formicigenerans	0.0171913	0.117154	0	0	0	0	0	0	0	0	0	0	1	0	0	0	0	1	1	0	0	0	0	0	0	0	0	0	0	0	0	0	1	1	1	1	0	0	0	0	1	0	0	0	0
		Bg0571	CAG-83	sp900545495	0.0154225	0.117893	0	0	0	0	0	0	0	0	0	0	0	0	0	0	0	1	0	0	0	0	0	0	0	0	0	0	0	0	0	0	0	0	1	1	0	0	0	0	0	0	0	0	0
		Bg0400	Faecalibacterium	sp900539885	0.0160476	0.119315	0	0	1	0	0	0	0	1	0	1	1	0	0	0	0	1	1	1	0	0	0	1	1	0	0	1	0	0	0	0	1	1	1	1	0	0	0	0	0	0	1	0	0
		Bg0351	Agathobaculum	butyriciproducens	-0.0187111	0.119315	0	0	0	0	0	0	0	0	0	0	0	0	0	0	0	0	0	0	0	0	0	0	0	0	0	1	0	0	0	1	0	0	0	0	0	0	0	0	0	0	0	0	0
		Bg0335	Prevotella	sp003447235	0.0148012	0.120721	0	0	0	0	0	0	0	0	0	1	1	0	0	0	0	1	0	0	0	0	0	1	0	0	0	0	0	0	0	0	0	0	1	1	0	0	0	0	0	0	0	0	0
		Bg0783	Hungatella_A	sp003478355	0.0124035	0.121016	0	0	1	0	0	0	0	0	0	0	1	0	1	0	0	0	1	1	0	0	1	1	1	0	0	1	0	0	1	0	0	0	1	1	0	1	0	0	0	0	0	0	0
		Bg0369	Agathobacter	faecis	0.00965989	0.12171	0	1	1	0	0	0	1	1	0	1	1	1	0	0	0	1	0	0	0	0	0	0	0	0	0	1	0	0	0	0	1	1	1	1	0	0	1	1	0	0	0	0	0
		Bg0153	Veillonella		0.0149533	0.12196	0	0	0	0	0	0	0	0	0	0	1	0	0	1	0	0	0	0	0	0	0	0	0	0	0	0	0	0	0	0	0	0	0	0	0	0	0	0	0	0	0	0	0
		Bg0729	Blautia_A	massiliensis	0.0127193	0.12196	0	0	1	0	0	0	1	1	0	1	1	0	1	0	1	0	0	0	0	0	0	1	0	0	0	1	0	0	0	1	1	0	1	1	0	1	0	1	0	0	1	0	0
		Bg0462		Lachnospira	0.00802471	0.122325	0	0	0	0	0	0	0	1	0	0	1	0	0	0	0	0	1	1	0	0	1	0	1	1	0	1	0	0	0	0	0	1	1	1	0	0	0	0	0	0	0	0	0
		Bg0754			-0.011907	0.123261	0	0	0	0	0	0	1	0	0	0	1	0	0	0	0	1	0	0	0	0	1	0	0	0	0	1	0	0	0	0	1	1	1	1	0	0	0	0	0	0	1	0	0
		Bg0127	Catenibacterium	sp000437715	0.0184209	0.124252	0	0	0	0	0	0	0	1	0	0	1	0	1	0	0	1	0	0	0	0	0	0	0	0	0	0	0	0	0	0	0	1	0	0	0	1	0	0	0	0	0	0	0
		Bg0771	Roseburia	sp900552665	0.00902251	0.124252	0	0	0	0	0	0	1	1	1	1	1	0	0	1	1	1	0	0	0	0	0	0	0	0	0	1	0	0	0	0	1	0	1	1	0	0	1	1	0	0	1	0	0
		Bg0654	Dorea	sp900066555	0.0150707	0.12437	0	0	0	0	0	0	0	1	0	0	1	0	0	0	0	1	0	0	0	0	0	1	0	0	0	0	0	0	0	0	0	0	0	0	1	1	0	0	0	0	0	0	0
		Bg0801		orea	0.0124481	0.125417	0	0	1	0	0	0	0	1	1	1	0	0	0	0	0	1	0	0	0	0	0	0	0	0	0	1	0	0	0	0	1	0	1	1	0	0	0	0	0	0	0	0	0
		Bg0686	Agathobaculum	butyriciproducens	0.00907315	0.125417	0	0	0	0	0	0	0	0	0	0	0	0	0	0	0	0	0	0	0	0	0	0	0	0	0	1	0	0	0	1	0	0	0	0	0	0	0	0	0	0	0	0	0
		Bg0362			-0.0137972	0.125417	0	0	0	0	1	0	1	1	0	0	1	0	0	0	0	1	0	0	0	0	0	1	0	0	0	1	0	0	0	0	0	1	0	0	0	1	0	0	0	0	0	0	0
		Bg0076	Veillonella	parvula_A	-0.0101842	0.125417	0	0	0	0	0	0	0	0	0	0	1	0	0	0	0	0	0	0	0	0	0	0	0	0	0	0	0	0	0	0	0	0	0	0	0	0	0	0	0	0	0	0	0
		Bg0040	Megasphaera	sp000417505	-0.00964578	0.125417	0	0	0	0	0	0	0	0	0	0	1	0	0	0	0	0	1	1	0	0	1	0	1	0	0	0	0	0	0	0	0	0	0	0	1	0	0	0	0	1	0	0	0
		Bg0770			-0.00843905	0.125417	0	0	0	0	0	0	0	1	0	0	1	0	1	1	1	1	0	0	0	0	0	1	0	1	1	1	0	0	0	0	0	0	0	1	0	0	0	0	0	0	1	0	0
		Bg0233	Agathobacter	faecis	0.0110544	0.125956	0	1	1	0	0	0	1	1	0	1	1	0	0	0	0	1	0	0	0	0	0	0	0	0	0	1	0	0	0	1	1	1	1	1	0	0	1	1	0	0	0	0	0
		Bg0288			-0.0121583	0.125956	0	0	0	0	0	0	0	1	1	1	1	0	0	1	1	1	0	0	0	0	0	0	1	0	0	1	0	0	0	0	1	1	1	1	0	0	0	0	0	0	0	0	0
		Bg0618			0.0121891	0.127571	0	1	0	0	0	0	0	0	0	1	1	0	0	0	0	1	1	1	0	0	0	1	1	0	0	0	0	0	0	0	0	0	0	0	1	0	0	0	0	0	0	0	0
		Bg0272	Haemophilus_D	parainfluenzae	-0.00951815	0.127571	0	0	0	0	0	0	0	0	0	0	1	0	0	1	0	1	0	0	0	0	0	1	0	0	0	1	0	0	0	0	0	0	0	1	0	1	0	0	0	0	1	0	0
		Bg0430	Mediterraneibacter	faecis	0.0139038	0.128364	0	0	1	0	0	0	0	1	0	1	1	0	0	1	0	0	0	0	0	0	0	1	0	0	0	1	0	0	0	0	0	1	1	1	0	0	0	1	0	0	0	0	0
		Bg0282	Agathobacter	faecis	0.00762393	0.128364	0	1	1	0	0	0	1	1	0	1	1	1	0	0	0	1	0	0	0	0	0	0	0	0	0	0	0	0	0	0	0	1	1	1	0	0	1	1	0	0	0	0	0
		Bg0131	Lactococcus	petauri	0.0163636	0.13073	0	0	0	0	0	0	0	1	0	0	1	0	0	0	0	0	0	0	1	1	1	1	0	0	0	1	0	0	0	0	0	0	1	1	1	1	1	0	0	1	0	0	0
		Bg0412	CAG-177	sp003514385	-0.0227002	0.130755	0	0	0	0	0	0	0	1	0	0	0	0	0	0	0	0	0	0	0	0	0	0	0	0	0	0	0	0	0	0	0	1	0	0	0	0	0	1	0	0	0	0	0
		Bg0663	Prevotella	sp900548745	0.0127405	0.132762	0	1	0	0	1	0	0	0	0	1	1	0	0	0	0	1	1	1	0	0	0	1	1	0	0	0	0	0	0	0	0	0	0	0	1	0	0	0	0	0	0	0	0
		Bg0471	Acetatifactor	sp003447295	0.00844366	0.132762	0	0	0	0	0	0	1	1	0	1	1	0	0	0	0	1	0	1	0	0	0	0	0	0	0	1	0	0	0	0	0	1	1	1	0	0	1	1	0	0	1	0	0
		Bg0054	Ruminococcus_B	gnavus	-0.00967941	0.132762	0	0	1	0	0	0	1	1	0	1	1	0	1	1	1	0	1	1	0	0	0	1	1	0	0	1	0	0	1	1	1	0	1	1	0	1	0	1	0	0	1	1	0
		Bg0908	CAG-177	sp003514385	0.00891367	0.133146	0	0	0	0	0	0	0	0	0	0	0	0	0	0	0	1	0	0	0	0	0	0	0	0	0	0	0	0	0	0	0	0	0	0	0	0	0	1	0	0	0	0	0
		Bg0314	Prevotella	sp003447235	0.0141438	0.13334	0	0	0	0	0	0	0	0	0	1	1	0	0	0	0	1	0	0	0	0	0	1	0	0	0	0	0	0	0	0	0	0	1	1	0	0	0	0	0	0	0	0	0
		Bg0146	Prevotella	sp900546575	0.0171088	0.134036	0	0	0	0	0	0	0	0	0	1	1	0	0	1	1	1	0	0	0	0	0	1	0	0	0	1	0	0	0	0	0	0	1	1	0	0	1	0	0	0	1	0	0
		Bg0882	RUG410	sp900553115	-0.00480499	0.134036	0	0	0	0	0	0	0	0	0	1	1	0	0	0	0	0	0	0	0	0	0	0	0	0	0	0	0	0	0	0	0	0	0	0	0	0	0	0	0	0	0	0	0
		Bg0055	Klebsiella	pneumoniae	-0.00860228	0.134485	1	1	0	1	1	0	0	1	1	0	1	0	1	1	0	1	1	1	0	0	1	1	1	0	1	1	0	0	0	1	0	1	1	1	1	1	0	1	0	1	0	0	0
		Bg0336	Dorea	longicatena_B	0.0105488	0.134494	0	0	1	0	0	0	0	0	0	1	1	0	0	0	0	1	0	0	0	0	0	1	0	0	0	0	1	0	0	1	1	1	1	1	0	0	0	0	0	0	0	0	0
		Bg0554	Catenibacterium	sp000437715	0.00968178	0.135259	0	0	0	0	0	0	0	1	0	0	1	0	1	0	0	1	0	0	0	0	0	1	0	0	0	0	0	0	0	0	0	0	0	1	0	1	0	1	0	0	0	0	0
		Bg0118			0.0077269	0.135259	0	0	0	0	0	0	0	1	0	0	1	0	0	0	0	0	0	0	0	0	0	1	0	0	0	1	0	0	0	0	0	0	0	1	0	1	1	0	0	0	0	0	0
		Bg0043	Streptococcus	lutetiensis	-0.00701344	0.135259	0	0	1	0	0	0	0	1	0	1	1	0	0	0	0	1	0	0	0	0	0	1	0	0	0	1	0	0	0	0	0	1	1	1	0	1	0	0	0	0	0	0	0
		Bg0098			-0.0145135	0.136497	0	0	0	0	0	0	0	1	0	0	1	0	1	0	0	1	0	0	1	1	0	1	0	0	1	0	0	0	0	0	0	1	1	1	0	1	1	0	1	1	1	0	0
		Bg0613	Mediterraneibacter	faecis	0.0102212	0.136991	0	0	1	0	0	0	0	1	0	1	1	0	0	1	0	0	0	0	0	0	0	1	0	0	0	1	0	0	0	0	0	1	1	1	0	0	1	1	0	0	0	0	0
		Bg0177	Prevotellamassilia	sp900540885	0.00917801	0.138189	0	0	0	0	0	0	0	0	0	1	1	0	0	0	0	1	0	0	0	0	0	1	0	0	0	0	0	0	0	0	0	0	1	1	0	0	0	0	0	0	1	0	0
		Bg0537			0.00848619	0.138189	0	0	1	0	0	0	0	1	0	1	0	0	0	1	0	0	0	0	0	0	0	1	0	0	0	1	0	0	0	0	0	1	1	1	0	0	0	1	0	0	0	0	0
		Bg0013	Megamonas	funiformis	-0.00849822	0.138189	1	0	0	1	1	0	0	0	0	0	1	0	0	1	0	0	0	0	0	0	1	1	0	0	0	1	0	0	0	1	0	1	0	1	1	1	0	0	0	1	1	0	0
		Bg0531	Bifidobacterium	angulatum	-0.0127531	0.138681	0	1	0	0	1	0	1	0	0	1	1	0	0	0	0	0	0	0	0	0	0	1	0	0	0	0	0	0	0	0	0	1	1	1	1	0	1	1	0	0	0	0	1
		Bg0190	Prevotella	sp900290275	0.011285	0.139571	0	1	0	0	1	0	1	0	1	1	1	0	0	0	0	1	0	0	0	0	0	1	0	0	0	1	0	0	0	0	0	1	1	1	1	0	0	0	0	0	0	0	0
		Bg0492	Anaerostipes	hadrus	0.0079846	0.139571	0	0	0	0	0	0	0	1	0	0	1	0	0	0	0	1	0	0	0	0	0	1	0	0	0	1	0	1	0	1	0	0	0	1	1	1	1	1	0	0	0	0	0
		Bg0542			0.0106798	0.140702	0	0	0	0	0	0	1	1	1	1	1	0	0	0	0	1	0	0	0	0	0	0	0	0	0	1	0	0	0	1	1	0	1	1	0	0	0	1	0	0	1	0	0
		Bg0615			-0.0171912	0.14087	0	0	0	0	0	0	0	0	1	0	0	0	0	1	1	1	0	0	0	0	0	1	0	0	0	1	0	0	0	0	0	0	0	0	0	0	0	0	0	0	1	0	0
		Bg0379	Mediterraneibacter	faecis	0.0127762	0.141676	0	0	1	0	0	0	0	1	0	1	1	0	0	1	0	0	0	0	0	0	0	1	0	0	0	1	0	0	0	0	0	1	1	1	0	0	0	1	0	0	0	0	0
		Bg0521	Faecalibacterium	sp003449675	0.0157329	0.143036	0	0	0	0	0	0	1	1	1	1	1	0	0	0	0	1	1	1	0	0	1	1	1	1	0	1	0	0	0	0	1	1	1	1	0	0	1	1	0	1	1	0	0
		Bg0287	Agathobacter	faecis	0.00658746	0.145599	0	1	1	0	0	0	0	1	0	1	1	0	0	0	0	1	0	0	0	0	0	0	0	0	0	1	0	0	0	1	1	1	1	1	0	0	1	1	0	0	0	0	0
		Bg0310	Roseburia	inulinivorans	0.0213567	0.146038	0	0	1	0	0	0	1	1	1	1	1	0	0	1	1	1	0	0	0	0	0	0	0	0	0	1	0	0	0	1	1	0	1	1	0	0	0	1	0	0	1	0	0
		Bg0581		CAG-217	0.00851242	0.146038	0	0	0	0	0	0	0	0	0	0	1	0	0	0	0	0	0	0	0	0	0	1	0	0	0	0	0	0	0	0	0	0	1	1	0	0	0	1	0	0	0	0	0
		Bg0413	Agathobacter	faecis	0.0082405	0.146038	0	1	1	0	0	0	0	1	0	1	1	1	0	0	0	1	0	0	0	0	0	0	0	0	0	1	0	0	0	1	1	1	1	1	0	1	1	1	0	0	0	0	0
		Bg0773			-0.00842697	0.146816	0	0	0	0	0	0	0	0	0	0	0	0	0	0	0	0	0	0	0	0	0	0	0	0	0	0	0	0	0	0	0	0	0	0	0	0	0	0	0	0	0	0	0
		Bg0965		CAG-238	0.013553	0.151937	0	0	0	0	0	0	0	0	0	0	0	0	0	0	0	0	0	0	0	0	0	0	0	0	0	0	0	0	0	0	0	0	0	0	0	0	0	0	0	0	0	0	0
		Bg0219	Bacteroides	uniformis	-0.0117774	0.152097	0	1	0	0	1	0	0	1	1	1	1	0	0	1	1	1	1	0	0	0	0	1	1	0	0	1	0	0	0	0	0	0	1	1	0	0	1	0	0	1	0	0	0
		Bg0035	Prevotella	sp900555035	0.012061	0.152152	0	1	0	0	1	0	1	0	0	1	1	0	0	1	1	1	1	1	0	0	0	1	1	0	0	0	0	0	0	0	0	1	1	1	1	0	0	0	0	0	1	0	0
		Bg0260	Veillonella		-0.00810181	0.152948	0	0	0	0	0	0	0	0	0	0	1	0	0	1	0	0	0	0	0	0	0	0	0	0	0	0	0	0	0	0	0	0	0	0	0	0	0	0	0	0	0	0	0
		Bg0795	Akkermansia	muciniphila	-0.00987046	0.153952	0	0	0	0	0	0	0	0	1	0	0	0	0	1	1	1	0	0	0	0	0	1	0	0	0	1	0	0	0	0	0	0	0	0	0	0	0	0	0	0	1	0	0
		Bg0599	Agathobacter	rectalis	0.00850826	0.155061	0	0	1	0	0	0	0	1	0	1	1	0	0	0	0	1	0	0	0	0	0	1	0	0	0	1	0	0	0	0	0	0	1	1	0	0	0	1	0	0	0	0	0
		Bg0723	Roseburia	hominis	0.0146372	0.159674	0	0	0	0	0	0	0	1	0	0	1	0	0	0	0	1	1	1	0	0	0	0	1	0	0	1	0	0	1	1	0	1	1	1	0	0	1	1	0	0	0	0	0
		Bg0898		CAG-177	0.00969015	0.159674	0	0	0	0	0	0	0	0	0	0	0	0	0	0	0	1	0	0	0	0	0	0	0	0	0	0	0	0	0	0	0	0	0	0	0	0	0	1	0	0	0	0	0
		Bg0022			-0.0108847	0.159674	0	0	0	0	0	0	1	1	0	1	1	0	0	0	0	0	0	0	0	0	0	1	0	0	0	1	0	0	0	0	1	1	0	0	0	0	0	0	0	0	0	0	0
		Bg0685			-0.00991138	0.159674	0	0	1	0	0	0	0	1	0	0	1	0	0	0	0	0	0	0	0	0	0	1	0	0	0	1	0	0	0	0	0	1	1	1	1	1	0	0	0	0	0	0	0
		Bg0033	Streptococcus	infantarius	-0.00815393	0.160205	0	0	1	0	0	0	0	1	0	0	1	0	0	0	0	0	0	0	0	0	0	1	0	0	0	1	0	0	0	0	0	1	1	1	0	1	0	0	0	0	0	0	0
		Bg0095			-0.0122536	0.160242	0	1	0	0	1	0	1	1	1	1	1	0	0	1	1	1	1	1	0	0	0	1	1	0	0	1	0	0	0	0	0	1	1	1	0	1	1	0	0	0	0	0	0
		Bg0422	Dialister	succinatiphilus	0.00900748	0.160784	0	0	0	0	0	0	0	0	0	0	0	0	0	0	0	0	0	0	0	0	0	0	0	0	0	0	0	0	0	0	0	0	0	0	0	0	0	0	0	0	0	0	0
		Bg0308			0.00699656	0.16083	0	1	0	0	0	0	0	1	0	1	1	1	0	0	0	1	0	0	0	0	0	0	0	0	0	1	0	0	0	1	1	0	1	1	0	0	1	1	0	0	0	0	0
		Bg0494	Anaerobutyricum	hallii	0.010003	0.163783	0	0	0	0	0	0	0	0	0	0	1	0	0	0	0	1	0	0	0	0	0	0	0	0	0	0	0	0	0	0	0	0	1	1	1	1	0	1	0	0	0	0	0
		Bg0913	CAG-170	sp000436735	0.01302	0.163934	0	0	0	0	0	0	1	1	0	0	0	0	0	1	1	0	0	0	0	0	0	0	0	0	0	0	0	0	0	0	0	0	1	1	0	0	0	0	0	0	0	0	0
		Bg0583	CAG-217	sp000436335	0.015499	0.164029	0	0	0	0	0	0	0	1	0	0	1	0	0	0	0	0	0	0	0	0	0	0	0	0	0	0	1	0	0	0	0	0	1	1	0	0	0	1	0	0	0	0	0
		Bg0060	Bacteroides	fragilis_A	-0.00976426	0.164538	0	0	0	0	0	0	0	0	1	0	1	0	0	1	1	1	0	0	0	0	0	1	1	0	0	1	0	0	0	0	0	0	0	0	0	0	1	0	0	1	1	0	0
		Bg0069	Prevotella		0.0136786	0.167087	0	1	0	0	1	0	1	1	1	1	1	0	0	0	0	1	0	0	0	0	0	1	0	0	0	1	0	0	0	0	0	1	1	1	1	0	1	0	0	0	1	0	0
		Bg0601			0.0138153	0.167777	0	0	0	0	0	0	1	1	1	1	1	0	0	1	1	1	0	0	0	0	0	0	0	0	0	1	0	0	0	0	1	0	1	1	0	0	1	1	0	0	1	0	0
		Bg0881	CAG-217	sp000436335	0.0100048	0.167777	0	0	0	0	0	0	0	0	0	0	1	0	0	0	0	0	0	0	0	0	0	0	0	0	0	0	0	0	0	0	0	0	1	1	0	0	0	1	0	0	0	0	0
		Bg0123			-0.0135297	0.171439	0	1	0	0	1	0	0	0	1	1	1	0	0	1	1	1	1	1	0	0	0	1	1	0	0	1	0	0	0	0	0	0	1	1	0	1	1	0	0	0	1	0	0
		Bg0646	Lachnospira	eligens	0.0101285	0.172932	0	0	0	0	0	0	0	0	0	0	0	0	0	0	0	0	0	0	0	0	0	0	0	0	0	0	0	0	0	0	0	1	1	1	0	0	0	0	0	0	0	0	0
		Bg0201			-0.00886249	0.172932	0	0	0	0	1	0	0	1	0	0	0	0	0	0	0	0	1	0	0	0	1	1	1	1	0	0	0	0	0	0	0	1	0	1	0	1	0	0	0	0	0	0	0
		Bg0740			0.00798305	0.172965	0	0	0	0	0	0	0	1	0	0	1	0	0	0	0	1	0	0	0	0	0	1	0	0	0	1	0	1	0	0	0	1	0	1	1	1	0	1	0	0	0	0	0
		Bg0189	Anaerostipes	hadrus	0.00939027	0.17634	1	0	1	0	0	0	0	1	0	0	1	0	0	0	0	1	0	0	0	0	0	1	0	0	0	1	0	1	0	0	0	1	0	1	1	1	0	1	0	0	0	0	0
		Bg0266	Collinsella	sp900542825	-0.0123597	0.176856	0	0	0	0	0	0	0	1	0	0	1	0	1	0	0	1	0	1	1	1	0	1	0	0	1	0	0	0	0	0	0	1	0	0	0	1	0	0	0	1	1	0	0
		Bg0552	Allisonella	histaminiformans	-0.0070704	0.178945	0	0	0	0	0	0	0	0	0	0	0	0	0	0	0	0	0	0	0	0	0	0	0	0	0	0	0	0	0	0	0	0	0	0	0	0	0	0	0	0	0	0	0
		Bg0835		CAG-217	0.0109877	0.179697	0	0	0	0	0	0	0	0	0	0	1	0	0	0	0	0	0	0	0	0	0	1	0	0	0	0	0	0	0	0	0	0	1	1	0	0	0	1	0	0	0	0	0
		Bg0716			-0.0092344	0.179697	0	0	0	0	0	0	0	0	0	0	0	0	0	0	0	0	0	0	0	0	1	0	0	0	0	0	0	0	0	0	0	0	0	1	0	0	0	0	0	0	0	0	0
		Bg0361	RC9	sp000433355	0.0126098	0.180088	0	0	0	0	0	0	0	1	1	1	0	0	0	0	0	1	0	0	0	0	0	1	1	0	0	1	0	0	0	0	0	0	1	1	0	0	0	0	0	0	0	0	0
		Bg0983			0.00840594	0.18167	0	0	0	0	0	0	0	0	0	0	0	0	0	0	0	0	0	0	0	0	0	0	0	0	0	0	0	0	0	0	0	0	0	0	0	0	0	1	0	0	0	0	0
		Bg0207	Gemmiger	formicilis	0.0130478	0.183204	0	0	0	0	0	0	1	0	0	0	1	0	0	0	0	1	1	1	0	0	0	1	1	1	0	1	0	0	0	0	0	1	1	1	0	0	0	1	0	1	1	0	0
		Bg0517	Olsenella_E	sp003609875	0.0140877	0.183541	0	0	0	0	0	0	0	1	0	0	1	0	0	1	0	0	0	0	1	0	0	1	0	0	0	0	0	0	0	0	0	0	0	0	0	1	0	0	0	0	1	0	0
		Bg0138	Prevotella	sp000436035	0.0115686	0.183541	0	1	0	0	1	0	1	0	0	1	1	0	0	0	0	1	1	1	0	0	0	1	1	0	0	0	0	0	0	0	0	1	0	1	0	0	1	0	0	0	0	0	0
		Bg0383	Gemmiger	formicilis	0.00948857	0.183541	0	0	0	0	0	0	0	0	0	0	1	0	0	0	0	1	1	1	0	0	0	1	1	1	0	1	0	0	0	0	0	0	1	1	0	0	0	0	0	1	1	0	0
		Bg0270			-0.0103198	0.183541	0	1	0	0	1	0	0	1	1	1	1	0	0	1	1	1	1	0	0	0	0	1	1	0	0	1	0	0	0	0	0	0	1	1	0	0	1	0	0	1	1	0	0
		Bg0104	Prevotella	sp002265625	0.0115224	0.18355	0	1	0	0	1	0	0	1	0	1	1	0	0	1	1	1	0	0	0	0	0	1	0	0	0	0	0	0	0	0	0	0	1	1	1	0	1	0	0	0	1	0	0
		Bg0522			0.00873441	0.184043	0	0	1	0	0	0	0	1	0	1	1	0	0	0	0	1	0	0	0	0	0	1	0	0	0	1	1	0	0	1	1	1	1	1	0	0	0	0	0	0	1	0	0
		Bg0566	Parolsenella	catena	0.00716126	0.184043	0	0	0	0	0	0	0	0	0	0	1	0	0	1	0	1	0	0	0	0	0	1	0	0	0	0	0	0	0	0	0	0	0	0	0	1	0	0	0	0	0	0	0
		Bg0155	Collinsella	aerofaciens_H	-0.0142325	0.184043	0	0	0	0	0	0	0	1	0	0	1	0	1	0	0	1	0	0	1	1	0	1	0	0	1	0	0	0	0	0	0	1	1	1	0	1	1	0	1	1	1	0	0
		Bg0467	Campylobacter_D	jejuni	-0.00678896	0.184043	0	0	0	0	0	0	0	0	0	0	0	0	0	0	0	0	0	0	0	0	0	0	0	0	0	0	0	0	0	0	0	0	0	0	0	0	0	0	0	0	0	0	0
		Bg0064	Campylobacter_D		-0.00657442	0.185986	0	0	0	0	0	0	0	0	0	0	0	0	0	0	0	0	0	0	0	0	0	0	0	0	0	0	0	0	0	0	0	0	0	0	0	0	0	0	0	0	0	0	0
		Bg0491	Blautia_A	obeum	0.0114713	0.187241	0	0	1	0	1	0	1	1	0	1	0	0	0	0	0	0	0	0	0	0	0	1	0	0	0	0	0	0	0	0	1	0	1	1	0	0	0	0	0	0	0	0	0
		Bg0003	Prevotella	sp900557255	0.0125105	0.187952	0	1	0	0	1	0	1	0	0	1	1	0	0	0	0	1	1	1	0	0	0	1	1	0	0	0	0	0	0	0	0	1	1	1	0	0	1	0	0	0	1	0	0
		Bg0655	Roseburia	hominis	0.0139281	0.188056	0	1	0	0	0	0	0	1	0	0	1	0	0	0	0	1	1	1	0	0	0	0	1	1	0	1	0	0	1	0	0	0	1	1	0	0	1	1	0	0	0	0	0
		Bg0609	Lachnospira	sp000436475	0.00674639	0.1898	0	0	0	0	0	0	0	1	0	0	1	0	0	0	0	0	1	1	0	0	1	0	1	1	0	0	0	0	0	0	0	1	1	1	0	0	0	0	0	0	0	0	0
		Bg0325	Limosilactobacillus	mucosae	-0.00929503	0.192425	0	0	0	0	1	0	0	1	0	0	0	0	0	0	0	0	1	0	0	0	1	1	1	0	0	0	0	0	0	0	0	1	0	1	0	1	0	0	0	0	0	0	0
		Bg0302	Faecalibacterium	prausnitzii_C	0.0139817	0.196789	0	0	0	0	0	0	0	1	1	0	0	0	0	0	0	1	1	1	0	0	0	1	1	1	0	1	0	0	0	0	1	1	1	1	0	1	0	1	0	0	1	0	0
		Bg0221	Catenibacterium	sp000437715	0.0149975	0.198993	0	0	0	0	0	0	0	1	0	0	1	0	1	0	0	1	0	0	0	0	0	1	0	0	0	0	0	0	0	0	0	1	0	1	0	1	0	1	0	0	0	0	0
		Bg0357	Acetatifactor	sp003447295	0.0133215	0.202017	0	0	0	0	1	0	1	1	1	1	1	0	0	0	0	1	0	0	0	0	0	0	0	0	0	1	0	0	0	0	1	1	1	1	0	0	1	1	0	0	1	0	0
		Bg0374	Acetatifactor	sp003447295	0.0131402	0.202017	0	0	0	0	0	0	0	1	0	0	1	0	0	0	0	1	0	1	0	0	0	0	0	0	0	1	0	0	0	1	0	1	1	1	0	0	1	1	0	1	1	0	0
		Bg0850	Clostridium_Q	sp003024715	0.00759872	0.203724	0	0	0	0	1	0	0	0	0	1	1	0	0	0	0	1	0	0	0	0	0	0	0	0	0	0	0	0	0	1	0	0	0	0	0	0	0	0	0	0	0	1	0
		Bg0979			0.0111224	0.205065	0	0	0	0	0	0	0	0	0	0	0	0	0	0	0	0	0	1	0	0	0	0	0	1	0	0	0	0	0	0	0	0	1	1	0	0	0	0	0	0	0	0	0
		Bg0059	Megasphaera	elsdenii	-0.00930858	0.205157	0	0	0	0	0	0	0	0	0	0	1	0	0	0	0	0	1	1	0	0	1	1	1	0	0	0	0	0	0	0	0	0	0	0	1	0	0	0	0	1	0	0	0
		Bg0844			0.0078975	0.205519	0	0	0	0	0	0	1	1	1	1	1	0	0	1	1	1	0	0	0	0	0	0	0	0	0	1	0	0	0	0	1	0	1	1	0	0	0	1	0	0	1	0	0
		Bg0183	Prevotella	sp900546575	0.0128283	0.207051	0	0	0	0	0	0	0	0	1	1	1	0	0	0	0	1	0	0	0	0	0	1	0	0	0	1	0	0	0	0	0	0	1	1	0	0	0	0	0	0	1	0	0
		Bg0758	Bulleidia	sp900539965	0.00895677	0.208644	0	0	0	0	0	0	0	1	0	0	0	0	0	0	0	1	0	0	0	0	0	1	0	0	0	1	0	0	0	0	0	0	1	1	0	1	0	1	0	0	0	0	0
		Bg0578	Ureaplasma	sp900544585	0.00521729	0.208644	0	0	0	0	0	0	0	0	0	0	0	0	0	0	0	0	0	0	0	0	0	0	0	0	0	0	0	0	0	0	0	0	0	0	0	0	0	0	0	0	0	0	0
		Bg0724			0.00961928	0.209007	0	0	0	0	1	0	0	0	0	1	1	0	0	0	0	1	0	0	0	0	0	0	0	0	0	0	0	0	0	1	0	0	0	0	0	0	0	0	0	0	0	0	0
		Bg0579	Eubacterium_R	sp000436835	0.00857964	0.209213	0	1	0	0	0	0	0	0	0	0	1	0	0	0	0	1	1	1	0	0	0	0	1	0	0	0	0	0	0	0	0	0	1	1	0	0	0	1	0	0	0	0	0
		Bg0749	CAG-217	sp000436335	-0.0115089	0.209213	0	0	0	0	0	0	0	0	0	0	1	0	0	0	0	0	0	0	0	0	0	1	1	0	0	0	0	0	0	0	0	0	1	1	0	0	0	1	0	0	0	0	0
		Bg0518	Agathobacter	rectalis	0.00664429	0.210397	0	0	1	0	0	0	0	1	0	1	1	0	0	0	0	1	0	0	0	0	0	1	0	0	0	1	0	0	0	0	0	1	1	1	0	0	0	1	0	0	0	0	0
		Bg0101			0.0106252	0.21284	0	1	0	0	0	0	1	0	0	1	1	0	0	0	0	1	1	1	0	0	0	1	1	0	0	0	0	0	0	0	0	1	0	0	1	0	1	0	0	0	0	0	0
		Bg0472			0.00994769	0.21284	0	0	0	0	0	0	0	0	0	0	0	0	0	0	0	0	0	0	0	0	0	0	0	0	0	1	0	0	0	1	0	0	0	0	0	0	0	0	0	0	0	0	0
		Bg0196	Bifidobacterium	adolescentis	0.00970692	0.21284	0	0	0	0	0	1	1	0	0	1	1	0	0	0	0	1	0	0	0	0	1	1	0	0	0	0	0	0	0	0	0	1	1	1	1	1	1	1	0	0	0	0	1
		Bg0612	Parolsenella	catena	0.00664801	0.21284	0	0	0	0	0	0	0	0	0	0	1	0	0	1	0	1	0	0	0	0	0	1	0	0	0	0	0	0	0	0	0	0	0	0	0	1	0	0	0	0	0	0	0
		Bg0640	Eubacterium_R	sp000436835	0.00970774	0.215304	0	1	0	0	0	0	0	0	0	0	1	0	0	0	0	1	1	0	0	0	0	0	1	0	0	0	0	0	0	0	0	0	1	1	0	0	0	1	0	0	0	0	0
		Bg0823	Campylobacter_D	jejuni	-0.0042835	0.215378	0	0	0	0	0	0	0	0	0	0	0	0	0	0	0	0	0	0	0	0	0	0	0	0	0	0	0	0	0	0	0	0	0	0	0	0	0	0	0	0	0	0	0
		Bg0524	Blautia_A	sp900066335	-0.0151868	0.215706	0	0	1	0	1	0	1	1	0	1	1	0	0	0	1	0	0	0	0	0	0	1	0	0	0	0	0	0	0	1	0	0	1	1	0	1	0	0	0	0	0	0	0
		Bg0165	Veillonella		-0.00815151	0.215706	0	0	0	0	0	0	0	0	0	0	1	0	0	0	0	0	0	0	0	0	0	0	0	0	0	0	0	0	0	0	0	0	0	0	0	0	0	0	0	0	0	0	0
		Bg0222	Anaerostipes	hadrus	0.0136676	0.216712	0	0	0	0	0	0	0	1	0	0	1	0	0	0	0	1	0	0	0	0	0	1	0	0	0	1	0	1	0	1	0	1	0	1	1	1	0	0	0	0	0	0	0
		Bg0481	CAG-81	sp900066785	-0.0149245	0.216795	0	0	0	0	0	0	0	0	0	0	0	0	0	0	0	1	0	0	0	0	0	1	0	0	0	0	0	0	0	0	0	0	1	1	0	0	0	0	0	0	0	0	0
		Bg0563			-0.0081386	0.217782	0	0	0	0	0	0	0	0	0	0	1	0	0	0	0	0	0	0	0	0	0	1	0	0	0	0	0	0	0	0	0	0	0	0	0	0	0	0	0	1	0	0	0
		Bg0094	Agathobacter	faecis	0.0135119	0.217826	0	1	1	0	0	0	1	1	0	1	1	1	0	0	0	1	0	0	0	0	0	0	0	0	0	1	0	0	0	1	1	1	1	1	0	0	1	1	0	0	0	0	0
		Bg0259			0.00879472	0.217826	0	0	1	0	0	0	0	0	0	1	1	0	0	0	0	1	0	0	0	0	0	1	0	0	0	0	1	0	0	1	0	1	1	1	0	0	0	0	0	0	1	0	0
		Bg0862	Roseburia	hominis	0.00794005	0.217826	0	1	0	0	0	0	0	1	0	0	1	0	0	0	0	1	1	1	0	0	0	0	1	1	0	1	0	0	1	0	0	1	1	1	0	0	1	1	0	0	0	0	0
		Bg0507	Dorea	longicatena	0.0112235	0.218629	0	1	1	0	0	0	0	1	0	1	1	0	0	0	0	1	0	0	0	0	0	1	0	0	0	0	1	0	0	0	0	1	1	1	0	0	0	0	0	0	1	0	0
		Bg0091	Streptococcus	sp000187445	-0.0101526	0.221761	0	0	0	0	0	0	0	0	0	0	1	0	0	0	0	0	0	0	0	0	0	1	0	0	0	1	0	0	0	0	0	1	1	1	0	1	0	0	0	0	0	0	0
		Bg0687	Anaerobutyricum	hallii	0.00966782	0.223662	0	0	0	0	0	0	0	0	0	0	1	0	0	0	0	1	0	0	0	0	0	0	0	0	0	0	0	0	0	0	0	0	1	1	1	1	0	1	0	0	0	0	0
		Bg0074			-0.00822609	0.223662	0	0	0	0	0	0	0	0	0	0	1	0	0	0	0	0	0	0	0	0	0	0	0	0	0	0	0	0	0	0	0	0	0	0	0	0	0	0	0	0	0	0	0
		Bg0497	Allisonella	histaminiformans	-0.00569391	0.223662	0	0	0	0	0	0	0	0	0	0	0	0	0	0	0	0	0	0	0	0	0	0	0	0	0	0	0	0	0	0	0	0	0	0	0	0	0	0	0	0	0	0	0
		Bg0105			-0.0115507	0.224008	0	0	0	0	0	0	0	1	0	0	1	0	1	0	0	1	0	0	1	1	0	1	0	1	1	0	0	0	0	0	0	1	1	1	0	1	1	0	1	1	1	0	0
		Bg0567	Enterocloster	clostridioformis	-0.0100191	0.224714	0	0	1	0	1	0	0	1	1	0	1	0	0	1	0	1	1	1	0	0	0	1	1	0	0	1	1	0	1	1	1	0	1	1	0	1	1	1	0	1	1	0	0
		Bg0192	Prevotella	sp900290275	0.00900011	0.225188	0	1	0	0	1	0	1	0	1	1	1	0	0	0	0	1	0	0	0	0	0	1	0	0	0	1	0	0	0	0	0	1	1	1	1	0	0	0	0	0	0	0	0
		Bg0480	Catenibacterium	sp000437715	0.00788083	0.225188	0	0	0	0	0	0	0	1	0	0	1	0	1	0	0	1	0	0	0	0	0	0	0	0	0	0	0	0	0	0	0	1	0	0	0	1	0	1	0	1	0	0	0
		Bg0110	Collinsella	aerofaciens_H	-0.0101275	0.225188	0	0	0	0	0	0	0	1	0	0	1	0	1	0	0	1	0	0	0	0	0	1	0	0	1	0	0	0	0	0	0	1	1	1	0	1	0	0	1	1	1	0	0
		Bg0664	Acidaminococcus	timonensis	-0.0106789	0.225337	0	0	0	0	0	0	0	0	0	0	1	0	0	0	0	0	0	0	0	0	0	1	0	0	0	0	0	0	0	0	0	0	0	0	0	0	0	0	0	1	0	0	0
		Bg0901	Butyricimonas	sp002161485	-0.00828888	0.225337	0	0	0	0	0	0	0	0	0	0	0	0	0	0	0	1	0	0	0	0	0	0	0	0	0	0	0	0	0	0	0	0	0	0	0	0	0	0	0	0	0	0	0
		Bg0198	Clostridium_P	perfringens	-0.00712037	0.225337	0	0	1	0	0	0	0	0	0	0	1	0	0	0	0	1	0	0	1	0	0	1	0	0	0	1	0	0	1	1	0	0	1	1	0	0	0	0	0	0	1	0	0
		Bg0202	Prevotellamassilia	sp900540885	0.00943527	0.229604	0	0	0	0	0	0	0	0	0	1	1	0	0	0	0	1	0	0	0	0	0	1	0	0	0	0	0	0	0	0	0	0	0	0	0	0	0	0	0	0	1	0	0
		Bg0084	Ligilactobacillus	ruminis	-0.00837236	0.230712	0	0	0	0	0	0	0	1	0	0	1	0	0	0	0	0	0	0	0	0	0	1	0	0	0	0	0	0	0	0	0	1	1	1	0	1	0	1	0	0	0	0	0
		Bg0009			-0.00814599	0.230712	0	0	0	0	0	0	0	0	1	0	1	0	0	1	1	1	0	0	0	0	0	1	1	0	0	1	0	0	0	0	0	0	0	0	0	0	1	0	0	1	1	0	0
		Bg0365	Dorea	longicatena_B	0.0120601	0.232092	0	0	1	0	0	0	0	1	0	1	1	0	0	0	0	1	0	0	0	0	0	1	0	0	0	1	1	0	0	0	1	1	1	1	0	1	0	0	0	0	1	0	0
		Bg0861		CAG-177	0.0104789	0.23358	0	0	0	0	0	0	0	0	0	0	0	0	0	0	0	1	0	0	0	0	0	0	0	0	0	0	0	0	0	0	0	0	0	0	0	0	0	1	0	0	0	0	0
		Bg0321			0.0102544	0.23358	0	1	1	0	0	0	1	1	0	1	1	1	0	0	0	1	0	0	0	0	0	0	0	0	0	1	0	0	0	1	1	1	1	1	0	0	1	1	0	0	0	0	0
		Bg0414	Ruminococcus_C	sp000433635	0.00784741	0.23358	0	0	1	0	0	0	0	0	0	0	1	0	0	0	0	0	0	0	0	0	0	0	0	0	0	0	0	0	0	0	0	0	0	0	0	0	0	0	0	0	0	0	0
		Bg0330			-0.0109095	0.23358	0	1	0	0	1	0	1	0	1	1	1	0	0	1	1	1	1	1	0	0	0	1	1	0	0	1	0	0	0	0	0	1	1	1	0	1	1	0	0	1	1	0	0
		Bg0928	CAG-41	sp900066215	0.00799445	0.239918	0	1	0	0	0	0	0	0	0	0	1	0	0	0	0	0	0	1	0	0	0	1	0	0	0	0	0	0	0	0	0	1	0	0	0	0	0	0	0	0	0	0	0
		Bg0553			-0.00624987	0.239918	0	0	0	0	0	0	0	0	0	0	0	0	0	0	0	0	0	0	0	0	0	0	0	0	0	0	0	0	0	0	0	0	0	0	0	0	0	0	0	0	0	0	0
		Bg0794			0.0055306	0.241503	0	0	0	0	0	0	0	0	0	0	1	0	0	0	0	1	1	1	0	0	0	1	1	0	0	1	0	0	0	0	0	1	1	1	0	0	0	0	0	0	0	0	0
		Bg0744		CAG-568	0.00789247	0.244312	0	0	0	0	0	0	0	0	0	0	0	0	0	0	0	1	0	0	0	0	0	0	0	0	0	0	0	0	0	0	0	0	1	1	0	0	0	0	0	0	0	0	0
		Bg0880			-0.0072716	0.245384	0	0	0	0	0	0	0	1	0	0	1	0	0	1	1	1	0	0	0	0	0	1	1	1	0	1	0	0	0	0	0	0	0	1	0	0	0	0	0	0	1	0	0
		Bg0179	Dialister	sp000434475	0.0113149	0.24671	0	0	0	0	0	0	0	0	0	0	0	0	0	0	0	0	0	0	0	0	0	0	0	0	0	0	0	0	0	0	0	0	0	0	0	0	0	0	0	0	0	0	0
		Bg0690			0.00481367	0.24671	0	0	0	0	0	0	0	1	0	0	1	0	0	1	1	1	0	0	0	0	0	1	0	1	0	1	0	0	0	0	0	0	0	1	0	0	0	0	0	0	1	0	0
		Bg0324	Parabacteroides	distasonis	-0.0121764	0.24824	0	0	0	0	0	0	0	1	1	1	1	0	0	0	0	1	0	0	0	0	0	1	1	0	0	1	0	0	0	0	0	0	1	1	0	0	1	0	0	0	1	0	0
		Bg0805		CAG-217	0.00841777	0.249054	0	0	0	0	0	0	0	0	0	0	1	0	0	0	0	0	0	0	0	0	0	1	0	0	0	0	0	0	0	0	0	0	1	1	0	0	0	1	0	0	0	0	0
		Bg0025			-0.0064175	0.250506	0	0	0	0	0	0	0	0	0	0	1	0	0	0	0	0	1	0	0	0	1	1	1	0	0	0	0	1	0	0	0	0	0	0	1	0	0	0	0	1	0	0	0
		Bg0811	Barnesiella	intestinihominis	-0.00856281	0.255777	0	0	0	0	0	0	0	0	1	0	0	0	0	0	0	1	0	0	0	0	0	1	0	0	0	1	0	0	0	0	0	0	1	1	0	0	1	0	0	1	0	0	0
		Bg0731	Akkermansia	muciniphila_B	-0.00998102	0.25969	0	0	0	0	0	0	0	0	1	0	0	0	0	1	1	1	0	0	0	0	0	1	1	0	0	1	0	0	0	0	0	0	0	0	1	0	0	0	0	0	1	0	0
		Bg0438		CAG-217	0.0103841	0.261742	0	0	0	0	0	0	0	0	0	0	1	0	0	0	0	0	1	0	0	0	0	1	1	0	0	0	0	0	0	0	0	0	1	1	0	0	0	1	0	0	0	0	0
		Bg0765			0.00931287	0.262101	0	0	0	0	0	0	0	1	0	0	1	0	0	0	0	1	0	0	0	0	0	1	0	0	0	0	0	0	0	0	0	0	0	0	1	1	0	0	0	0	0	0	0
		Bg0668			-0.00639494	0.265603	0	0	0	0	0	0	0	0	0	0	1	0	0	0	0	0	0	0	0	0	1	1	0	0	0	0	0	0	0	0	0	0	0	0	0	0	0	0	0	1	0	0	0
		Bg0691	UBA7160		0.0078612	0.266537	0	1	0	0	0	0	1	0	0	1	0	0	0	0	0	1	0	0	0	0	0	1	0	0	0	0	0	0	0	0	0	0	1	1	0	0	0	0	0	0	0	0	0
		Bg0156			-0.00630984	0.266537	0	0	0	0	0	0	0	0	0	0	1	0	0	1	0	0	0	0	0	0	0	0	0	0	0	0	0	0	0	0	0	0	0	0	0	0	0	0	0	0	0	0	0
		Bg0696	ER4	sp000765235	0.0106898	0.268258	0	0	0	0	0	0	0	0	0	0	0	0	0	0	0	0	0	0	0	0	0	0	0	0	0	0	0	0	0	0	0	0	1	1	0	0	0	0	0	0	0	0	0
		Bg0939			0.0062092	0.271489	0	0	0	0	0	0	1	0	0	1	1	0	0	0	0	1	0	0	0	0	0	1	0	0	0	1	0	0	0	0	0	1	1	1	0	1	1	0	0	0	0	0	0
		Bg0122	Ligilactobacillus	ruminis	0.00578784	0.272632	0	0	0	0	0	0	0	1	0	0	1	0	0	0	0	0	0	0	0	0	0	1	0	0	0	0	0	0	0	0	0	1	1	1	0	1	0	1	0	0	0	0	0
		Bg0653			-0.00519169	0.279673	0	0	0	0	0	0	0	0	0	0	1	0	0	0	0	0	0	0	0	0	0	0	0	0	0	0	0	0	0	0	0	0	0	0	0	0	0	0	0	0	0	0	0
		Bg0327	Agathobacter	faecis	0.00553839	0.28021	0	1	1	0	0	0	1	1	0	1	1	0	0	0	0	1	0	0	0	0	0	0	0	0	0	0	0	0	0	1	0	1	1	1	0	0	1	1	0	0	0	0	0
		Bg0505	Fusicatenibacter	saccharivorans	0.00681127	0.281386	0	0	0	0	0	0	1	0	0	0	1	0	0	0	0	1	0	0	0	0	0	1	0	0	0	1	0	0	0	0	0	1	1	1	0	1	1	0	0	0	0	0	0
		Bg0508	Anaerotignum	sp000436415	0.016574	0.282265	0	0	0	0	0	0	0	0	0	0	1	0	0	0	0	0	0	0	0	0	0	0	0	0	0	0	0	0	0	0	0	0	0	0	0	0	0	0	0	0	0	0	0
		Bg0197	Veillonella		-0.00716854	0.282265	0	0	0	0	0	0	0	0	0	0	1	0	0	0	0	0	0	0	0	0	0	0	0	0	0	0	0	0	0	0	0	0	0	0	0	0	0	0	0	0	0	0	0
		Bg0419			-0.00700031	0.282265	0	0	0	0	0	0	0	0	0	0	0	0	0	0	0	0	0	0	0	0	0	0	0	0	0	0	0	0	0	0	0	0	0	0	0	0	0	0	0	0	0	0	0
		Bg0093	CAG-180	sp000432435	0.00781119	0.28385	1	0	0	0	0	0	0	0	0	0	1	0	0	0	0	0	0	1	0	0	0	0	0	0	0	0	0	0	0	0	0	0	0	1	0	0	0	1	0	0	1	0	0
		Bg0464	Dorea	longicatena_B	0.0142972	0.287884	0	0	1	0	0	0	0	1	0	1	1	0	0	0	0	1	0	0	0	0	0	1	0	0	0	0	1	0	0	0	0	1	1	1	0	1	0	0	0	0	1	0	0
		Bg0213	Prevotella	sp002265625	0.0119849	0.291219	0	0	1	0	0	0	0	1	0	1	1	0	0	1	1	1	0	0	0	0	0	1	0	0	0	0	0	0	0	0	0	0	1	1	1	0	1	0	0	0	1	0	0
		Bg0099	Anaerostipes	hadrus	0.012099	0.293221	0	0	0	0	1	0	0	1	0	0	1	0	0	0	0	1	0	0	0	0	0	1	0	0	0	1	0	1	0	1	0	1	0	1	1	1	0	1	0	0	0	0	0
		Bg0488	Prevotellamassilia	sp900542795	0.00844841	0.293221	0	0	0	0	0	0	0	0	0	1	1	0	0	0	0	1	0	0	0	0	0	1	0	0	0	0	0	0	0	0	0	0	1	1	0	0	0	0	0	0	1	0	0
		Bg0423	Catenibacterium	sp000437715	0.00575754	0.293221	0	0	0	0	0	0	0	1	0	0	1	0	1	0	0	1	0	0	0	0	0	0	0	0	0	0	0	0	0	0	0	0	0	0	0	1	0	1	0	0	0	0	0
		Bg0199			0.00456426	0.293295	0	0	0	0	1	0	0	0	0	0	1	0	0	0	0	1	0	0	0	0	0	1	0	0	0	0	0	0	0	0	0	0	1	1	0	0	0	1	0	0	0	0	0
		Bg0292			0.00425821	0.295101	0	0	0	0	1	0	0	0	0	0	1	0	0	0	0	1	0	0	0	0	0	1	0	0	0	0	0	0	0	0	0	0	1	1	0	0	0	1	0	0	0	0	0
		Bg0836	Aggregatibacter		-0.00595475	0.295101	0	0	0	0	0	0	0	0	0	0	1	0	0	0	0	1	0	0	0	0	1	1	0	0	0	1	0	0	0	0	0	0	0	1	0	0	0	0	1	0	1	0	0
		Bg0087	Megasphaera	sp000417505	-0.00609148	0.29532	0	0	0	0	0	0	0	0	0	0	1	0	0	0	0	0	1	1	0	0	1	0	1	0	0	0	1	0	0	0	0	0	0	0	0	0	0	0	0	1	0	0	0
		Bg0667	Agathobaculum	butyriciproducens	0.00788168	0.295652	0	0	0	0	0	0	0	0	0	0	0	0	0	0	0	0	0	0	0	0	0	0	0	0	0	1	0	0	0	1	0	0	0	0	0	0	0	0	0	0	0	0	0
		Bg0506	UBA7182	sp003480725	0.00939153	0.299729	0	0	0	0	0	0	0	1	0	0	0	0	0	0	0	1	0	0	0	0	0	1	0	0	0	1	0	0	0	0	0	0	1	1	0	1	0	0	0	0	0	0	0
		Bg0329	Dorea	longicatena_B	0.00850458	0.300484	0	0	1	0	0	0	0	1	0	1	1	0	0	0	0	1	0	0	0	0	0	1	0	0	0	0	0	0	0	1	1	1	1	1	0	0	0	0	0	0	1	0	0
		Bg0382	Enterococcus_B	hirae	0.00756391	0.30171	1	0	1	0	0	0	0	1	0	0	1	0	1	0	1	0	0	0	0	0	0	1	0	0	1	1	0	0	0	0	0	1	1	1	0	1	1	0	0	1	0	0	0
		Bg0226			0.0136838	0.304272	0	0	0	0	0	0	0	1	0	1	1	0	0	0	0	1	0	0	0	0	0	1	0	0	0	1	0	0	0	1	1	1	1	1	0	0	0	1	0	0	1	0	0
		Bg0279	Agathobacter	rectalis	0.0052826	0.304272	0	0	1	0	0	0	0	1	0	1	1	0	0	0	0	1	0	0	0	0	0	1	0	0	0	1	0	0	0	0	0	1	1	1	0	0	0	1	0	0	0	0	0
		Bg0456			0.00879261	0.304356	0	0	0	0	0	0	0	0	0	1	1	0	0	0	0	1	0	0	0	0	0	1	0	0	0	0	0	0	0	0	0	0	1	1	0	0	0	0	0	0	0	0	0
		Bg0619	Anaerostipes	hadrus	0.00902259	0.304666	0	0	0	0	1	0	0	1	0	0	1	0	0	0	0	1	0	0	0	0	0	1	0	0	0	1	0	1	0	1	0	0	0	1	1	1	1	1	0	0	0	0	0
		Bg0658	Clostridium_P	ventriculi	-0.00565687	0.304666	0	0	0	0	0	0	0	1	0	0	1	0	0	0	0	0	1	0	0	0	0	1	1	0	0	0	0	0	0	0	0	1	1	1	1	0	0	1	0	0	0	0	0
		Bg0388			-0.00605874	0.306603	0	0	0	0	0	0	0	0	0	0	0	0	0	0	0	0	0	0	0	0	0	0	0	0	0	0	0	0	0	0	0	0	0	0	0	0	0	0	0	0	0	0	0
		Bg0551	Catenibacterium	sp000437715	0.00468085	0.308032	0	0	0	0	0	0	0	1	0	0	1	0	1	0	0	1	0	0	0	0	0	1	0	0	0	0	0	0	0	0	0	1	0	1	0	1	0	0	0	0	0	0	0
		Bg0450	Prevotellamassilia	sp900542795	0.00825189	0.309651	0	0	0	0	0	0	0	0	0	1	1	0	0	0	0	1	0	0	0	0	0	1	0	0	0	0	0	0	0	0	0	0	1	1	0	0	0	0	0	0	1	0	0
		Bg0223	Prevotellamassilia	sp900540885	0.00808712	0.309651	0	0	0	0	0	0	0	0	0	0	0	0	0	0	0	1	0	0	0	0	0	1	0	0	0	0	0	0	0	0	0	0	0	0	0	0	0	0	0	0	1	0	0
		Bg0442	Catenibacterium	sp000437715	0.00459495	0.312487	0	0	0	0	0	0	0	1	0	0	1	0	1	0	0	1	0	0	0	0	0	1	0	0	0	0	0	0	0	0	0	0	0	1	0	1	0	0	0	0	0	0	0
		Bg0396			0.0108074	0.312694	0	1	1	0	0	0	0	1	0	1	1	0	0	0	0	1	0	0	0	0	0	1	0	0	0	0	1	0	0	0	0	1	1	1	0	0	0	0	0	0	1	0	0
		Bg0738	Anaerostipes	hadrus	0.00597502	0.313926	0	0	0	0	0	0	0	1	0	0	1	0	0	0	0	1	0	0	0	0	0	1	0	0	0	1	0	0	0	0	0	1	0	1	1	1	0	1	0	0	0	0	0
		Bg0730	Gemmiger	formicilis	0.00465442	0.313926	0	0	0	0	0	0	0	0	0	0	1	0	0	0	0	1	0	1	0	0	0	1	0	0	0	1	0	0	0	0	0	1	1	1	0	0	0	0	0	0	0	0	0
		Bg0486	Gemmiger	formicilis	0.00847463	0.318379	0	0	0	0	0	0	0	0	0	0	1	0	1	0	0	1	1	1	0	0	0	1	1	1	1	1	0	0	0	0	0	1	1	1	0	0	0	1	0	0	1	0	0
		Bg0239	Faecalibacterium	prausnitzii_A	-0.0125524	0.318523	0	0	0	0	0	0	0	1	1	1	1	0	0	0	0	1	1	1	0	0	1	1	1	1	0	1	0	0	0	0	1	1	1	1	0	0	1	1	0	1	1	0	0
		Bg0945	Anaerotignum	sp000436415	-0.00895713	0.324674	0	0	0	0	0	0	0	0	0	0	1	0	0	0	0	0	0	0	0	0	0	0	0	0	0	0	0	0	0	0	0	0	0	0	0	0	0	0	0	0	0	0	0
		Bg0755			0.00713619	0.326581	0	0	0	0	0	0	1	1	1	1	1	0	0	0	0	1	0	0	0	0	0	0	0	0	0	1	0	0	0	1	1	0	1	1	0	0	1	1	0	0	1	0	0
		Bg0635	Anaeroglobus	micronuciformis	-0.00764942	0.326581	0	0	0	0	0	0	0	0	0	0	0	0	0	0	0	0	0	0	0	0	1	1	0	0	0	0	0	0	0	0	0	0	0	0	0	0	0	0	0	1	0	0	0
		Bg0366			0.00379756	0.327008	0	0	0	0	0	0	0	0	0	0	0	0	0	0	0	0	0	0	0	0	0	0	0	0	0	0	0	0	0	0	0	0	0	0	0	0	0	0	0	0	0	0	0
		Bg0884			0.00848836	0.338204	0	1	1	0	1	0	0	0	0	1	1	0	0	0	0	1	0	0	0	0	0	0	0	0	0	1	0	0	0	0	0	1	1	1	0	0	0	1	0	0	0	0	0
		Bg0580			-0.00868404	0.338781	0	0	0	0	0	0	0	0	0	0	0	0	0	0	0	0	0	0	0	0	0	0	0	0	0	0	0	0	0	0	0	0	0	0	0	0	0	0	0	0	0	0	0
		Bg0347	Holdemanella	sp002299315	-0.00589001	0.341858	0	0	0	0	0	0	1	1	0	0	1	0	1	0	0	1	1	0	1	0	0	1	1	0	0	0	0	0	1	0	1	0	0	1	1	1	0	0	1	0	0	0	0
		Bg0590	Lactococcus	garvieae	-0.00830406	0.34382	0	0	0	0	0	0	0	1	0	0	1	0	0	0	0	0	0	0	0	0	1	1	0	0	0	1	0	0	0	0	0	0	1	1	0	1	1	0	0	1	0	0	0
		Bg0217	Prevotellamassilia	sp900540885	0.00584697	0.344778	0	0	0	0	0	0	0	0	0	1	1	0	0	0	0	1	0	0	0	0	0	1	0	0	0	0	0	0	0	0	0	0	1	1	0	0	0	0	0	0	1	0	0
		Bg0543	Anaerobutyricum	hallii_A	-0.00906294	0.34552	0	0	0	0	0	0	0	0	0	0	1	0	0	0	0	1	0	0	0	0	0	0	0	0	0	1	0	0	0	0	0	0	1	1	1	1	0	1	0	0	0	0	0
		Bg0478	CAG-81	sp900066535	0.00732944	0.352766	0	0	0	0	0	0	0	0	0	0	0	0	0	0	0	1	0	0	0	0	0	1	0	0	0	0	0	0	0	0	0	0	1	1	0	0	0	0	0	0	0	0	0
		Bg0176	Fusobacterium_A	mortiferum	-0.00549808	0.354166	0	0	0	0	0	0	1	1	0	0	1	0	0	1	0	1	1	1	1	0	0	1	1	0	0	1	0	0	0	0	0	0	0	1	0	0	0	1	1	0	1	0	0
		Bg0680	Acetatifactor	sp900066565	0.00664265	0.354547	0	0	0	0	1	0	0	1	0	0	1	0	0	0	0	1	0	1	0	0	0	0	0	0	0	1	0	0	0	0	0	0	1	1	0	0	1	1	0	0	0	0	0
		Bg0112	Ligilactobacillus	ruminis	0.00502744	0.354547	0	0	0	0	0	0	0	1	0	0	1	0	0	0	0	0	0	0	0	0	0	1	0	0	0	0	0	0	0	0	0	1	1	1	0	1	0	1	0	0	0	0	0
		Bg0157	Dialister	sp000434475	0.0114538	0.35467	0	0	0	0	0	0	0	0	0	0	0	0	0	0	0	0	0	0	0	0	0	0	0	0	0	0	0	0	0	0	0	0	0	0	0	0	0	0	0	0	0	0	0
		Bg0909			0.00840156	0.35467	0	0	0	0	0	0	1	0	1	1	1	0	0	0	0	1	0	0	0	0	0	1	0	0	0	0	0	0	0	0	0	1	1	1	0	0	0	0	0	1	1	0	0
		Bg0792	Mediterraneibacter	faecis	0.00757357	0.35467	0	0	1	0	0	0	0	1	0	1	1	0	0	1	1	0	0	0	0	0	0	1	0	0	0	1	0	0	0	0	0	1	1	1	0	0	0	1	0	0	0	0	0
		Bg0436	Dialister	sp900538805	0.00647862	0.35467	0	0	0	0	0	0	0	0	0	0	0	0	0	0	0	0	0	0	0	0	0	0	0	0	0	0	0	0	0	0	0	0	0	0	0	0	0	0	0	0	0	0	0
		Bg0356			0.00497253	0.35467	0	0	0	0	1	0	0	0	0	0	1	0	0	0	0	1	0	0	0	0	0	1	0	0	0	0	0	0	0	0	0	0	1	1	0	0	0	1	0	0	0	0	0
		Bg0544	Catenibacterium	sp000437715	0.00478748	0.35467	0	0	0	0	0	0	0	1	0	0	1	0	1	0	0	1	0	0	0	0	0	1	0	0	0	0	0	0	0	0	0	1	0	1	0	1	0	1	0	1	0	0	0
		Bg0358	Holdemanella	sp002299315	-0.00600815	0.35467	0	0	0	0	0	0	0	1	0	0	1	0	1	0	0	1	1	0	1	0	0	1	0	0	0	0	0	0	1	0	1	0	0	1	0	1	0	0	0	0	0	0	0
		Bg0057	Megasphaera	sp000417505	-0.00589806	0.35467	0	0	0	0	0	0	0	0	0	0	1	0	0	0	0	0	1	1	0	0	1	1	1	0	0	0	0	0	0	0	0	0	0	0	1	0	0	0	0	1	0	0	0
		Bg0309	Veillonella		-0.0051232	0.35467	0	0	0	0	0	0	0	0	0	0	1	0	0	1	0	0	0	0	0	0	0	0	0	0	0	0	0	0	0	0	0	0	0	0	0	0	0	0	0	0	0	0	0
		Bg0500			-0.00492268	0.35467	0	0	0	0	0	0	0	0	0	0	0	0	0	1	0	0	0	0	0	0	0	0	0	0	0	0	0	0	0	0	0	0	0	0	0	0	0	0	0	0	0	0	0
		Bg0134			-0.00454756	0.35467	0	0	0	0	0	0	1	1	0	1	1	0	0	0	0	0	0	0	0	0	0	1	0	0	0	1	0	0	0	0	0	1	1	1	0	1	0	0	0	0	0	0	0
		Bg0290	Ureaplasma	sp900544585	-0.00343698	0.35467	0	0	0	0	0	0	0	0	0	0	0	0	0	0	0	0	0	0	0	0	0	0	0	0	0	0	0	0	0	0	0	0	0	0	0	0	0	0	0	0	0	0	0
		Bg0126	Prevotella	sp002265625	0.00739988	0.365592	0	0	0	0	0	0	0	1	0	1	1	0	0	1	1	1	0	0	0	0	0	1	0	0	0	0	0	0	0	0	0	0	1	1	1	0	1	0	0	0	1	0	0
		Bg0342	Duodenibacillus	massiliensis	-0.00625639	0.36581	0	0	0	0	0	0	0	0	0	0	0	0	0	0	0	0	0	0	0	0	0	0	0	0	0	0	0	0	0	0	0	0	0	0	0	0	0	0	0	0	0	0	0
		Bg0693	Phocaeicola	sp000434735	0.00840637	0.375332	0	0	0	0	0	0	1	0	1	1	1	0	0	1	1	1	1	1	0	0	0	1	1	0	0	1	0	0	0	0	0	1	1	1	0	0	0	0	0	0	1	0	0
		Bg0173	Bifidobacterium	adolescentis	0.00641121	0.381792	1	1	1	0	0	0	1	0	0	1	1	0	0	0	0	1	0	0	0	0	1	1	0	0	0	0	0	0	0	0	0	1	1	1	0	0	0	1	0	0	0	0	1
		Bg0247	Haemophilus_D		-0.00576668	0.383948	0	0	0	0	0	0	0	0	0	0	1	0	0	0	0	1	0	0	0	0	0	1	0	0	0	1	0	0	0	0	0	0	0	0	0	1	0	0	0	0	1	0	0
		Bg0762	RC9	sp000435075	0.0077232	0.384168	0	0	0	0	0	0	0	0	1	0	0	0	0	0	0	1	0	0	0	0	0	1	0	0	0	0	0	0	0	0	0	0	1	1	0	1	1	0	0	0	0	0	0
		Bg0159	CAG-81	sp900066535	0.00663416	0.384168	0	0	0	0	0	0	0	0	0	0	0	0	0	0	0	1	0	0	0	0	0	1	0	0	0	0	0	0	0	0	0	1	1	1	0	0	0	0	0	0	0	0	0
		Bg0671	Ruminococcus_E	bromii_B	-0.00666536	0.384168	0	0	0	0	0	0	0	0	0	0	1	0	0	0	0	0	0	0	0	0	0	0	0	0	0	0	0	0	0	0	0	0	1	1	0	0	0	0	0	0	0	0	0
		Bg0082	Prevotella	sp002265625	0.00883883	0.387657	0	1	0	0	1	0	0	1	0	1	1	0	0	1	1	1	0	0	0	0	0	1	0	0	0	0	0	0	0	0	0	0	1	1	0	0	0	0	0	0	0	0	0
		Bg0443	Brachyspira	pilosicoli	-0.00553775	0.390208	0	0	0	0	0	0	0	1	0	0	1	0	1	1	1	1	0	0	0	0	0	1	0	1	1	1	0	0	0	0	0	0	0	1	0	0	0	0	0	0	1	0	0
		Bg0243	CAG-83	sp000431575	0.0066376	0.391976	0	0	0	0	0	0	0	0	0	0	0	0	0	0	0	0	0	0	0	0	0	0	0	0	0	0	0	0	0	0	0	0	1	1	0	0	0	0	0	0	0	0	0
		Bg0115		CAG-81	0.0090943	0.392333	0	0	0	0	0	0	0	0	0	0	0	0	0	0	0	1	0	0	0	0	0	1	0	0	0	0	0	0	0	0	0	1	1	1	0	0	0	0	0	0	0	0	0
		Bg0391			-0.00568266	0.392333	0	0	0	0	1	0	0	1	0	0	1	0	0	0	0	1	0	0	0	0	0	1	0	0	0	1	0	1	0	1	0	0	0	1	1	1	0	1	0	0	0	0	0
		Bg0242	Bifidobacterium	ruminantium	0.00639374	0.394294	0	0	0	0	0	0	1	1	0	1	1	0	0	0	0	1	0	0	0	0	0	1	0	0	0	0	0	0	0	0	0	1	1	1	1	0	0	1	0	0	0	0	1
		Bg0750	Fusicatenibacter	saccharivorans	0.00615572	0.394294	0	0	0	0	0	0	1	0	0	1	1	0	0	0	0	1	0	0	0	0	0	1	0	0	0	1	0	0	0	0	0	1	1	1	0	1	1	0	0	0	0	0	0
		Bg0910		RC9	0.0046884	0.394294	0	0	0	0	0	0	0	0	1	0	0	0	0	0	0	1	0	0	0	0	0	1	0	0	0	0	0	0	0	0	0	0	1	1	0	1	1	0	0	0	0	0	0
		Bg0561			-0.00959548	0.394294	0	0	0	0	0	0	1	0	0	1	1	0	0	0	0	1	0	0	0	0	0	1	0	0	0	1	0	0	0	0	0	1	1	1	0	1	1	0	0	0	0	0	0
		Bg0784	Acidaminococcus	sp000437815	-0.00514149	0.394294	0	0	0	0	0	0	0	0	0	0	1	0	0	0	0	0	0	0	0	0	0	1	0	0	0	0	0	0	0	0	0	0	0	0	0	0	0	0	0	1	0	0	0
		Bg0404	Prevotellamassilia	sp900543155	0.00699178	0.398355	0	0	0	0	0	0	0	0	0	1	1	0	0	0	0	1	0	0	0	0	0	1	0	0	0	0	0	0	0	0	0	0	1	1	0	0	0	0	0	0	1	0	0
		Bg0489			0.00832906	0.400262	0	0	0	0	0	0	0	1	0	0	1	0	0	0	0	0	0	1	0	0	1	0	0	1	0	0	0	0	0	0	0	1	1	1	0	0	0	1	0	0	0	0	0
		Bg0144			0.00818093	0.400262	0	0	0	0	0	0	1	1	1	1	1	0	0	1	1	1	0	0	0	0	0	1	0	0	0	1	0	0	0	0	0	1	1	1	0	0	0	0	0	0	1	0	0
		Bg0007	Megasphaera	sp900540735	-0.00599222	0.400262	0	0	0	0	0	0	0	0	0	0	1	0	0	0	0	0	0	0	0	0	1	1	0	0	0	0	0	0	0	0	0	0	0	0	0	0	0	0	0	1	0	0	0
		Bg0313			-0.00481001	0.402033	0	0	0	0	0	0	1	1	0	0	0	0	1	0	0	1	1	0	0	0	0	1	1	0	0	0	0	0	1	0	1	0	0	0	0	1	0	0	0	0	0	0	0
		Bg0681	Lachnospira	sp000436475	0.00642498	0.402919	0	0	0	0	0	0	0	1	0	0	1	0	0	0	0	0	1	1	0	0	0	0	1	1	0	0	0	0	0	0	0	0	1	1	0	0	0	1	0	0	0	0	0
		Bg0297	Veillonella		-0.00796075	0.405721	0	0	0	0	0	0	0	0	0	0	1	0	0	1	0	0	0	0	0	0	0	0	0	0	0	0	0	0	0	0	0	0	0	0	0	0	0	0	0	0	0	0	0
		Bg0286	Succinivibrio	sp000431835	0.00338965	0.410121	0	0	0	0	1	0	0	1	0	0	1	0	0	0	0	1	0	0	0	0	0	1	0	0	0	0	0	0	0	0	0	0	1	1	0	0	1	1	0	0	0	0	0
		Bg0166	Prevotella	sp002265625	0.00615902	0.412864	0	1	0	0	1	0	0	0	0	1	1	0	0	1	1	1	0	0	0	0	0	1	0	0	0	0	0	0	0	0	0	0	1	1	0	0	0	0	0	0	0	0	0
		Bg0692			0.00664931	0.415763	1	0	1	0	0	0	0	1	0	0	1	0	1	0	1	0	0	0	1	0	0	1	0	0	1	1	0	0	0	0	0	1	1	1	0	1	1	0	0	1	0	0	0
		Bg0251	Succinivibrio	sp000431835	0.00381159	0.418104	0	0	0	0	1	0	0	0	0	0	1	0	0	0	0	1	0	0	0	0	0	1	0	0	0	0	0	0	0	0	0	0	1	1	0	0	0	1	0	0	0	0	0
		Bg0899	COE1	sp001916965	0.00741764	0.41812	0	1	0	0	0	0	0	1	0	1	1	0	0	0	0	1	1	1	0	0	0	0	1	0	0	1	0	0	0	0	0	0	1	1	0	1	1	1	0	0	0	0	0
		Bg0608			0.00492766	0.41812	0	0	0	0	0	0	0	1	0	0	1	0	0	0	0	0	0	1	0	0	1	0	0	1	0	0	0	0	0	0	0	0	0	0	0	0	0	1	0	0	0	0	0
		Bg0568	Roseburia	sp900552665	-0.0082172	0.423199	0	0	0	0	0	0	1	1	1	1	1	0	0	0	0	1	0	0	0	0	0	0	0	0	0	1	0	0	0	1	1	0	1	1	0	0	1	1	0	0	1	0	0
		Bg0741	CAG-81	sp000435795	0.00844209	0.429962	0	0	0	0	0	0	0	0	0	0	0	0	0	0	0	1	1	0	0	0	0	0	1	0	0	0	0	0	0	0	0	0	0	0	0	0	0	0	0	0	0	0	0
		Bg0102	Blautia_A	sp003480185	0.00820637	0.429962	0	1	1	0	1	0	0	1	0	1	0	0	0	0	0	1	0	0	0	0	0	1	0	0	0	1	0	0	0	0	1	0	1	1	0	0	0	0	0	0	1	0	0
		Bg0672	Olsenella	sp900538935	-0.00780937	0.430365	0	0	0	0	0	0	0	1	0	0	1	0	1	1	0	0	0	0	0	0	0	0	0	0	0	0	0	0	0	0	0	0	1	1	0	1	0	0	0	0	1	0	0
		Bg0466			0.00805448	0.431803	0	0	0	0	0	0	0	0	0	1	1	0	0	0	0	1	0	0	0	0	0	1	0	0	0	0	0	0	0	0	0	0	1	1	0	0	0	0	0	0	0	0	0
		Bg0737	Allisonella	histaminiformans	-0.00920818	0.43232	0	0	0	0	0	0	0	0	0	0	0	0	0	0	0	0	0	0	0	0	0	0	0	0	0	0	0	0	0	0	0	0	0	0	0	0	0	0	0	0	0	0	0
		Bg0114	Prevotella	sp900290275	0.00754541	0.433295	0	1	0	0	1	0	1	0	1	1	1	0	0	0	0	1	0	0	0	0	0	1	0	0	0	1	0	0	0	0	0	1	1	1	1	0	0	0	0	0	0	0	0
		Bg0760	Olsenella_E	sp003150175	0.00666913	0.434232	0	0	0	0	1	0	0	1	0	0	0	0	1	0	0	0	0	0	1	1	0	1	0	0	0	0	0	0	0	0	0	0	1	1	0	1	0	0	0	0	0	0	0
		Bg0004	Prevotella	copri_A	0.00687365	0.434693	0	1	0	0	1	0	1	0	1	1	1	0	0	1	1	1	0	0	0	0	0	1	0	0	0	1	0	0	0	0	0	1	1	1	0	0	1	0	0	0	1	0	0
		Bg0418		CAG-217	0.0103287	0.435922	0	0	0	0	0	0	0	0	0	0	1	0	0	0	0	0	0	0	0	0	0	0	1	0	0	0	0	0	0	0	0	0	1	1	0	0	0	1	0	0	0	0	0
		Bg0307	Blautia_A	obeum	0.00517537	0.438284	0	0	1	0	1	0	1	1	0	0	0	0	0	0	0	0	0	0	0	0	0	1	0	0	0	1	0	0	0	1	0	0	1	1	0	0	0	0	0	0	0	0	0
		Bg0927	Roseburia	sp003483745	0.00676856	0.438371	0	1	0	0	0	0	0	0	0	0	1	0	0	0	0	1	0	0	0	0	0	0	0	0	0	1	0	0	0	0	0	0	1	1	0	0	1	1	0	0	0	0	0
		Bg0895	Lactococcus	petauri	-0.00338782	0.440852	0	0	0	0	0	0	0	1	0	0	1	0	0	0	0	0	0	0	1	1	1	1	0	0	0	1	0	0	0	0	0	0	1	1	1	1	1	0	0	1	0	0	0
		Bg0455	Gemmiger	formicilis	0.00545635	0.441072	0	0	0	0	0	0	0	0	0	0	1	0	1	0	0	1	1	1	0	0	0	1	1	1	1	1	0	0	0	0	0	1	1	1	0	0	0	1	0	0	1	0	0
		Bg0534			0.0027471	0.44276	0	0	0	0	0	0	0	0	0	0	0	0	0	0	0	0	0	0	0	0	0	0	0	0	0	0	0	0	0	0	0	0	0	0	0	0	0	0	0	0	0	0	0
		Bg0106	Prevotella	sp002265625	0.00731403	0.443697	0	1	0	0	1	0	0	1	0	1	1	0	0	1	1	1	0	0	0	0	0	1	0	0	0	0	0	0	0	0	0	0	1	1	0	0	0	0	0	0	0	0	0
		Bg0617	Parolsenella	catena	0.00587014	0.443697	0	0	0	0	0	0	0	0	0	0	1	0	1	1	0	1	0	0	1	1	0	1	0	0	1	0	0	0	0	0	0	0	0	0	0	1	0	0	0	0	0	0	0
		Bg0373	Mediterraneibacter	faecis	0.00824462	0.446169	0	0	1	0	0	0	0	1	0	1	1	0	1	1	1	0	0	0	0	0	0	1	0	0	0	1	0	0	0	0	0	1	1	1	0	0	0	1	0	0	0	1	0
		Bg0829	Agathobaculum	butyriciproducens	0.00490379	0.446169	0	0	0	0	0	0	0	0	0	0	0	0	0	0	0	0	0	0	0	0	0	0	0	0	0	1	0	0	0	1	0	0	0	0	0	0	0	0	0	0	0	0	0
		Bg0925	Fusicatenibacter	saccharivorans	0.00408575	0.446169	0	0	0	0	0	0	1	0	0	0	1	0	0	0	0	1	0	0	0	0	0	1	0	0	0	1	0	0	0	0	0	1	1	1	0	1	1	0	0	0	0	0	0
		Bg0291			-0.00496221	0.450185	0	0	0	0	0	0	1	1	0	0	1	0	1	0	0	1	1	0	1	0	0	1	1	0	0	0	0	0	1	0	1	0	0	1	1	1	0	0	1	0	0	0	0
		Bg0136			-0.00460732	0.453226	0	0	0	0	0	0	0	0	0	0	1	0	0	0	0	0	1	1	0	0	1	1	1	0	0	0	0	0	0	0	0	0	0	0	1	0	0	0	0	1	0	0	0
		Bg0281			-0.00468602	0.457001	0	0	0	0	0	0	1	1	0	0	0	0	1	0	0	0	1	0	1	0	0	1	1	0	0	0	0	0	0	0	1	0	0	0	1	1	0	0	0	0	0	0	0
		Bg0813			0.0028564	0.459411	0	0	0	0	0	0	0	0	0	0	0	0	0	0	0	0	0	0	0	0	0	0	0	0	0	0	0	0	0	0	0	0	0	0	0	0	0	0	0	0	0	0	0
		Bg0589			0.00431771	0.460307	0	0	0	0	1	0	0	1	0	0	1	0	0	0	0	1	0	0	0	0	0	1	0	0	0	1	0	1	0	1	0	1	0	1	1	1	0	1	0	0	0	0	0
		Bg0042	Phocaeicola	vulgatus	-0.00539065	0.460307	0	1	0	0	1	0	0	0	1	1	1	0	0	0	0	1	1	1	0	0	0	1	1	0	0	1	0	0	0	0	0	0	1	1	0	1	1	0	0	0	1	0	0
		Bg0428	Holdemanella	biformis	0.00432293	0.464793	0	0	0	0	0	0	0	1	0	0	1	0	1	0	0	1	0	0	1	0	0	1	0	0	0	0	0	0	0	0	1	1	0	1	0	1	0	0	0	0	0	0	0
		Bg0562	Enterocloster	sp900538485	-0.00864476	0.466347	0	0	0	0	0	0	0	1	0	0	1	0	0	0	0	1	1	1	0	0	1	1	1	1	0	1	0	0	1	0	0	0	0	1	0	1	0	0	0	1	1	0	0
		Bg0533	Collinsella		0.00643845	0.469531	0	0	0	0	0	0	0	0	0	0	1	0	1	1	0	1	0	0	0	0	0	0	0	0	0	1	0	1	0	0	0	0	0	0	1	1	0	0	0	0	0	0	0
		Bg0431	Agathobacter	rectalis	0.00471975	0.472456	0	0	1	0	0	0	1	1	0	1	1	0	0	0	0	1	0	0	0	0	0	1	0	0	0	1	0	0	0	0	0	1	1	1	0	0	0	1	0	0	0	0	0
		Bg0715		Clostridium_Q	0.00417385	0.472456	0	0	0	0	1	0	0	0	0	1	1	0	0	0	0	1	0	0	0	0	0	0	0	0	0	0	0	0	0	1	0	0	0	0	0	0	0	0	0	0	0	0	0
		Bg0283			-0.00373711	0.475579	0	0	0	0	0	0	0	0	0	0	0	0	0	0	0	0	0	0	0	0	0	0	0	0	0	0	0	0	0	0	0	0	0	0	0	0	0	0	0	0	0	0	0
		Bg0181	Prevotella	sp900290275	0.00543889	0.479633	0	1	0	0	1	0	1	0	1	1	1	0	0	0	0	1	0	0	0	0	0	1	0	0	0	1	0	0	0	0	0	1	1	1	1	0	0	0	0	0	0	0	0
		Bg0509			0.00533204	0.480673	0	0	0	0	1	0	0	0	0	0	1	0	0	0	0	0	0	0	0	0	0	1	0	0	0	0	0	0	0	1	0	1	0	0	0	1	0	0	0	0	0	0	0
		Bg0595			0.00546452	0.481398	0	0	0	0	0	0	0	1	0	0	1	0	0	0	0	0	1	1	0	0	1	0	1	0	0	1	0	0	0	0	0	0	1	1	0	0	0	0	0	0	0	0	0
		Bg0448	Catenibacterium	sp000437715	0.00459005	0.484395	0	0	0	0	0	0	0	1	0	0	1	0	1	0	0	1	0	0	0	0	0	1	0	0	0	0	0	0	0	0	0	0	0	1	0	1	0	1	0	1	0	0	0
		Bg0066	Prevotella	sp900290275	0.00794083	0.484884	0	1	0	0	1	0	1	0	1	1	1	0	0	0	0	1	0	0	0	0	0	1	0	0	0	1	0	0	0	0	0	1	1	1	1	0	0	0	0	0	0	0	0
		Bg0736		CAG-110	0.00585991	0.495811	0	1	0	0	0	0	0	0	0	0	0	0	0	0	0	0	0	0	0	0	0	0	0	0	0	0	0	0	0	0	0	0	0	0	0	1	0	0	0	0	0	0	0
		Bg0610	Lachnospira	eligens	0.00489401	0.496486	0	0	0	0	0	0	0	1	0	0	1	0	0	0	0	0	0	1	0	0	1	0	0	0	0	0	0	0	0	0	0	1	1	1	0	0	0	0	0	0	0	0	0
		Bg0559	Lachnospira	eligens_B	0.00365248	0.496486	0	0	0	0	0	0	0	1	0	0	1	0	0	0	0	0	1	1	0	0	1	0	1	1	0	1	0	0	0	0	0	1	1	1	0	0	0	0	0	0	0	0	0
		Bg0547		CAG-81	0.00582537	0.500756	0	0	0	0	0	0	0	0	0	0	0	0	0	0	0	1	0	0	0	0	0	1	0	0	0	0	0	0	0	0	0	1	1	1	0	0	0	0	0	0	0	0	0
		Bg0917	Clostridium_Q	sp003024715	0.00396318	0.507501	0	0	0	0	1	0	0	0	0	1	1	0	1	0	0	1	0	0	0	0	0	0	0	0	0	0	0	0	0	1	0	0	0	0	0	0	0	0	0	0	0	1	0
		Bg0387	Veillonella		-0.00420014	0.507501	0	0	0	0	0	0	0	0	0	0	0	0	0	0	0	0	0	0	0	0	0	0	0	0	0	0	0	0	0	0	0	0	0	0	0	0	0	0	0	0	0	0	0
		Bg0195	Roseburia	inulinivorans	0.00768389	0.508027	0	0	0	0	0	0	1	1	1	1	1	0	0	1	1	1	0	0	0	0	0	0	0	0	0	1	0	0	0	0	1	0	1	1	0	0	1	1	0	0	1	0	0
		Bg0644	Dialister	succinatiphilus	-0.0063783	0.510033	0	0	0	0	0	0	0	0	0	0	0	0	0	0	0	0	0	0	0	0	0	0	0	0	0	0	0	0	0	0	0	0	0	0	0	0	0	0	0	0	0	0	0
		Bg0205	Bifidobacterium	adolescentis	0.00506354	0.519935	1	1	0	0	0	0	1	0	0	1	1	0	0	0	0	1	0	0	0	0	1	1	0	0	0	0	0	0	0	0	0	1	1	1	1	0	0	1	0	0	0	0	1
		Bg0109	Dorea	formicigenerans	0.00634579	0.521282	0	0	0	0	0	0	0	0	0	1	1	0	0	0	0	1	1	0	0	0	0	0	1	0	0	0	0	0	0	0	1	1	1	1	0	0	0	0	1	0	0	0	0
		Bg0012			-0.00491065	0.522674	0	0	0	0	0	0	1	1	0	1	1	0	0	0	0	0	0	0	0	0	0	1	0	0	0	1	0	0	0	0	1	1	0	0	0	0	0	0	0	0	0	0	0
		Bg0424	Agathobacter	rectalis	0.00611971	0.528948	0	0	1	0	0	0	0	1	0	1	1	0	0	0	0	1	0	0	0	0	0	1	0	0	0	1	0	0	0	1	0	1	1	1	0	0	0	1	0	0	0	0	0
		Bg0245			-0.00626728	0.534181	0	1	1	0	0	0	1	1	1	0	1	0	0	0	0	1	1	1	0	0	0	0	1	0	0	1	0	0	0	1	1	1	1	1	0	0	1	1	0	0	0	0	0
		Bg0527	Holdemanella	biformis	-0.00353756	0.534181	0	0	0	0	0	0	0	0	0	0	0	0	1	0	0	1	0	0	1	0	0	1	0	0	0	0	0	0	0	0	1	0	0	0	1	1	0	0	0	0	0	0	0
		Bg0253	RC9	sp000435075	0.00681667	0.536127	0	0	0	0	0	0	0	0	1	0	0	0	0	0	0	1	0	0	0	0	0	1	0	0	0	0	0	0	0	0	0	0	1	1	0	1	1	0	0	0	0	0	0
		Bg0334	Catenibacterium	sp000437715	0.00602301	0.541727	0	0	0	0	0	0	0	1	0	0	1	0	1	0	0	1	0	0	0	0	0	1	0	0	0	0	0	0	0	0	0	1	0	1	0	1	0	1	0	0	0	0	0
		Bg0660	Lachnospira	rogosae	0.00405539	0.541727	0	0	0	0	0	0	0	0	0	0	1	0	0	0	0	0	1	1	0	0	0	0	1	1	0	0	0	0	0	0	0	0	1	1	0	0	0	1	0	0	0	0	0
		Bg0015	Prevotella	sp000434515	0.00530804	0.557312	0	1	0	0	1	0	1	0	1	1	1	0	0	0	0	1	1	1	0	0	0	1	1	0	0	1	0	0	0	0	0	1	1	1	0	0	1	0	0	0	0	0	0
		Bg0529	Limosilactobacillus	reuteri	-0.00327	0.557312	0	0	0	0	0	0	0	0	0	0	0	0	0	0	0	0	0	0	0	0	1	1	0	0	0	0	0	0	0	0	0	1	0	1	0	0	0	0	0	0	0	0	0
		Bg0175	Lactobacillus	paragasseri	-0.0025498	0.557312	0	0	0	0	0	0	0	1	0	0	1	0	0	0	0	1	0	0	1	1	0	0	0	0	0	0	0	0	0	0	0	1	1	1	0	1	0	0	1	0	0	0	0
		Bg0573	Bifidobacterium	angulatum	-0.0046557	0.559739	0	0	0	0	0	0	1	0	0	1	1	0	0	0	0	0	0	0	0	0	0	1	0	0	0	0	0	0	0	0	0	1	1	1	1	0	0	1	0	0	0	0	1
		Bg0180	Blautia_A	obeum	0.00744422	0.560728	0	0	1	0	1	0	1	1	0	0	0	0	0	1	1	0	0	0	0	0	0	1	0	0	0	0	0	0	0	1	0	0	1	1	0	0	0	0	0	0	0	0	0
		Bg0150			0.0047839	0.560728	0	1	0	0	0	0	0	0	0	1	1	0	0	1	1	1	0	0	0	0	0	1	0	0	0	0	0	0	0	0	0	0	1	1	0	0	0	0	0	0	0	0	0
		Bg0623			0.00638641	0.563173	0	1	1	0	1	0	1	0	0	1	0	0	0	0	0	0	0	0	0	0	0	1	0	0	0	1	0	0	0	0	1	0	1	1	1	0	0	0	0	0	0	0	0
		Bg0775	Neisseria	sp000186165	0.0029767	0.565945	0	0	0	0	0	0	0	0	0	0	0	0	0	0	0	0	0	0	0	0	1	0	0	0	0	0	0	0	0	0	0	0	0	1	0	0	0	0	0	0	0	0	0
		Bg0258	Dialister	succinatiphilus	0.00354872	0.567981	0	0	0	0	0	0	0	0	0	0	0	0	0	0	0	0	0	0	0	0	0	0	0	0	0	0	0	0	0	0	0	0	0	0	0	0	0	0	0	0	0	0	0
		Bg0016	Ligilactobacillus	ruminis	0.00394872	0.569391	0	0	0	0	0	0	0	1	0	0	1	0	0	0	0	1	0	0	0	0	0	1	0	0	0	0	0	0	0	0	0	1	1	1	0	1	0	0	0	0	0	0	0
		Bg0331			0.00397942	0.569864	0	0	0	0	0	0	1	0	0	0	1	0	0	0	0	1	1	1	0	0	0	1	1	1	0	1	0	0	0	0	0	1	0	0	0	0	0	0	0	0	1	0	0
		Bg0425	Ureaplasma	sp900544585	0.00399522	0.570491	0	0	0	0	0	0	0	0	0	0	0	0	0	0	0	0	0	0	0	0	0	0	0	0	0	0	0	0	0	0	0	0	0	0	0	0	0	0	0	0	0	0	0
		Bg0502	Lachnospira	eligens_B	0.00544859	0.572185	0	0	0	0	0	0	0	1	0	0	1	0	0	0	0	0	1	1	0	0	1	0	1	1	0	1	0	0	0	0	0	1	1	1	0	0	0	0	0	0	0	0	0
		Bg0079	Megasphaera		-0.00499016	0.572185	0	0	0	0	0	0	0	0	0	0	1	0	0	0	0	0	1	1	0	0	1	1	1	0	0	0	0	0	0	0	0	0	0	0	1	0	0	0	0	1	0	0	0
		Bg0916	CAG-41	sp900066215	-0.00419964	0.572185	0	0	0	0	0	0	0	0	0	0	1	0	0	0	0	0	0	1	0	0	0	1	0	0	0	0	0	0	0	0	0	0	0	0	0	0	0	0	0	0	0	0	0
		Bg0389			0.00639232	0.577059	0	0	0	0	0	0	0	0	0	0	1	0	0	0	0	1	0	0	0	0	0	0	0	0	0	0	0	0	0	0	0	0	1	1	1	1	0	1	0	0	0	0	0
		Bg0596	Bifidobacterium	angulatum	0.00381671	0.577059	0	0	0	0	1	0	1	0	0	1	1	0	0	0	0	0	0	0	0	0	0	1	0	0	0	0	0	0	0	0	0	1	1	1	1	0	1	1	0	0	0	0	1
		Bg0039			0.00315702	0.577059	0	0	0	0	0	0	0	1	0	0	1	0	0	0	0	1	0	0	0	0	0	1	0	0	0	0	0	0	0	0	0	1	1	1	0	1	0	0	0	0	0	0	0
		Bg0301	Sutterella	wadsworthensis_A	-0.0041606	0.577059	0	0	0	0	0	0	0	0	0	0	0	0	0	0	0	0	0	0	0	0	0	0	0	0	0	0	0	0	0	0	0	0	0	0	0	0	0	0	0	0	0	0	0
		Bg0395	Anaerotignum	sp000436415	0.00927862	0.588826	0	0	0	0	0	0	0	0	0	0	1	0	0	0	0	0	0	0	0	0	0	0	0	0	0	0	0	0	0	0	1	0	0	0	0	0	0	0	0	0	0	0	0
		Bg0827	GCA-900066135	sp900543575	0.00595193	0.588838	0	0	1	0	0	0	1	1	1	1	0	0	0	1	1	1	0	0	0	0	0	0	0	0	0	1	0	0	0	0	1	0	1	1	0	0	1	0	0	0	0	0	0
		Bg0284	Dialister	sp000434475	0.00449983	0.593825	0	0	0	0	0	0	0	0	0	0	0	0	0	0	0	0	0	0	0	0	0	0	0	0	0	0	0	0	0	0	0	0	0	0	0	0	0	0	0	0	0	0	0
		Bg0249			0.00370805	0.593825	0	0	0	0	1	0	0	1	0	0	1	0	0	0	0	0	0	0	0	0	0	0	0	0	0	0	0	0	0	1	0	1	0	0	0	1	0	0	0	1	0	0	0
		Bg0700		CAG-45	-0.00494958	0.593825	0	0	0	0	0	0	0	1	0	0	1	0	0	0	0	1	0	0	0	0	0	0	0	0	0	0	0	0	0	0	0	0	1	1	0	0	1	1	0	0	0	0	0
		Bg0853		CAG-170	-0.00453207	0.593825	0	0	0	0	0	0	0	1	0	0	0	0	0	0	0	0	0	0	0	0	0	0	0	0	0	0	0	0	0	0	0	0	1	1	0	0	0	0	0	0	0	0	0
		Bg0586	Clostridium_Q	symbiosum	-0.00407354	0.593825	0	0	0	0	1	0	1	0	1	1	1	0	1	0	0	1	0	0	0	0	1	1	0	0	0	0	0	0	0	1	1	0	0	0	1	0	0	0	0	0	1	0	0
		Bg0721	Agathobaculum	butyriciproducens	0.007011	0.59549	0	0	0	0	0	0	0	0	0	0	0	0	0	0	0	0	0	0	0	0	0	0	0	0	0	1	0	0	0	1	0	0	0	0	0	0	0	0	0	0	0	0	0
		Bg0254	Dialister	sp000434475	0.00467824	0.601467	0	0	0	0	0	0	0	0	0	0	0	0	0	0	0	0	0	0	0	0	0	0	0	0	0	0	0	0	0	0	0	0	0	0	0	0	0	0	0	0	0	0	0
		Bg0695	Bifidobacterium	angulatum	-0.00349509	0.609995	0	0	0	0	0	0	1	0	0	1	1	0	0	0	0	0	0	0	0	0	0	1	0	0	0	0	0	0	0	0	0	1	1	1	1	0	0	1	0	0	0	0	1
		Bg0353			0.00296919	0.613664	0	0	0	0	0	0	0	1	0	0	1	0	0	0	0	0	0	1	0	0	1	0	1	1	0	1	0	0	0	0	0	1	1	1	0	0	0	0	0	0	0	0	0
		Bg0215			-0.00452843	0.613664	0	1	0	0	0	0	1	0	0	1	1	0	0	0	0	0	0	0	0	0	1	1	0	0	0	0	0	0	0	0	0	1	1	1	0	0	0	1	0	0	0	0	1
		Bg0781			-0.00282967	0.613848	0	0	0	0	0	0	0	0	0	0	0	0	0	1	0	0	0	0	0	0	0	0	0	0	0	0	0	0	0	0	0	0	0	0	0	0	0	0	0	0	0	0	0
		Bg0698			-0.00247996	0.615609	0	0	0	0	0	0	0	0	0	0	0	0	0	0	0	0	0	0	0	0	0	0	0	0	0	0	0	0	0	0	0	0	0	0	0	0	0	0	0	0	0	0	0
		Bg0237			0.0036304	0.621924	0	0	0	0	0	0	0	1	0	0	1	0	1	0	0	1	0	0	0	0	0	1	0	0	0	0	0	0	0	0	0	1	0	1	0	1	1	1	0	0	0	0	0
		Bg0955	Tidjanibacter	inops	0.00354446	0.621924	0	0	0	0	0	0	0	0	0	0	0	0	0	0	0	0	0	0	0	0	0	1	0	0	0	0	0	0	0	0	0	0	0	0	0	0	0	0	0	0	0	0	0
		Bg0688	RUG410	sp900553115	0.00226643	0.621924	0	0	0	0	0	0	0	0	0	1	1	0	0	0	0	0	0	0	0	0	0	0	0	0	0	0	0	0	0	0	0	0	0	0	0	0	0	0	0	0	0	0	0
		Bg0305	Collinsella	sp002232035	0.00424903	0.623858	0	0	0	0	0	0	0	1	0	0	1	0	1	0	0	0	0	1	1	1	0	1	0	0	0	0	0	0	0	0	0	1	1	1	0	1	0	0	0	1	0	0	0
		Bg0919	Eisenbergiella	sp900066775	-0.00541701	0.623858	0	0	0	0	0	0	0	1	0	0	1	0	0	0	0	1	0	0	0	0	0	0	0	0	0	1	0	0	0	1	0	1	1	1	0	0	0	1	0	0	0	0	0
		Bg0348	Catenibacterium	sp000437715	0.00316322	0.624721	0	0	0	0	0	0	0	1	0	0	1	0	1	0	0	1	0	0	0	0	0	1	0	0	0	0	0	0	0	0	0	1	0	1	0	1	0	1	0	0	0	0	0
		Bg0463	Olsenella_E	sp003609875	0.00561295	0.625366	0	0	0	0	0	0	0	1	0	0	1	0	1	1	0	0	0	0	1	0	0	1	1	0	0	0	0	0	0	0	0	0	1	1	0	1	0	0	0	0	1	0	0
		Bg0433	Lachnospira	eligens_B	0.00251452	0.632163	0	0	0	0	0	0	0	1	0	0	1	0	0	0	0	0	1	1	0	0	1	0	1	1	0	1	0	0	0	0	0	1	1	1	0	0	0	0	0	0	0	0	0
		Bg0298	Catenibacterium	sp000437715	-0.00478788	0.632163	0	0	0	0	0	0	0	1	0	0	1	0	1	0	0	1	0	0	0	0	0	1	0	0	0	0	0	0	0	0	0	0	0	1	0	1	0	0	0	1	0	0	0
		Bg0193	Collinsella	aerofaciens_H	-0.00439847	0.632163	0	0	0	0	0	0	0	1	0	0	1	0	1	0	0	1	0	0	1	1	0	1	0	0	1	0	0	0	0	0	0	1	1	1	0	1	0	0	1	1	1	0	0
		Bg0541	Lachnospira	eligens_B	0.0032998	0.640888	0	0	0	0	0	0	0	1	0	0	1	0	0	0	0	0	1	1	0	0	1	0	1	1	0	1	0	0	0	0	0	1	1	1	0	0	0	0	0	0	0	0	0
		Bg0386	Gemmiger	formicilis	0.00318228	0.641449	0	0	0	0	0	0	1	0	0	0	1	0	0	0	0	1	1	1	0	0	0	1	1	1	0	1	0	0	0	0	0	1	1	1	0	0	0	1	0	0	1	0	0
		Bg0865	Allisonella	histaminiformans	-0.00276679	0.641449	0	0	0	0	0	0	0	0	0	0	0	0	0	0	0	0	0	0	0	0	0	0	0	0	0	0	0	0	0	0	0	0	0	0	0	0	0	0	0	0	0	0	0
		Bg0002			0.00462273	0.641854	0	1	0	0	1	0	1	0	0	1	1	0	0	1	1	1	0	0	0	0	0	1	0	0	0	0	0	0	0	0	0	1	1	1	0	0	1	0	0	0	0	0	0
		Bg0479	Alistipes_A	indistinctus	-0.00323616	0.649887	0	0	0	0	0	0	0	0	1	0	0	0	0	0	0	1	0	0	0	0	0	1	1	0	0	1	0	0	0	0	0	0	0	0	0	1	1	0	0	0	0	0	0
		Bg0178	Lactobacillus	paragasseri	0.00557454	0.657865	0	0	0	0	0	0	0	1	0	0	1	0	0	0	0	1	0	0	1	1	0	1	0	0	0	0	0	0	1	0	0	1	1	1	0	1	0	0	1	0	0	0	0
		Bg0203	Succinivibrio	sp000431835	-0.00249058	0.657865	0	0	0	0	1	0	0	0	0	0	1	0	0	0	0	1	0	0	0	0	0	1	0	0	0	0	0	0	0	0	0	0	1	1	0	0	0	1	0	0	0	0	0
		Bg0240	Agathobacter	rectalis	0.00447788	0.660003	0	0	1	0	0	0	0	0	0	1	1	0	0	0	0	1	0	0	0	0	0	1	0	0	0	1	0	0	0	0	0	1	1	1	0	0	0	1	0	0	0	0	0
		Bg0669			-0.00248082	0.660003	0	0	0	0	0	0	0	0	0	0	0	0	0	0	0	0	0	0	0	0	0	0	0	0	0	0	0	0	0	0	0	0	0	0	0	0	0	0	0	0	0	0	0
		Bg0503	Eubacterium_I	ramulus_A	0.00630508	0.662069	0	0	1	0	0	0	1	0	0	0	1	0	0	0	0	0	0	0	0	0	0	1	0	0	0	0	0	0	0	0	0	0	1	1	1	0	0	0	0	0	0	0	0
		Bg0621	CAG-81	sp900066785	0.00389144	0.662069	0	0	0	0	0	0	0	0	0	0	0	0	0	0	0	1	0	0	0	0	0	1	0	0	0	0	0	0	0	0	0	1	1	1	0	0	0	0	0	0	0	0	0
		Bg0167	Prevotellamassilia	sp900540885	0.00355034	0.662069	0	0	0	0	0	0	0	0	0	0	0	0	0	0	0	1	0	0	0	0	0	1	0	0	0	0	0	0	0	0	0	0	1	1	0	0	0	0	0	0	1	0	0
		Bg0375	Olsenella_E	sp003609875	-0.00504732	0.662069	0	0	0	0	0	0	1	1	0	0	1	0	1	1	0	0	0	0	1	0	0	1	0	0	0	0	0	0	0	0	0	0	0	0	0	1	0	0	0	0	1	0	0
		Bg0453			-0.00241368	0.662069	1	0	1	0	0	0	0	1	0	0	1	0	1	0	1	0	0	0	1	0	0	1	0	0	1	1	0	0	0	0	0	1	1	1	0	1	1	0	0	1	0	0	0
		Bg0564	Campylobacter		0.00218483	0.668883	0	0	0	0	0	0	0	0	0	0	0	0	0	0	0	0	0	0	0	0	0	0	0	0	0	0	0	0	0	0	0	0	0	0	0	0	0	0	0	0	0	0	0
		Bg0238	Campylobacter		-0.00192676	0.671801	0	0	0	0	0	0	0	0	0	0	0	0	0	0	0	0	0	0	0	0	0	0	0	0	0	0	0	0	0	0	0	0	0	0	0	0	0	0	0	0	0	0	0
		Bg0005	Faecalibacterium	prausnitzii_G	0.00413449	0.673151	0	0	0	0	0	0	1	0	0	0	1	0	0	0	0	1	1	1	1	1	0	1	1	0	0	1	0	0	0	0	1	0	1	1	0	0	0	0	0	1	1	0	0
		Bg0485	Prevotella	sp900548745	0.00366955	0.673151	0	1	0	0	1	0	0	0	0	1	1	0	0	0	0	1	1	1	0	0	0	1	1	0	0	0	0	0	0	0	0	0	0	0	1	0	0	0	0	0	0	0	0
		Bg0045	Ligilactobacillus	ruminis	0.00259248	0.673151	0	0	0	0	0	0	0	1	0	0	0	0	0	0	0	1	0	0	0	0	0	1	0	0	0	0	0	0	0	0	0	1	1	1	0	1	0	1	0	0	0	0	0
		Bg0328	Holdemanella	biformis	0.00642209	0.673756	0	0	0	0	0	0	1	1	0	0	0	0	1	0	0	1	0	0	1	0	0	1	0	0	0	0	0	0	0	0	1	1	0	1	0	1	0	0	0	0	0	0	0
		Bg0739			0.00416437	0.673756	0	0	0	0	0	0	0	0	0	1	1	0	0	0	0	1	0	0	0	0	0	0	0	0	0	0	0	0	0	1	0	0	0	0	0	0	0	0	0	0	0	0	0
		Bg0294			0.0025085	0.673756	0	0	0	0	0	0	0	0	0	0	0	0	0	0	0	0	0	0	0	0	0	0	0	0	0	0	0	0	0	0	0	0	0	0	0	0	0	0	0	0	0	0	0
		Bg0350	CAG-217	sp000436335	0.00444478	0.681076	0	0	0	0	0	0	0	0	0	0	1	0	0	0	0	0	0	0	0	0	0	0	0	0	0	0	0	0	0	0	0	0	1	1	0	0	0	1	0	0	0	0	0
		Bg0132	Prevotella	sp002265625	0.00294971	0.681076	0	1	0	0	1	0	0	0	0	1	1	0	0	1	1	1	0	0	0	0	0	1	0	0	0	0	0	0	0	0	0	0	1	1	0	0	0	0	0	0	0	0	0
		Bg0071	Enterocloster	sp900541315	-0.00324916	0.681076	0	0	1	0	1	0	0	0	0	0	1	0	0	0	0	1	1	0	0	0	0	1	1	0	0	1	1	0	0	0	0	1	1	1	0	1	0	0	0	0	1	0	0
		Bg0523	Gemmiger	formicilis	0.0024045	0.682396	0	0	0	0	0	0	0	0	0	0	1	0	0	0	0	1	0	0	0	0	0	1	0	0	0	1	0	0	0	0	0	1	1	1	0	0	0	0	0	0	1	0	0
		Bg0390	Ruminococcus_C	sp000433635	0.00321862	0.685318	0	0	1	0	0	0	0	1	0	1	1	0	0	0	0	0	0	0	0	0	0	0	0	0	0	0	0	0	0	0	0	1	0	0	0	0	1	1	0	0	0	0	0
		Bg0793	Hungatella_A		-0.00438253	0.686205	0	0	0	0	0	0	0	1	1	0	1	0	0	0	1	1	1	1	0	0	0	0	1	1	0	1	0	0	1	0	1	0	1	1	0	0	0	0	0	0	0	0	0
		Bg0804	Campylobacter_D	sp900539255	-0.00193384	0.69416	0	0	0	0	0	0	0	0	0	0	0	0	0	0	0	0	0	0	0	0	0	0	0	0	0	0	0	0	0	0	0	0	0	0	0	0	0	0	0	0	0	0	0
		Bg0549			0.00413666	0.695898	0	0	0	0	0	0	1	0	1	1	1	0	0	1	1	1	1	1	0	0	0	1	1	0	0	1	0	0	0	0	0	1	1	1	1	0	0	0	0	0	1	0	0
		Bg0546	Sutterella		-0.00327955	0.701138	0	0	0	0	0	0	0	0	0	0	0	0	0	0	0	0	0	0	0	0	0	0	0	0	0	0	0	0	0	0	0	0	0	0	0	0	0	0	0	0	0	0	0
		Bg0381	Agathobaculum	butyriciproducens	0.00585943	0.704504	0	0	0	0	0	0	0	0	0	0	0	0	0	0	0	0	0	0	0	0	0	0	0	0	0	1	0	0	0	1	0	0	0	0	0	0	0	0	0	0	0	0	0
		Bg0483	Anaerostipes	hadrus	0.00346084	0.704504	0	0	0	0	0	0	0	1	0	0	1	0	0	0	0	1	0	0	0	0	0	1	0	0	0	1	0	1	0	0	0	0	0	1	1	1	0	1	0	0	0	0	0
		Bg0277	Ureaplasma	sp900544585	0.0014246	0.708642	0	0	0	0	0	0	0	0	0	0	0	0	0	0	0	0	0	0	0	0	0	0	0	0	0	0	0	0	0	0	0	0	0	0	0	0	0	0	0	0	0	0	0
		Bg0435		CAG-81	0.00469645	0.713618	0	0	0	0	0	0	0	0	0	0	0	0	0	0	0	1	0	0	0	0	0	1	0	0	0	0	0	0	0	0	0	0	1	1	0	0	0	0	0	0	0	0	0
		Bg0742	Anaerotignum	sp000436415	0.0062064	0.715077	0	0	0	0	0	0	0	0	0	0	1	0	0	0	0	0	0	0	0	0	0	0	0	0	0	0	0	0	0	0	0	0	1	1	0	0	0	0	0	0	0	0	0
		Bg0942	Dorea	faecis	0.00312392	0.717221	0	0	1	0	0	0	0	1	1	1	0	0	0	0	0	1	0	0	0	0	0	0	0	0	0	0	0	0	0	0	1	0	1	1	0	0	0	0	0	0	0	0	0
		Bg0779	RC9	sp000433355	0.00229927	0.724659	0	0	0	0	0	0	0	0	1	1	0	0	0	0	0	1	0	0	0	0	0	1	1	0	0	1	0	0	0	0	0	0	1	1	0	0	1	0	0	0	0	0	0
		Bg0763			-0.00434951	0.725037	0	0	1	0	0	0	0	0	0	0	0	0	0	0	0	0	0	0	0	0	0	0	0	0	0	0	0	0	0	0	0	0	0	0	0	0	0	0	0	0	0	0	0
		Bg0468			0.00284358	0.725981	0	0	0	0	0	0	0	1	1	0	0	0	1	0	0	1	0	0	1	0	0	1	0	0	0	0	0	0	0	0	1	0	0	0	0	1	0	0	0	0	0	0	0
		Bg0186	Prevotella	sp900290275	0.00272637	0.725981	0	1	0	0	1	0	1	0	1	1	1	0	0	0	0	1	0	0	0	0	0	1	0	0	0	1	0	0	0	0	0	1	1	1	1	0	0	0	0	0	0	0	0
		Bg0726	Campylobacter		0.00169421	0.733206	0	0	0	0	0	0	0	0	0	0	0	0	0	0	0	0	0	0	0	0	0	0	0	0	0	0	0	0	0	0	0	0	0	0	0	0	0	0	0	0	0	0	0
		Bg0499			-0.00177336	0.740368	0	0	0	0	0	0	0	1	0	0	1	0	0	0	0	0	0	0	0	0	1	1	0	0	0	1	0	0	0	0	0	1	0	1	0	1	0	0	0	0	0	0	0
		Bg0457			-0.00215187	0.742556	0	0	0	0	0	0	0	0	0	0	0	0	0	0	0	0	0	0	0	0	0	0	0	0	0	0	0	0	0	0	0	0	0	0	0	0	0	0	0	0	0	0	0
		Bg0169			0.00384382	0.74786	0	0	0	0	0	0	1	1	0	1	1	0	0	0	0	1	1	1	0	0	0	1	1	0	0	1	0	0	0	0	1	0	1	1	0	0	0	0	0	0	1	0	0
		Bg0211	Agathobacter	faecis	0.00274215	0.74786	0	1	1	0	0	0	1	1	0	1	1	1	0	0	0	1	0	0	0	0	0	0	0	0	0	1	0	0	0	1	1	1	1	1	0	0	1	1	0	0	0	0	0
		Bg0107			0.00233863	0.74786	0	0	0	0	1	0	0	1	0	0	1	0	0	1	0	1	0	0	1	1	1	1	0	0	0	0	0	0	0	0	0	1	0	1	1	1	0	0	0	0	0	0	0
		Bg0709			0.00189164	0.74786	0	0	0	0	0	0	0	0	0	0	0	0	0	0	0	0	0	0	0	0	1	1	0	0	0	0	0	0	0	0	0	0	0	0	0	0	0	0	0	1	0	0	0
		Bg0354	Agathobacter	rectalis	0.00370331	0.750159	0	0	1	0	0	0	0	1	0	1	1	0	0	0	0	1	0	0	0	0	0	1	0	0	0	1	0	0	0	0	0	1	1	1	0	0	0	1	0	0	0	0	0
		Bg0265			0.00308926	0.750159	0	0	0	0	0	0	0	0	0	0	0	0	0	0	0	0	0	0	0	0	0	0	0	0	0	0	0	0	0	0	0	0	0	0	0	0	0	0	0	0	0	0	0
		Bg0708	Duodenibacillus	sp900544255	0.00251464	0.756796	0	0	0	0	0	0	0	0	0	0	1	0	0	0	0	0	0	0	0	0	0	0	0	0	0	0	0	0	0	0	0	0	0	0	0	0	0	0	0	0	0	0	0
		Bg0516	Fusicatenibacter	saccharivorans	-0.0042037	0.759816	0	0	0	0	0	0	1	0	0	0	1	0	0	0	0	1	0	0	0	0	0	1	0	0	0	1	0	0	0	0	0	1	1	1	0	1	1	0	0	0	0	0	0
		Bg0293			-0.00337744	0.765827	0	0	0	0	0	0	0	1	0	0	1	0	1	0	0	1	0	0	0	0	0	0	0	0	0	0	0	0	0	0	0	1	0	0	0	1	0	1	0	0	0	0	0
		Bg0445		CAG-81	0.00312067	0.768286	0	0	0	0	0	0	0	0	0	0	0	0	0	0	0	1	0	0	0	0	0	1	0	0	0	0	0	0	0	0	0	1	1	1	0	0	0	0	0	0	0	0	0
		Bg0083	Blautia_A	sp003480185	0.0034176	0.769211	0	1	1	0	1	0	1	1	0	1	1	0	0	0	0	1	0	0	0	0	0	1	0	0	0	0	0	0	0	1	1	1	1	1	0	0	0	0	0	0	1	0	0
		Bg0319			-0.00185232	0.769445	0	0	0	0	0	0	0	0	0	0	1	0	0	1	0	0	0	0	0	0	0	0	0	0	0	0	0	0	0	0	0	0	0	0	0	0	0	0	0	0	0	0	0
		Bg0378	Ruminococcus_E	sp003526955	0.00195369	0.770907	0	0	0	0	0	0	0	0	0	0	1	0	0	0	0	0	0	0	0	0	0	0	0	0	0	0	0	0	0	0	0	0	1	1	0	0	0	0	0	0	0	0	0
		Bg0878			0.00144218	0.773937	0	0	0	0	0	0	0	0	0	0	0	0	0	0	0	0	0	0	0	0	0	0	0	0	0	0	0	0	0	0	0	0	0	0	0	0	0	0	0	0	0	0	0
		Bg0188	Prevotellamassilia	sp900540885	0.00228341	0.784206	0	0	0	0	0	0	1	0	0	1	1	0	0	0	0	1	0	0	0	0	0	1	0	0	0	0	0	0	0	0	0	1	1	1	0	0	0	0	0	0	1	0	0
		Bg0622		CAG-81	-0.00203552	0.785451	0	0	0	0	0	0	0	0	0	0	0	0	0	0	0	1	0	0	0	0	0	1	0	0	0	0	0	0	0	0	0	0	1	1	0	0	0	0	0	0	0	0	0
		Bg0081	Prevotella	sp002265625	0.00271744	0.792363	0	1	0	0	1	0	0	0	0	1	1	0	0	1	1	1	0	0	0	0	0	1	0	0	0	0	0	0	0	0	0	0	1	1	0	0	0	0	0	0	0	0	0
		Bg0458	Agathobacter	rectalis	0.00184736	0.803005	0	0	1	0	0	0	0	1	0	1	1	0	0	0	0	1	0	0	0	0	0	1	0	0	0	1	0	0	0	0	0	1	1	1	0	0	0	1	0	0	0	0	0
		Bg0520	Parolsenella	sp900544655	0.00230348	0.80323	0	0	0	0	0	0	0	0	0	0	1	0	1	1	0	1	0	0	0	0	0	0	0	0	1	1	0	0	0	0	0	0	0	0	0	1	0	0	0	0	0	0	0
		Bg0072	Cetobacterium_A		0.00130257	0.80323	0	0	1	0	0	0	0	0	0	0	1	0	0	0	0	1	1	1	1	0	0	1	1	0	0	1	0	0	0	0	0	0	1	1	1	0	0	0	1	1	1	0	0
		Bg0592	Roseburia	hominis	0.00351228	0.803922	0	0	0	0	0	0	0	1	0	0	1	0	0	0	0	1	1	1	0	0	0	0	1	1	0	1	0	0	1	0	0	1	1	1	0	0	1	1	0	0	0	0	0
		Bg0231	Catenibacterium	sp000437715	0.00131667	0.806258	0	0	0	0	0	0	0	1	0	0	1	0	1	0	0	1	0	0	0	0	0	1	0	0	0	0	0	0	0	0	0	1	0	1	0	1	0	1	0	0	0	0	0
		Bg0633	Parabacteroides	sp900549585	-0.003341	0.806258	0	1	0	0	0	0	0	0	0	1	1	0	0	0	0	1	0	0	0	0	0	1	1	0	0	0	0	0	0	0	0	0	0	1	0	0	0	0	0	0	1	0	0
		Bg0584			-0.00272685	0.806258	0	0	0	0	1	0	1	1	0	0	1	0	0	0	0	1	0	1	0	0	0	0	0	0	0	1	0	0	0	0	0	1	1	1	0	0	1	1	0	1	0	0	0
		Bg0248			0.00146348	0.806615	0	0	0	0	0	0	0	0	0	0	1	0	0	1	0	1	0	0	0	0	1	0	0	0	0	0	0	0	0	0	0	0	0	0	0	0	0	0	0	0	0	0	0
		Bg0906	Barnesiella	intestinihominis	-0.00179677	0.806615	0	0	0	0	0	0	0	0	1	0	0	0	0	0	0	1	0	0	0	0	0	1	0	0	0	1	0	0	0	0	0	0	1	1	0	0	1	0	0	1	0	0	0
		Bg0337	Haemophilus_D	parainfluenzae_K	-0.00164824	0.806615	0	0	0	0	0	0	0	0	0	0	1	0	0	0	0	1	0	0	0	0	0	1	0	0	0	1	0	0	0	0	0	0	0	1	0	1	0	0	1	0	1	0	0
		Bg0662	Agathobaculum	butyriciproducens	0.00242001	0.807879	0	0	0	0	0	0	0	0	0	0	0	0	0	0	0	0	0	0	0	0	0	0	0	0	0	1	0	0	0	1	0	0	0	0	0	0	0	0	0	0	0	0	0
		Bg0920	Clostridium_Q	sp003024715	0.00162984	0.813102	0	0	0	0	1	0	0	0	0	1	1	0	1	0	0	1	0	0	0	0	0	0	0	0	0	0	0	0	0	0	0	0	0	0	0	0	0	0	0	0	0	1	0
		Bg0674	Olsenella_B		0.00207364	0.814834	0	0	0	0	0	0	0	1	0	0	1	0	0	0	0	1	0	0	1	0	0	1	0	0	0	0	0	1	0	0	0	0	1	1	0	1	0	0	1	1	0	0	0
		Bg0168			0.00230052	0.824091	0	0	0	0	0	0	0	0	0	0	1	0	0	1	0	0	0	0	0	0	0	0	0	0	0	0	0	0	0	0	0	1	0	0	0	0	0	0	0	0	0	0	0
		Bg0268	Agathobacter	rectalis	0.00326165	0.82495	0	0	1	0	0	0	0	1	0	1	1	0	0	0	0	1	0	0	0	0	0	1	0	0	0	1	0	0	0	0	0	1	1	1	0	0	0	1	0	0	0	0	0
		Bg0969	Coprococcus	sp900548215	0.00186585	0.82495	0	0	1	0	0	0	0	1	0	1	1	0	0	0	0	1	0	0	0	0	0	0	0	0	0	0	0	0	0	0	0	1	1	1	0	0	0	1	0	0	0	0	0
		Bg0151	Prevotella	sp900290275	0.00195357	0.83075	0	1	0	0	1	0	1	0	1	1	1	0	0	0	0	1	0	0	0	0	0	1	0	0	0	1	0	0	0	0	0	1	1	1	1	0	0	0	0	0	0	0	0
		Bg0665	CAG-177	sp003514385	0.0017071	0.836536	0	0	0	0	0	0	0	0	0	0	0	0	0	0	0	1	0	0	0	0	0	0	0	0	0	0	0	0	0	0	0	0	0	0	0	0	0	1	0	0	0	0	0
		Bg0959	Akkermansia	muciniphila_C	0.00151063	0.836536	0	0	0	0	0	0	0	0	1	0	0	0	0	1	1	1	0	0	0	0	0	1	1	0	0	1	0	0	0	0	0	0	0	0	1	0	0	0	0	0	1	0	0
		Bg0904			-0.00166413	0.846302	0	0	0	0	0	0	0	0	0	0	0	0	0	0	0	1	0	1	0	0	0	1	0	0	0	0	0	0	0	0	0	0	0	0	0	0	0	0	0	0	0	0	0
		Bg0921			0.00220788	0.846378	0	1	1	0	1	0	0	0	0	1	1	0	0	0	0	1	0	0	0	0	0	1	0	0	0	1	0	0	0	0	0	0	1	1	0	0	0	1	0	0	0	0	0
		Bg0767	UBA7748	sp900314535	-0.00160628	0.85043	0	0	0	0	0	0	0	1	0	0	1	0	0	0	0	0	1	1	1	0	0	0	1	1	0	0	0	0	0	0	0	0	1	1	0	1	0	0	0	1	1	0	0
		Bg0304	Intestinibacter	bartlettii	-0.00151461	0.852857	0	0	0	0	0	0	0	0	0	1	1	0	0	0	0	0	0	0	0	0	0	1	0	0	0	0	0	0	0	0	0	0	1	1	1	0	0	0	0	0	0	0	0
		Bg0399			-0.00127526	0.852857	0	0	0	0	0	0	0	0	0	0	0	0	0	0	0	0	0	0	0	0	0	0	0	0	0	0	0	0	0	0	0	0	0	0	0	0	0	0	0	0	0	0	0
		Bg0538	Lachnospira	sp000436475	0.00165907	0.858673	0	0	0	0	0	0	0	1	0	0	1	0	0	0	0	0	1	1	0	0	1	0	1	1	0	0	0	0	0	0	0	1	1	1	0	0	0	1	0	0	0	0	0
		Bg0734	Dialister	succinatiphilus	0.00160635	0.85996	0	0	0	0	0	0	0	0	0	0	0	0	0	0	0	0	0	0	0	0	0	0	0	0	0	0	0	0	0	0	0	0	0	0	0	0	0	0	0	0	0	0	0
		Bg0905			0.00118047	0.864691	0	0	0	0	0	0	0	0	0	0	1	0	0	0	0	0	0	0	0	0	0	0	0	0	0	0	0	0	0	0	0	0	0	0	0	0	0	0	0	0	0	0	0
		Bg0634	Bariatricus	comes	0.00180476	0.866419	0	1	1	0	1	0	0	0	0	1	1	0	0	0	0	1	0	0	0	0	0	1	0	0	0	1	0	0	0	0	0	0	1	1	0	0	0	1	0	0	0	0	0
		Bg0311		UBA3375	0.00144834	0.866419	0	0	0	0	0	0	0	0	0	0	0	0	0	0	0	0	0	0	0	0	0	1	0	0	0	0	0	0	0	0	0	0	0	0	0	0	0	0	0	0	0	0	0
		Bg0130	Dialister	sp000434475	-0.00269702	0.866419	0	0	0	0	0	0	0	0	0	0	0	0	0	0	0	0	0	0	0	0	0	0	0	0	0	0	0	0	0	0	0	1	0	0	0	0	0	0	0	0	0	0	0
		Bg0789	Fusicatenibacter	saccharivorans	-0.00210986	0.866419	0	0	0	0	0	0	0	0	0	1	1	0	0	0	0	1	0	0	0	0	0	1	0	0	0	1	0	0	0	0	0	0	1	1	0	1	1	0	0	0	0	0	0
		Bg0558	Bifidobacterium	angulatum	0.0016814	0.866774	0	0	0	0	1	0	1	0	0	1	1	0	0	0	0	0	0	0	0	0	0	1	0	0	0	0	0	0	0	0	0	1	1	1	1	0	1	1	0	0	0	0	1
		Bg0121	Prevotella	sp002265625	0.00135571	0.866774	0	1	0	0	1	0	0	0	0	1	1	0	0	1	1	1	0	0	0	0	0	1	0	0	0	1	0	0	0	0	0	0	1	1	0	0	0	0	0	0	1	0	0
		Bg0384			-0.00105197	0.866774	0	0	1	0	0	0	0	1	0	1	1	0	0	0	0	0	0	0	0	0	0	1	0	0	0	1	0	0	0	0	0	0	1	1	1	0	0	1	0	0	0	0	0
		Bg0560			-0.000976867	0.866774	0	0	0	0	0	0	0	1	0	0	0	0	1	0	0	1	0	0	1	0	0	1	0	0	0	0	0	0	0	0	1	1	0	1	0	1	0	0	1	0	0	0	0
		Bg0306	Agathobacter	rectalis	-0.00242492	0.869078	0	0	1	0	0	0	0	1	0	1	1	0	0	0	0	1	0	0	0	0	0	1	0	0	0	1	0	0	0	0	0	1	1	1	0	0	0	1	0	0	0	0	0
		Bg0863		GCA-900066135	0.00117279	0.869288	0	0	0	0	0	0	1	1	0	1	0	0	0	1	1	1	0	0	0	0	0	0	0	0	0	1	0	0	0	0	1	1	1	1	0	0	1	0	0	0	0	0	0
		Bg0872		CAG-177	0.00101703	0.869288	0	0	0	0	0	0	0	0	0	0	0	0	0	0	0	1	0	0	0	0	0	0	0	0	0	0	0	0	0	0	0	0	0	0	0	0	0	1	0	0	0	0	0
		Bg0049	Blautia_A	wexlerae	-0.00164166	0.869288	0	0	1	0	1	0	1	0	0	0	1	0	0	1	1	0	0	0	0	0	0	1	0	0	0	1	0	0	0	0	0	1	1	1	0	0	1	0	0	0	1	0	0
		Bg0200			-0.00106733	0.871597	0	0	0	0	0	0	0	0	0	0	0	0	0	0	0	0	0	0	0	0	0	0	0	0	0	0	0	0	0	0	0	0	0	0	0	0	0	0	0	0	0	0	0
		Bg0639			-0.00089554	0.871597	0	0	0	0	0	0	0	0	0	0	0	0	0	0	0	0	0	0	0	0	0	0	0	0	0	0	0	0	0	0	0	0	0	0	0	0	0	0	0	0	0	0	0
		Bg0029	Ligilactobacillus	ruminis	-0.00122664	0.87823	0	0	0	0	0	0	0	1	0	0	0	0	0	0	0	1	0	0	0	0	0	1	0	0	0	0	0	0	0	0	0	1	1	1	0	1	0	0	0	0	0	0	0
		Bg0145	Prevotella	sp900290275	0.00172713	0.884229	0	1	0	0	1	0	1	0	1	1	1	0	0	0	0	1	0	0	0	0	0	1	0	0	0	1	0	0	0	0	0	1	1	1	1	0	0	0	0	0	0	0	0
		Bg0867			0.00104565	0.885708	0	0	0	0	0	0	0	0	0	0	1	0	0	0	0	0	0	0	0	0	0	0	0	0	0	0	0	0	0	0	0	0	0	0	0	0	0	0	0	0	0	0	0
		Bg0397			-0.000708548	0.887419	0	0	0	0	0	0	0	0	0	0	0	0	0	1	0	0	0	0	0	0	0	0	0	0	0	0	0	0	0	0	0	0	0	0	0	0	0	0	0	0	0	0	0
		Bg0415			0.00107261	0.893284	0	0	0	0	0	0	0	1	0	0	1	0	0	0	0	0	1	1	0	0	1	0	1	1	0	0	0	0	0	0	0	0	1	1	0	0	0	0	0	0	0	0	0
		Bg0727			-0.000952271	0.893284	0	0	0	0	0	0	0	0	1	0	0	0	0	1	1	1	0	0	0	0	0	1	0	0	0	1	0	0	0	0	0	0	0	0	0	0	0	0	0	0	1	0	0
		Bg0493	UBA9502	sp003478505	-0.00154922	0.903002	0	1	0	0	1	0	0	0	0	0	1	0	1	0	0	1	0	0	0	0	0	1	0	0	0	1	1	0	0	0	0	1	0	1	0	1	0	0	0	0	0	0	0
		Bg0616	Dorea	sp000433215	-0.00131394	0.904345	0	0	0	0	0	0	0	0	0	0	1	0	0	0	0	1	0	0	0	0	0	1	0	0	0	0	0	0	0	0	0	0	1	1	0	0	0	0	0	0	0	0	0
		Bg0632		ER4	0.00114446	0.910475	0	0	0	0	0	0	0	0	0	0	0	0	0	0	0	0	0	0	0	0	0	0	0	0	0	0	0	0	0	0	0	0	1	1	0	0	0	0	0	0	0	0	0
		Bg0360	Oribacterium	sp004554245	0.00088636	0.912706	0	0	0	0	0	0	0	1	0	1	0	0	1	0	0	1	1	1	0	0	0	0	1	0	0	1	0	0	0	0	0	0	1	1	0	0	0	0	0	0	0	0	0
		Bg0370	Mediterraneibacter	faecis	0.000872936	0.914733	0	0	1	0	0	0	0	1	0	1	1	0	1	1	1	0	0	0	0	0	0	1	0	0	0	1	0	0	0	0	0	1	1	1	0	0	0	1	0	0	0	1	0
		Bg0923			-0.00068373	0.922743	0	0	0	0	1	0	0	0	0	1	1	0	1	0	0	1	0	0	0	0	0	0	0	0	0	0	0	0	0	0	0	0	0	0	0	0	0	0	0	0	0	1	0
		Bg0376	Senegalimassilia	anaerobia	-0.00104067	0.923144	0	0	0	0	0	0	0	0	0	0	0	0	0	0	0	0	0	0	0	0	0	0	0	0	0	0	0	0	0	0	0	0	0	0	0	0	0	0	0	0	1	0	0
		Bg0367	Agathobacter	rectalis	-0.000880336	0.925544	0	0	1	0	0	0	0	1	0	1	1	0	0	0	0	1	0	0	0	0	0	1	0	0	0	1	0	0	0	0	0	1	1	1	0	0	0	1	0	0	0	0	0
		Bg0380	Faecalibacterium	prausnitzii	0.00112951	0.92689	0	0	0	0	0	0	0	1	0	0	1	0	0	0	0	1	1	1	0	0	1	1	1	1	0	1	0	0	0	0	0	1	1	1	0	1	0	1	0	0	1	0	0
		Bg0630	Holdemanella	biformis	-0.00076592	0.92689	0	0	0	0	0	0	0	1	0	0	0	0	1	0	0	1	0	0	1	0	0	1	0	0	0	1	0	0	0	0	1	0	0	0	1	1	0	0	1	0	0	0	0
		Bg0490			0.000937771	0.929788	0	0	1	0	0	0	0	1	0	1	1	0	0	1	0	0	0	0	0	0	0	1	0	0	0	1	0	0	0	0	0	1	1	1	0	0	0	1	0	0	0	0	0
		Bg0096	Prevotella	sp002265625	0.00084397	0.934015	0	1	0	0	1	0	0	1	0	1	1	0	0	1	1	1	0	0	0	0	0	1	0	0	0	0	0	0	0	0	0	0	1	1	0	0	0	0	0	0	0	0	0
		Bg0295			0.00072185	0.934015	0	0	0	0	0	0	0	0	0	0	1	0	0	0	0	1	0	0	0	0	0	1	0	0	0	1	0	0	0	0	0	0	0	1	0	1	0	0	0	0	1	0	0
		Bg0235	Dialister	sp000434475	0.000677645	0.934015	0	0	0	0	0	0	0	0	0	0	0	0	0	0	0	0	0	0	0	0	0	0	0	0	0	0	0	0	0	0	0	0	0	0	0	0	0	0	0	0	0	0	0
		Bg0604	Mitsuokella	multacida	0.000602315	0.934015	0	0	0	0	1	0	0	1	0	0	1	0	0	0	0	0	0	0	0	0	0	1	0	0	0	0	0	0	0	1	0	1	0	0	0	1	0	0	0	0	0	0	0
		Bg0869			0.000501979	0.934015	0	1	1	0	0	0	1	1	1	0	1	0	0	1	0	0	0	0	1	1	0	1	0	0	0	1	1	0	0	0	0	0	1	1	0	1	0	0	0	1	0	0	0
		Bg0482			-0.000793474	0.934015	0	0	0	0	0	0	0	0	1	1	0	0	0	0	0	1	1	0	0	0	0	1	1	0	0	1	0	0	0	0	0	0	0	0	0	0	0	0	0	0	1	0	0
		Bg0191	Veillonella	atypica	0.000606468	0.934218	0	0	0	0	0	0	0	0	0	0	1	0	0	0	0	0	0	0	0	0	0	0	0	0	0	0	0	0	0	0	0	0	0	0	0	0	0	0	0	0	0	0	0
		Bg0574			0.00086567	0.936454	0	0	1	0	0	0	0	1	0	1	1	0	0	1	1	0	0	0	0	0	0	1	0	0	0	1	0	0	0	0	0	1	1	1	0	0	0	1	0	0	0	0	0
		Bg0930			0.000685074	0.942697	0	1	0	0	1	0	0	1	0	0	0	0	1	0	0	1	0	0	0	0	0	1	0	0	0	1	0	0	0	0	0	0	0	1	0	1	0	0	0	0	1	0	0
		Bg0514	Campylobacter		0.000432553	0.94525	0	0	0	0	0	0	0	0	0	0	0	0	0	0	0	0	0	0	0	0	0	0	0	0	0	0	0	0	0	0	0	0	0	0	0	0	0	0	0	0	0	0	0
		Bg0285	Prevotella	sp900290275	0.000765895	0.948787	0	1	0	0	1	0	1	0	1	1	1	0	0	0	0	1	0	0	0	0	0	1	0	0	0	1	0	0	0	0	0	1	1	1	1	0	0	0	0	0	1	0	0
		Bg0120	Anaerovibrio	sp900548165	0.000449802	0.948787	0	0	0	0	1	0	0	1	0	0	1	0	0	1	0	1	0	0	1	1	1	1	0	0	0	0	0	0	0	0	0	1	0	1	0	1	0	0	0	0	0	0	0
		Bg0821	CAG-45	sp900066395	0.000763597	0.952217	0	0	0	0	0	0	0	1	0	0	1	0	0	0	0	1	0	0	0	0	0	0	0	0	0	0	0	0	0	0	0	1	1	1	0	0	1	1	0	0	0	0	0
		Bg0645	Eubacterium_I	ramulus	0.000645502	0.952217	0	0	1	0	0	0	1	0	0	0	1	0	1	0	0	0	0	0	0	0	0	1	0	0	0	0	0	0	0	0	0	1	1	1	0	0	0	0	0	0	0	1	0
		Bg0757	ER4	sp000765235	-0.000868088	0.952217	0	0	0	0	0	0	0	0	0	0	0	0	0	0	0	0	0	0	0	0	0	0	0	0	0	0	0	0	0	0	0	0	1	1	0	0	0	0	0	0	0	0	0
		Bg0786			0.000300721	0.962619	0	0	0	0	0	0	0	0	0	0	0	0	0	0	0	0	0	0	0	0	1	0	0	0	0	0	0	0	0	0	0	0	0	1	0	0	0	0	0	0	0	0	0
		Bg0498			-0.000399364	0.963042	0	0	0	0	0	0	0	0	0	0	0	0	0	0	0	0	0	0	0	0	0	0	0	0	0	0	0	0	0	0	0	0	0	0	0	0	0	0	0	0	0	0	0
		Bg0322	CAG-83	sp000431575	-0.000399081	0.96328	0	0	0	0	0	0	0	0	0	0	0	0	0	0	0	0	0	0	0	0	0	0	0	0	0	0	0	0	0	0	0	0	1	1	0	0	0	0	0	0	0	0	0
		Bg0256			-0.000208195	0.96328	0	0	1	0	0	0	0	1	0	0	1	0	0	0	0	1	1	1	1	0	0	1	1	0	0	1	0	0	0	0	0	0	1	1	1	0	0	0	1	1	1	0	0
		Bg0149	Collinsella	aerofaciens_H	-0.000367338	0.965463	0	0	0	0	0	0	0	1	0	0	1	0	1	0	0	1	0	0	1	1	0	1	0	0	1	0	0	0	0	0	0	1	1	1	0	1	1	0	1	1	1	0	0
		Bg0914			-0.000251949	0.966293	0	0	0	0	0	0	0	0	0	0	1	0	0	0	0	0	0	0	0	0	0	0	0	0	0	0	0	0	0	0	0	0	0	0	0	0	0	0	0	0	0	0	0
		Bg0160	Mitsuokella	multacida	0.000196751	0.972886	0	0	0	0	1	0	0	1	0	0	1	0	0	1	0	0	0	0	0	0	0	1	0	0	0	0	0	0	0	1	0	1	0	0	0	1	0	0	0	1	0	0	0
		Bg0699	Parolsenella	catena	-0.000162829	0.972886	0	0	0	0	0	0	0	0	0	0	1	0	0	1	0	1	0	0	0	0	0	1	0	0	0	0	0	0	0	0	0	0	0	0	0	1	0	0	0	0	0	0	0
		Bg0661	Lachnospira	eligens	0.000220153	0.982788	0	0	0	0	0	0	0	1	0	0	1	0	0	0	0	0	0	1	0	0	1	0	0	0	0	1	0	0	0	0	0	0	1	1	0	0	0	0	0	0	0	0	0
		Bg0349	Mediterraneibacter	faecis	0.000172585	0.984917	0	0	1	0	0	0	0	1	0	1	1	0	1	1	1	0	0	0	0	0	0	1	0	0	0	1	0	0	0	0	1	1	1	1	0	0	0	1	0	0	0	1	0
		Bg0125			0.000142702	0.984917	0	1	0	0	0	0	1	0	0	1	1	0	0	0	0	1	0	0	0	0	1	1	0	0	0	0	0	0	0	0	0	1	1	1	0	0	0	1	0	0	0	0	1
		Bg0896		CAG-217	-0.000160752	0.984917	0	0	0	0	0	0	0	0	0	0	1	0	0	0	0	0	0	0	0	0	0	0	0	0	0	0	0	0	0	0	0	0	1	1	0	0	0	1	0	0	0	0	0
		Bg0320	Mitsuokella	jalaludinii	0.000130037	0.986238	0	0	0	0	1	0	0	1	0	0	1	0	0	1	0	0	0	0	0	0	0	1	0	0	0	0	0	0	0	1	0	1	0	0	0	1	0	0	0	1	0	0	0
		Bg0837	Agathobaculum	butyriciproducens	-0.000127238	0.986238	0	0	0	0	0	0	0	0	0	0	0	0	0	0	0	0	0	0	0	0	0	0	0	0	0	1	0	0	0	1	0	0	0	0	0	0	0	0	0	0	0	0	0
		Bg0948	CAG-217	sp000436335	-2.93038e-05	0.995885	0	0	0	0	0	0	0	0	0	0	1	0	0	0	0	0	0	0	0	0	0	1	0	0	0	0	0	0	0	0	0	0	1	1	0	0	0	1	0	0	0	0	0
		Bg0269	Limosilactobacillus	vaginalis_A			0	0	0	0	0	0	0	0	0	0	0	0	0	0	0	0	0	0	0	0	0	1	0	0	0	0	0	0	0	0	0	1	0	1	0	0	0	0	0	0	0	0	0
		Bg0822	Roseburia	hominis			0	1	1	0	0	0	0	1	0	0	1	0	0	0	0	1	1	1	0	0	0	0	1	1	0	1	0	0	1	0	0	0	1	1	0	0	1	1	0	0	0	0	0
		Bg0624	Anaerobiospirillum				0	0	0	1	0	0	0	0	0	0	0	0	0	0	0	1	1	1	0	0	1	1	1	0	0	0	0	0	0	0	0	0	0	0	0	0	0	1	0	0	1	0	0
		Bg0828	CAG-41	sp900066215			0	1	0	0	0	0	0	0	0	0	1	0	0	0	0	0	0	1	0	0	0	1	0	0	0	0	0	0	0	0	0	0	0	0	0	0	0	0	0	0	0	0	0
		Bg0814	Ligilactobacillus	salivarius			0	0	0	0	0	0	0	0	0	0	1	0	0	0	0	0	0	0	0	0	0	1	0	0	0	0	0	0	0	0	0	1	0	1	1	1	0	0	0	0	1	0	0
		Bg0970	UBA1436	sp900541355			0	0	0	0	0	0	0	0	0	0	0	0	0	0	0	0	0	0	0	0	0	0	0	0	0	0	0	0	0	0	0	0	0	1	0	1	0	0	0	1	0	0	0
		Bg0849	Campylobacter				0	0	0	0	0	0	0	0	0	0	0	0	0	0	0	0	0	0	0	0	0	0	0	0	0	0	0	0	0	0	0	0	0	0	0	0	0	0	0	0	0	0	0
		Bg0976	WG-1	sp900539665			0	0	0	0	0	0	0	0	0	0	0	0	0	0	0	0	0	0	0	0	0	1	0	0	0	0	0	0	0	0	0	0	1	1	0	0	0	0	0	0	0	0	0
		Bg0999	Campylobacter				0	0	0	0	0	0	0	0	0	0	0	0	0	0	0	0	0	0	0	0	0	0	0	0	0	0	0	0	0	0	0	0	0	0	0	0	0	0	0	0	0	0	0
		Bg0949	UBA636	sp900546285			0	0	0	0	0	0	0	1	0	0	1	0	1	0	0	1	0	0	1	0	0	1	0	0	1	0	0	0	0	0	0	1	1	1	0	1	0	0	1	0	1	0	0
		Bg0958	Coprococcus	eutactus_A			0	0	1	0	0	0	0	0	0	1	1	0	0	0	0	1	0	0	0	0	0	0	0	0	0	0	0	0	0	0	0	1	1	1	0	0	1	1	0	0	0	0	0
		Bg0747	Veillonella	sp900550455			0	0	0	0	0	0	0	0	0	0	1	0	0	0	0	0	0	0	0	0	0	0	0	0	0	0	0	0	0	0	0	0	0	0	0	0	0	0	0	0	0	0	0
		Bg0966	Akkermansia	muciniphila_B			0	0	0	0	0	0	0	0	1	0	0	0	0	1	1	1	0	0	0	0	0	1	1	0	0	1	0	0	0	0	0	0	0	0	1	0	0	0	0	0	1	0	0
		Bg0806	CAG-568	sp000434395			0	0	0	0	0	0	0	0	0	0	0	0	0	0	0	0	0	0	0	0	0	0	0	0	0	0	0	0	0	0	0	0	1	1	0	0	0	0	0	0	0	0	0
		Bg0501	Ureaplasma	sp900544585			0	0	0	0	0	0	0	0	0	0	0	0	0	0	0	0	0	0	0	0	0	0	0	0	0	0	0	0	0	0	0	0	0	0	0	0	0	0	0	0	0	0	0
		Bg0856	Akkermansia	muciniphila			0	0	0	0	0	0	0	0	1	0	0	0	0	1	1	1	0	0	0	0	0	1	0	0	0	1	0	0	0	0	0	0	0	0	0	0	0	0	0	0	1	0	0
		Bg0427	Lactobacillus	paragasseri			0	0	0	0	0	0	0	1	0	0	1	0	0	0	0	1	0	0	1	1	0	1	0	0	0	0	0	0	0	0	0	1	1	1	0	1	0	0	1	0	0	0	0
		Bg0475	Campylobacter_D	jejuni			0	0	0	0	0	0	0	0	0	0	0	0	0	0	0	0	0	0	0	0	0	0	0	0	0	0	0	0	0	0	0	0	0	0	0	0	0	0	0	0	0	0	0
		Bg0703	Akkermansia	muciniphila			0	0	0	0	0	0	0	0	1	0	0	0	0	1	1	1	0	0	0	0	0	1	0	0	0	1	0	0	0	0	0	0	0	0	0	0	0	0	0	0	1	0	0
		Bg0733	Campylobacter				0	0	0	0	0	0	0	0	0	0	0	0	0	0	0	0	0	0	0	0	0	0	0	0	0	0	0	0	0	0	0	0	0	0	0	0	0	0	0	0	0	0	0
		Bg0864	Ruminococcus_E	bromii_B			0	0	0	0	0	0	0	0	0	0	1	0	0	0	0	0	0	0	0	0	0	0	0	0	0	0	0	0	0	0	0	0	1	1	0	0	0	0	0	0	0	0	0
		Bg0719	Akkermansia	muciniphila_C			0	0	0	0	0	0	0	0	1	0	0	0	0	1	1	1	0	0	0	0	0	1	0	0	0	1	0	0	0	0	0	0	0	0	1	0	0	0	0	0	1	0	0
		Bg0887	CAG-41	sp900066215			0	1	0	0	0	0	0	0	0	0	1	0	0	0	0	0	0	1	0	0	0	1	0	0	0	0	0	0	0	0	0	0	0	0	0	0	0	0	0	0	0	0	0
		Bg0647	Limosilactobacillus	fermentum			0	0	0	0	0	0	0	0	0	0	1	0	0	0	0	0	0	0	0	0	1	1	0	0	0	0	0	0	0	0	0	1	0	1	0	1	0	0	0	0	0	0	0
		Bg0830	Helicobacter_B	sp001854545			0	0	0	0	0	0	0	0	0	0	0	0	0	0	0	0	0	0	0	0	0	0	0	0	0	0	0	0	0	0	0	0	0	0	0	0	0	0	0	0	0	0	0
		Bg0764	Helicobacter_G				0	0	0	0	0	0	0	0	0	0	1	0	0	0	0	0	0	0	0	0	0	0	0	0	0	0	0	0	0	0	0	0	0	0	0	0	0	0	0	0	0	0	0
		Bg0943	Enterococcus_B	hirae			1	0	1	0	0	0	0	1	1	0	1	0	1	0	1	0	0	0	1	0	0	1	0	0	1	1	0	0	0	0	1	1	1	1	0	1	1	0	0	1	0	0	0
		Bg0377	Mitsuokella	jalaludinii			0	0	0	0	1	0	0	1	0	0	1	0	0	0	0	0	0	0	0	0	0	1	0	0	0	0	0	0	0	1	0	1	0	0	1	1	0	0	0	1	0	0	0
		Bg0673	Ureaplasma	sp900544585			0	0	0	0	0	0	0	0	0	0	0	0	0	0	0	0	0	0	0	0	0	0	0	0	0	0	0	0	0	0	0	0	0	0	0	0	0	0	0	0	0	0	0
		Bg0570	Campylobacter_D	jejuni			0	0	0	0	0	0	0	0	0	0	0	0	0	0	0	0	0	0	0	0	0	0	0	0	0	0	0	0	0	0	0	0	0	0	0	0	0	0	0	0	0	0	0
		Bg0978	CAG-217	sp000436335			0	0	0	0	0	0	0	0	0	0	1	0	0	0	0	0	0	0	0	0	0	1	0	0	0	0	0	0	0	0	0	0	1	1	0	0	0	1	0	0	0	0	0
		Bg0858	Ligilactobacillus	saerimneri			1	0	0	0	0	0	0	0	0	0	1	0	0	0	0	0	0	0	0	0	0	1	0	0	0	0	0	0	0	0	0	0	0	0	0	1	0	0	0	0	0	0	0
		Bg0961	CAG-568	sp000434395			0	0	0	0	0	0	0	0	0	0	0	0	0	0	0	1	0	0	0	0	0	0	0	0	0	0	0	0	0	0	0	0	1	1	0	0	0	0	0	0	0	0	0
		Bg0962	CAG-568	sp000434395			0	0	0	0	0	0	0	0	0	0	0	0	0	0	0	1	0	0	0	0	0	0	0	0	0	0	0	0	0	0	0	0	1	1	0	0	0	0	0	0	0	0	0
		Bg0556	Lactobacillus	paragasseri			0	0	0	0	0	0	0	1	0	0	1	0	0	0	0	1	0	0	1	1	0	1	0	0	0	0	0	0	0	0	0	1	1	1	0	1	0	0	1	0	0	0	0
		Bg0840	Ruminococcus_E	bromii_B			0	0	0	0	0	0	0	0	0	0	1	0	0	0	0	0	0	0	0	0	0	0	0	0	0	0	0	0	0	0	0	0	1	1	0	0	0	0	0	0	0	0	0
		Bg0889	Anaerobutyricum	hallii_A			0	0	0	0	0	0	0	0	0	0	1	0	0	0	0	1	0	0	0	0	0	0	0	0	0	1	0	0	0	0	0	0	1	1	1	1	0	1	0	0	0	0	0
		Bg0915	CAG-568	sp000434395			0	0	0	0	0	0	0	0	0	0	0	0	0	0	0	1	0	0	0	0	0	0	0	0	0	0	0	0	0	0	0	0	1	1	0	0	0	0	0	0	0	0	0
		Bg0641	Limosilactobacillus	gastricus			0	0	0	0	0	0	0	1	0	0	0	0	0	0	0	0	0	0	0	0	1	1	0	0	0	0	0	0	0	0	0	1	0	1	0	1	0	0	0	0	0	0	0
		Bg0903	Campylobacter_D				0	0	0	0	0	0	0	0	0	0	0	0	0	0	0	0	0	0	0	0	0	0	0	0	0	0	0	0	0	0	0	0	0	0	0	0	0	0	0	0	0	0	0
		Bg0557	Campylobacter_D	jejuni			0	0	0	0	0	0	0	0	0	0	0	0	0	1	0	0	0	0	0	0	0	0	0	0	0	0	0	0	0	0	0	0	0	0	0	0	0	0	0	0	0	0	0
		Bg0873	Ruminococcus_E	bromii_B			0	0	0	0	0	0	0	0	0	0	1	0	0	0	0	0	0	0	0	0	0	0	0	0	0	0	0	0	0	0	0	0	1	1	0	0	0	0	0	0	0	0	0
		Bg0825	Lactobacillus	gasseri			0	0	0	0	0	0	0	1	0	0	1	0	0	0	0	1	0	0	1	1	0	0	0	0	0	0	0	0	0	0	0	1	1	1	0	1	0	0	1	0	0	0	0
		Bg0991	CAG-521	sp000437635			0	0	0	0	0	0	0	0	0	0	0	0	0	0	0	0	0	0	0	0	0	0	0	0	0	0	0	0	0	0	0	0	0	0	0	0	0	0	0	0	0	0	0
		Bg0933	Turicimonas				0	0	0	0	0	0	0	0	0	0	0	0	0	0	0	0	0	0	0	0	0	0	0	0	0	0	0	0	0	0	0	0	0	0	0	0	0	0	0	0	0	0	0
		Bg0894	Anaerobiospirillum	succiniciproducens			0	0	0	0	0	0	0	0	0	0	0	0	0	1	0	1	1	0	0	0	0	1	1	0	0	1	0	0	0	0	0	0	0	0	0	0	0	0	0	0	1	0	0
		Bg0977	Veillonella_A				0	0	0	0	0	0	0	0	0	0	1	0	0	1	0	1	1	0	0	0	1	0	1	0	0	0	0	0	0	0	0	0	0	0	0	0	0	0	0	0	0	0	0
		Bg0597	Limosilactobacillus	fermentum			1	0	0	0	1	0	0	0	0	0	0	0	0	0	0	0	0	0	0	0	1	1	0	0	0	0	0	0	0	0	0	1	0	1	0	1	0	0	0	0	0	0	0
		Bg0960	Akkermansia	muciniphila_B			0	0	0	0	0	0	0	0	1	0	0	0	0	0	0	1	0	0	0	0	0	1	1	0	0	1	0	0	0	0	0	0	0	0	1	0	0	0	0	0	1	0	0
		Bg0782	Ruminococcus_E	bromii_B			0	0	0	0	0	0	0	0	0	0	1	0	0	0	0	0	0	0	0	0	0	0	0	0	0	0	0	0	0	0	0	0	1	1	0	0	0	0	0	0	0	0	0
		Bg0992	Victivallis	vadensis			0	0	0	0	0	0	0	0	0	0	0	0	0	0	0	0	1	0	0	0	0	0	1	0	0	0	0	0	0	0	0	0	0	0	1	0	0	0	0	0	1	0	0
		Bg0993	Helicobacter_D	winghamensis			0	0	0	0	0	0	0	0	0	0	0	0	0	0	0	0	0	0	0	0	0	0	0	0	0	0	0	0	0	0	0	0	0	0	0	0	0	0	0	0	0	0	0
		Bg0777	Akkermansia	muciniphila_B			0	0	0	0	0	0	0	0	1	0	0	0	0	1	1	1	0	0	0	0	0	1	1	0	0	1	0	0	0	0	0	0	0	0	1	0	0	0	0	0	1	0	0
		Bg0974	Eubacterium_R	sp003526845			0	1	0	0	0	0	0	0	0	0	1	0	0	0	0	0	0	0	0	0	0	1	0	0	0	0	0	0	0	0	0	0	0	0	0	0	0	1	0	0	0	0	0
		Bg0582	Campylobacter_D	coli			0	0	0	0	0	0	0	0	0	0	0	0	0	1	0	0	0	0	0	0	0	0	0	0	0	0	0	0	0	0	0	0	0	0	0	0	0	0	0	0	0	0	0
		Bg0833	CAG-568	sp000434395			0	0	0	0	0	0	0	0	0	0	0	0	0	0	0	1	0	0	0	0	0	0	0	0	0	0	0	0	0	0	0	0	1	1	0	0	0	0	0	0	0	0	0
		Bg0735	Eubacterium_R	sp000436835			0	1	0	0	0	0	0	0	0	0	1	0	0	0	0	1	1	0	0	0	0	0	1	0	0	0	0	0	0	0	0	0	1	1	0	0	0	1	0	0	0	0	0
		Bg0980	Coprococcus	eutactus			0	0	1	0	0	0	0	1	0	1	0	0	0	0	0	1	0	0	0	0	0	0	0	0	0	0	0	0	0	0	0	1	1	1	0	0	1	1	0	0	0	0	0
		Bg0717	Parolsenella	catena			0	0	0	0	0	0	0	0	0	0	1	0	0	1	0	1	0	0	0	0	0	1	0	0	0	0	0	0	0	0	0	0	0	0	0	1	0	0	0	0	0	0	0
		Bg0437	Campylobacter_D	jejuni			0	0	0	0	0	0	0	0	0	0	0	0	0	1	0	0	0	0	0	0	0	0	0	0	0	0	0	0	0	0	0	0	0	0	0	0	0	0	0	0	0	0	0
		Bg0852	Campylobacter				0	0	0	0	0	0	0	0	0	0	0	0	0	0	0	0	0	0	0	0	0	0	0	0	0	0	0	0	0	0	0	0	0	0	0	0	0	0	0	0	0	0	0
		Bg0859	Ruminococcus_E	bromii_B			0	0	0	0	0	0	0	0	0	0	1	0	0	0	0	0	0	0	0	0	0	0	0	0	0	0	0	0	0	0	0	0	1	1	0	0	0	0	0	0	0	0	0
		Bg0434	Acetatifactor	sp003447295			0	0	0	0	0	0	1	1	0	1	1	0	0	0	0	1	0	1	0	0	0	0	0	0	0	0	0	0	0	0	0	1	1	1	0	0	1	1	0	0	1	0	0
		Bg0877	CAG-568	sp000434395			0	0	0	0	0	0	0	0	0	0	0	0	0	0	0	1	0	0	0	0	0	0	0	0	0	0	0	0	0	0	0	0	1	1	0	0	0	0	0	0	0	0	0
		Bg0848	Campylobacter_D	jejuni			0	0	0	0	0	0	0	0	0	0	0	0	0	0	0	0	0	0	0	0	0	0	0	0	0	0	0	0	0	0	0	0	0	0	0	0	0	0	0	0	0	0	0
		Bg0876	Anaerotignum	sp000436415			0	0	0	0	0	0	0	0	0	0	1	0	0	0	0	0	0	0	0	0	0	0	0	0	0	0	0	0	0	0	0	0	0	0	0	0	0	0	0	0	0	0	0
		Bg0614	Eubacterium_R	sp000436835			0	1	0	0	0	0	0	0	0	0	1	0	0	0	0	1	1	0	0	0	0	0	1	0	0	0	0	0	0	0	0	0	1	1	0	0	0	1	0	0	0	0	0
		Bg0810	Ruminococcus_E	bromii_B			0	0	0	0	0	0	0	0	0	0	1	0	0	0	0	0	0	0	0	0	0	0	0	0	0	0	0	0	0	0	0	0	1	1	0	0	0	0	0	0	0	0	0
		Bg0274	Limosilactobacillus	mucosae			0	0	0	0	0	0	0	0	0	0	0	0	0	0	0	0	1	0	0	0	1	1	1	0	0	0	0	0	0	0	0	1	0	1	0	1	0	0	0	0	0	0	0
		Bg0706	CAG-568	sp000434395			0	0	0	0	0	0	0	0	0	0	0	0	0	0	0	0	0	0	0	0	0	0	0	0	0	0	0	0	0	0	0	0	1	1	0	0	0	0	0	0	0	0	0
		Bg0807	Anaeroglobus	micronuciformis			0	0	0	0	0	0	0	0	0	0	1	0	0	0	0	0	0	0	0	0	1	0	0	0	0	0	0	0	0	0	0	0	0	0	0	0	0	0	0	0	0	0	0
		Bg0728	Brachyspira	pilosicoli			0	0	0	0	0	0	0	1	0	0	1	0	1	1	1	1	0	0	0	0	0	1	0	1	1	1	0	0	0	0	0	0	0	1	0	0	0	0	0	0	1	0	0
		Bg0988	Akkermansia	muciniphila_C			0	0	0	0	0	0	0	0	1	0	0	0	0	1	1	1	0	0	0	0	0	1	0	0	0	1	0	0	0	0	0	0	0	0	1	0	0	0	0	0	1	0	0
		Bg0575	Campylobacter_D	sp900539255			0	0	0	0	0	0	0	0	0	0	0	0	0	0	0	0	0	0	0	0	0	0	0	0	0	0	0	0	0	0	0	0	0	0	0	0	0	0	0	0	0	0	0
		Bg0885	CAG-41	sp900066215			0	1	0	0	0	0	0	0	0	0	1	0	0	0	0	0	0	0	0	0	0	1	0	0	0	0	0	0	0	0	0	0	1	1	0	0	0	0	0	0	0	0	0
		Bg0068	Enterococcus_B	hirae			1	0	1	0	0	0	0	1	0	0	1	0	1	0	1	0	0	0	1	0	0	1	0	0	1	1	0	0	0	0	0	1	1	1	0	1	1	0	0	1	0	0	0
		Bg0148	UBA3375	sp900551955			0	0	0	0	0	0	0	0	0	0	0	0	0	0	0	0	0	0	0	0	0	1	0	0	0	0	0	0	0	0	0	0	0	0	0	0	0	0	0	0	0	0	0
		Bg0626	Mitsuokella	jalaludinii			0	0	0	0	1	0	0	1	0	0	1	0	0	0	0	0	0	0	0	0	0	1	0	0	0	0	0	0	0	1	0	1	0	0	0	1	0	0	0	1	0	0	0
		Bg1000	Treponema_D	succinifaciens			0	0	0	0	0	0	0	1	0	0	1	0	0	0	0	0	0	0	0	0	0	0	0	0	0	0	0	0	0	0	0	0	1	1	0	0	1	0	0	0	0	0	0
		Bg0940	Brachyspira	pilosicoli			0	0	0	0	0	0	0	1	0	0	1	0	1	1	1	1	0	0	0	0	0	1	0	0	1	1	0	0	0	0	0	0	0	1	0	0	0	0	0	0	1	0	0
		Bg0989	Victivallis	vadensis			0	0	0	0	0	0	0	0	0	0	0	0	0	0	0	0	1	0	0	0	0	0	1	0	0	0	0	0	0	0	0	0	0	0	1	0	0	0	0	0	1	0	0
		Bg0670	UMGS1217				0	0	0	0	0	0	0	0	0	0	0	0	0	0	0	0	0	0	0	0	0	1	0	0	0	0	0	0	0	0	0	0	0	0	0	0	0	0	0	0	0	0	0
		Bg0984	Akkermansia	muciniphila_C			0	0	0	0	0	0	0	0	1	0	0	0	0	1	1	1	0	0	0	0	0	1	1	0	0	1	0	0	0	0	0	0	0	0	1	0	0	0	0	0	1	0	0
		Bg0636	Victivallis	sp002998355			0	1	0	0	0	0	1	0	0	0	1	0	0	1	1	0	1	0	0	0	0	0	1	0	0	0	0	0	0	1	0	0	0	0	0	0	0	0	0	0	1	0	0
		Bg0851	Campylobacter				0	0	0	0	0	0	0	0	0	0	0	0	0	0	0	0	0	0	0	0	0	0	0	0	0	0	0	0	0	0	0	0	0	0	0	0	0	0	0	0	0	0	0
		Bg0484	Campylobacter_D	jejuni			0	0	0	0	0	0	0	0	0	0	0	0	0	0	0	0	0	0	0	0	0	0	0	0	0	0	0	0	0	0	0	0	0	0	0	0	0	0	0	0	0	0	0
		Bg0803	Campylobacter				0	0	0	0	0	0	0	0	0	0	0	0	0	0	0	0	0	0	0	0	0	0	0	0	0	0	0	0	0	0	0	0	0	0	0	0	0	0	0	0	0	0	0
		Bg0847	Anaerobiospirillum	succiniciproducens			0	0	0	0	0	0	0	0	0	0	0	0	0	1	0	1	1	0	0	0	0	1	1	0	0	1	0	0	0	0	0	0	0	0	0	0	0	0	0	0	1	0	0
		Bg0947	UBA1436	sp900541355			0	0	0	0	0	0	0	0	0	0	0	0	0	0	0	0	0	0	0	0	0	0	0	0	0	1	0	0	0	0	0	0	0	1	0	1	0	0	0	1	0	0	0
		Bg0871	CAG-536	sp000434355			0	0	0	0	0	0	0	0	0	0	0	0	0	0	0	0	0	0	1	1	0	1	0	0	0	0	0	0	0	0	0	0	0	0	1	1	0	0	0	0	0	0	0
		Bg0809	Campylobacter				0	0	0	0	0	0	0	0	0	0	0	0	0	0	0	0	0	0	0	0	0	0	0	0	0	0	0	0	0	0	0	0	0	0	0	0	0	0	0	0	0	0	0
		Bg0569	Helicobacter_D	winghamensis			0	0	0	0	0	0	0	0	0	0	0	0	0	0	0	0	0	0	0	0	0	0	0	0	0	0	0	0	0	0	0	0	0	0	0	0	0	0	0	0	0	0	0
		Bg0874	Campylobacter_D	sp900539255			0	0	0	0	0	0	0	0	0	0	0	0	0	0	0	0	0	0	0	0	0	0	0	0	0	0	0	0	0	0	0	0	0	0	0	0	0	0	0	0	0	0	0
		Bg0886	Anaerobiospirillum	succiniciproducens			0	0	0	0	0	0	0	0	0	0	0	0	0	1	0	1	1	0	0	0	0	1	1	0	0	1	0	0	0	0	0	0	0	0	0	0	0	0	0	0	1	0	0
		Bg0997	Campylobacter	hyointestinalis			0	0	0	0	0	0	0	0	0	0	0	0	0	0	0	0	0	0	0	0	0	0	0	0	0	0	0	0	0	0	0	0	0	0	0	0	0	0	0	0	0	0	0
		Bg0843	Campylobacter_D	sp900539255			0	0	0	0	0	0	0	0	0	0	0	0	0	0	0	0	0	0	0	0	0	0	0	0	0	0	0	0	0	0	0	0	0	0	0	0	0	0	0	0	0	0	0
		Bg0994	UBA4855	sp900545015			0	0	0	0	0	0	0	0	0	0	0	0	0	0	0	1	0	0	0	0	0	0	0	0	0	0	0	0	0	0	0	0	1	1	0	0	0	1	0	0	0	0	0
		Bg0776	CAG-568	sp000434395			0	0	0	0	0	0	0	0	0	0	0	0	0	0	0	1	0	0	0	0	0	0	0	0	0	0	0	0	0	0	0	0	1	1	0	0	0	0	0	0	0	0	0
		Bg0791	Ruminococcus_E	bromii_B			0	0	0	0	0	0	0	0	0	0	1	0	0	0	0	0	0	0	0	0	0	0	0	0	0	0	0	0	0	0	0	0	1	1	0	0	0	0	0	0	0	0	0
		Bg0996	RUG410	sp900553115			0	0	0	0	0	0	0	0	0	1	1	0	0	0	0	0	0	0	0	0	0	0	0	0	0	0	0	0	0	0	0	0	0	0	0	0	0	0	0	0	0	0	0
		Bg0956	UBA1436	sp900541355			0	0	0	0	0	0	0	0	0	0	0	0	0	0	0	0	0	0	0	0	0	0	0	0	0	1	0	0	0	0	0	0	0	1	0	1	0	0	0	1	0	0	0
		Bg0985	CAG-177	sp003514385			0	0	0	0	0	0	0	0	0	0	0	0	0	0	0	1	0	0	0	0	0	0	0	0	0	0	0	0	0	0	0	0	0	0	0	0	0	1	0	0	0	0	0
		Bg0982		CAG-449			0	0	0	0	0	0	0	0	0	0	0	0	0	0	0	0	0	0	0	0	0	0	0	0	0	0	0	0	0	0	0	0	0	0	0	0	0	0	0	0	0	0	0
		Bg0572					0	0	0	0	0	0	0	1	0	0	1	0	0	0	0	0	0	0	0	0	0	1	0	0	0	0	0	0	0	0	0	1	0	1	1	1	0	0	0	0	1	0	0
		Bg0659					0	0	0	0	0	0	0	1	0	0	1	0	0	0	0	0	0	0	0	0	0	1	0	0	0	1	0	0	0	0	0	1	1	1	1	1	0	0	0	0	0	0	0
		Bg0986					0	0	0	0	0	0	0	0	0	0	0	0	0	0	0	0	0	0	0	0	0	0	0	0	0	0	0	0	0	0	0	0	0	0	0	0	0	0	0	0	0	0	0
		Bg0346					0	0	0	0	0	0	0	0	0	0	0	0	0	0	0	0	0	0	0	0	0	0	0	0	0	0	0	0	0	0	0	0	0	0	0	0	0	0	0	0	0	0	0
		Bg0785					0	0	0	0	0	0	0	0	0	0	1	0	1	1	0	1	0	0	1	1	0	1	0	0	1	0	0	0	0	0	0	0	0	0	0	1	0	0	0	0	0	0	0
		Bg0936		CAG-177			0	0	0	0	0	0	0	0	0	0	0	0	0	0	0	1	0	0	0	0	0	0	1	0	0	0	0	0	0	0	0	0	0	0	0	0	0	1	0	0	0	0	0
		Bg0759					0	1	0	0	0	0	0	1	0	0	1	0	0	0	0	1	1	1	0	0	0	0	1	1	0	1	0	0	1	0	0	1	1	1	0	0	1	1	0	0	0	0	0
		Bg0952		CAG-568			0	0	0	0	0	0	0	0	0	0	0	0	0	0	0	0	0	0	0	0	0	0	0	0	0	0	0	0	0	0	0	0	1	1	0	0	0	0	0	0	0	0	0
		Bg0720					0	0	0	0	0	0	0	0	0	0	0	0	0	0	0	0	0	0	0	0	0	0	0	0	0	0	0	0	0	0	0	0	0	0	0	0	0	0	0	0	0	0	0
		Bg0718					0	0	0	0	0	0	0	0	0	0	0	0	0	0	0	0	0	0	0	0	0	0	0	0	0	0	0	0	0	0	0	0	0	0	0	0	0	0	0	0	0	0	0
		Bg0941					0	0	0	0	0	0	0	0	0	0	0	0	0	1	0	0	0	0	0	0	0	0	0	0	0	0	0	0	0	0	0	0	0	0	0	0	0	0	0	0	0	0	0
		Bg0912		RC9			0	0	0	0	0	0	0	0	1	0	0	0	0	0	0	1	0	0	0	0	0	1	0	0	0	0	0	0	0	0	0	0	1	1	0	1	1	0	0	0	0	0	0
		Bg0892		CAG-177			0	0	0	0	0	0	0	0	0	0	0	0	0	0	0	1	0	0	0	0	0	0	0	0	0	0	0	0	0	0	0	0	0	0	0	0	0	1	0	0	0	0	0
		Bg0932					0	0	0	0	0	0	0	0	0	0	0	0	0	0	0	0	0	0	0	0	0	0	0	0	0	0	0	0	0	0	0	0	0	0	0	0	0	0	0	0	0	0	0
		Bg0812					0	0	0	0	0	0	0	0	0	0	1	0	0	0	0	0	0	0	0	0	0	0	0	0	0	0	0	0	0	0	0	0	1	1	0	0	0	0	0	0	0	0	0
		Bg0638					0	0	0	0	0	0	0	0	0	0	0	0	0	1	0	0	0	0	0	0	0	0	0	0	0	0	0	0	0	0	0	0	0	0	0	0	0	0	0	0	0	0	0
		Bg0745					0	0	1	0	0	0	0	1	0	1	1	0	0	0	0	0	0	0	0	0	0	1	0	0	0	1	0	0	0	0	0	1	1	1	1	1	1	0	0	1	0	0	0
		Bg0838					0	0	0	0	0	0	0	1	0	0	0	0	0	0	0	0	0	0	0	0	0	1	0	0	0	0	0	0	0	0	0	0	0	0	0	0	0	0	0	0	0	0	0
		Bg0987					0	0	0	0	0	0	0	0	0	0	0	0	0	0	0	0	0	0	0	0	0	0	0	0	0	0	0	0	0	0	0	0	0	0	0	0	0	0	0	0	0	0	0
		Bg0800					0	0	1	0	0	0	0	1	0	0	1	0	0	0	0	1	1	1	0	0	0	0	1	0	0	1	0	0	0	0	0	1	1	1	0	0	1	1	0	0	0	0	0
		Bg0689					0	0	0	0	0	0	0	0	0	0	0	0	0	0	0	0	0	0	0	0	0	0	0	0	0	0	0	0	0	0	0	0	0	0	0	0	0	0	0	0	0	0	0
		Bg0714					0	0	0	0	0	0	0	0	0	0	0	0	0	0	0	0	0	0	0	0	0	0	0	0	0	0	0	0	0	0	0	0	0	0	0	0	0	0	0	0	0	0	0
		Bg0474					0	0	0	0	0	0	0	0	0	0	0	0	0	0	0	0	0	0	0	0	0	1	0	0	0	0	0	0	0	0	0	1	0	1	0	0	0	0	0	0	0	0	0
		Bg0855					0	1	1	0	1	0	0	0	0	0	1	0	0	0	0	1	0	0	0	0	0	1	0	0	0	1	0	0	0	0	0	1	1	1	0	0	0	1	0	0	0	0	0
		Bg0937					0	0	0	0	0	0	0	0	0	0	0	0	0	0	0	0	0	0	0	0	0	0	0	0	0	0	0	0	0	0	0	0	0	0	0	0	0	0	0	0	0	0	0
		Bg0954		CAG-41			0	1	0	0	0	0	0	0	0	0	1	0	0	0	0	0	0	1	0	0	0	1	0	0	0	0	0	0	0	0	0	0	0	0	0	0	0	0	0	0	0	0	0
		Bg0778					0	1	0	0	0	0	0	0	0	0	1	0	0	0	0	1	1	0	0	0	0	0	1	0	0	0	0	0	0	0	0	0	1	1	0	0	0	1	0	0	0	0	0
		Bg0845					0	0	0	0	0	0	0	0	0	0	0	0	0	0	0	0	0	0	0	0	0	0	0	0	0	0	0	0	0	0	0	0	0	0	0	0	0	0	0	0	0	0	0
		Bg0725					0	0	0	0	0	0	0	1	0	0	0	0	0	0	0	1	0	0	0	0	0	1	0	0	0	1	0	0	0	0	0	0	1	1	0	1	0	1	0	0	0	0	0
		Bg0846		ER4			0	0	0	0	0	0	0	0	0	0	0	0	0	0	0	0	0	0	0	0	0	0	0	0	0	0	0	0	0	0	0	0	1	1	0	0	0	0	0	0	0	0	0
		Bg0819					0	0	0	0	0	0	0	0	0	0	0	0	0	1	0	0	0	0	0	0	0	0	0	0	0	0	0	0	0	0	0	0	0	0	0	0	0	0	0	0	0	0	0
		Bg0875					0	0	0	0	0	0	0	1	0	0	1	0	0	0	0	0	0	0	0	0	0	1	0	0	0	0	0	0	0	0	0	0	0	1	0	1	0	0	0	0	1	0	0
		Bg0990		TF01-11			0	1	0	0	1	0	0	1	0	1	1	0	0	0	0	0	0	0	0	0	0	1	0	0	0	0	0	0	0	0	0	1	1	1	0	0	1	0	0	0	0	0	0
		Bg0606					0	0	1	0	0	0	0	0	0	1	1	0	0	0	0	0	0	0	0	0	0	0	0	0	0	0	0	0	0	0	0	0	0	0	0	0	1	0	0	0	0	0	0
		Bg0918					0	0	0	0	0	0	0	1	0	0	0	0	0	0	0	0	0	0	0	0	0	1	0	0	0	0	0	0	0	0	0	0	0	0	0	0	0	0	0	0	0	0	0
		Bg0403		CAG-568			0	0	0	0	0	0	0	0	0	0	0	0	0	0	0	1	0	0	0	0	0	0	0	0	0	0	0	0	0	0	0	0	1	1	0	0	0	0	0	0	0	0	0
		Bg0677					0	0	0	0	0	0	0	0	0	0	0	0	0	0	0	0	0	0	0	0	0	0	0	0	0	0	0	0	0	0	0	0	0	0	0	0	0	0	0	0	0	0	0
		Bg0826		CAG-177			0	0	0	0	0	0	0	0	0	0	0	0	0	0	0	1	0	0	0	0	0	0	0	0	0	0	0	0	0	0	0	0	0	0	0	0	0	1	0	0	0	0	0
		Bg0951		GCA-900066135			0	0	1	0	0	0	1	0	0	0	0	0	0	1	1	1	0	0	0	0	0	0	0	0	0	0	0	0	0	0	1	0	1	1	0	0	1	0	0	0	0	0	0
		Bg0857					0	0	0	0	0	0	0	1	0	0	0	0	0	0	0	0	0	0	0	0	1	1	0	0	0	0	0	0	0	0	0	1	0	1	0	1	0	0	0	0	0	0	0
		Bg0666					1	0	0	0	1	0	0	0	0	0	0	0	0	0	0	0	1	0	0	0	1	1	1	1	0	0	0	0	0	0	0	1	0	1	0	1	0	0	0	0	0	0	0
		Bg0981					0	0	0	0	0	0	0	0	0	0	0	0	0	0	0	0	0	0	0	0	0	0	0	0	0	0	0	0	0	0	0	0	0	0	0	0	0	0	0	0	0	0	0
		Bg0946		UBA1436			0	0	0	0	0	0	0	0	0	0	0	0	0	0	0	0	0	0	0	0	0	0	0	0	0	1	0	0	0	0	0	0	0	1	0	1	0	0	0	1	0	0	0
		Bg0355					0	1	0	0	0	0	0	0	0	0	1	0	0	0	0	1	1	0	0	0	0	0	1	0	0	0	0	0	0	0	0	0	1	1	0	0	0	1	0	0	0	0	0
		Bg0818					0	0	0	0	0	0	0	0	0	0	0	0	0	0	0	0	0	0	0	0	0	0	0	0	0	0	0	0	0	0	0	0	0	0	0	0	0	0	0	0	0	0	0
		Bg0683					0	0	0	0	0	0	0	0	0	0	0	0	0	0	0	0	0	0	0	0	1	1	0	0	0	0	0	0	0	0	0	1	0	1	0	1	0	0	0	0	0	0	0
		Bg0995					0	0	0	0	0	0	0	0	0	0	0	0	0	0	0	0	0	0	0	0	0	0	0	0	0	0	0	0	0	0	0	0	0	0	0	0	0	0	0	0	0	0	0
		Bg0276					0	0	0	0	0	0	0	1	0	0	1	0	0	0	0	1	1	1	1	0	0	1	1	0	0	1	0	0	0	0	0	0	1	1	1	0	0	0	1	1	1	0	0
		Bg0922					0	0	0	0	0	0	0	1	0	0	1	0	1	1	1	1	0	0	0	0	0	1	0	1	0	1	0	0	0	0	0	0	0	1	1	0	0	0	0	0	1	1	0
		Bg0964					0	0	0	0	0	0	0	0	0	1	1	0	0	0	0	1	0	0	0	0	0	1	0	0	0	1	0	0	0	0	0	1	1	1	0	1	1	0	0	0	0	0	0
		Bg0548					0	0	0	0	0	0	0	0	0	0	0	0	0	0	0	0	0	0	0	0	0	0	0	0	0	0	0	0	0	0	0	0	0	0	0	0	0	0	0	0	0	0	0
		Bg0888					0	0	0	0	0	0	0	0	0	0	0	0	0	0	0	0	0	0	0	0	0	0	0	0	0	0	0	0	0	0	0	0	0	0	0	0	0	0	0	0	0	0	0
		Bg0831		CAG-217			0	0	0	0	0	0	0	0	0	0	1	0	0	0	0	0	0	0	0	0	0	0	0	0	0	0	0	0	0	0	0	0	1	1	0	0	0	1	0	0	0	0	0
		Bg0839					0	0	0	0	0	0	0	1	0	0	0	0	0	0	0	0	0	0	0	0	0	1	0	0	0	0	0	0	0	0	0	0	0	0	0	0	0	1	0	0	0	0	0
		Bg0870					0	0	0	0	0	0	0	0	1	0	0	0	0	1	1	1	0	0	0	0	0	1	0	0	0	1	0	0	0	0	0	0	0	0	1	0	0	0	0	0	1	0	0
		Bg0963		CAG-41			0	1	0	0	0	0	0	0	0	0	1	0	0	0	0	0	0	1	0	0	0	1	0	0	0	0	0	0	0	0	0	0	0	0	0	0	0	0	0	0	0	0	0
		Bg0998		NHYM01			0	0	0	0	0	0	0	0	0	0	0	0	0	0	0	0	0	0	0	0	0	0	0	0	0	0	0	0	0	0	0	0	0	0	0	0	0	0	0	0	0	0	0
		Bg0971		UBA1436			0	0	0	0	0	0	0	0	0	0	0	0	0	0	0	0	0	0	0	0	0	0	0	0	0	1	0	0	0	0	0	0	0	1	0	1	0	0	0	1	0	0	0
		Bg0868					0	0	0	0	0	0	0	0	0	0	1	0	0	0	0	0	0	0	0	0	0	0	0	0	0	0	0	0	0	0	0	0	1	1	0	0	0	0	0	0	0	0	0
		Bg0766					0	0	0	0	0	0	0	0	0	0	1	0	0	0	0	0	0	0	0	0	0	0	0	0	0	0	0	0	0	0	0	0	0	0	0	0	0	0	0	0	0	0	0
		aFrom the linear mixed effects model: WLZ ~ β1(MAG) + β2(study week) + (1|PID)
		bSee table S5A for a glossary for the functional pathway abbreviations
(b) BPM for 25 carbohydrate related phenotypes predicted in 34 Bifidobacterium MAGs and reference genomes.
	WLZ Association	MAG_ID / Reference genome	Genus	Species	Subspecies		Functional pathwaysa
							LNT	LNnT	FL	SL	Nglyc	Nglyc_core	GNB	GlcNAc6S	Muc	IMO	Mlz	AXOS	XGlOS	ST	RST	GALA_I	AG_II	GA	AR	XL	AX	bMAN	XGL	Gin	Rgl
	positive	Bg0161	Bifidobacterium	adolescentis			0	0	0	0	0	0	0	0	0	1	0	0	0	1	0	0	0	0	0	0	0	1	0	0	0
	negative	Bg0001	Bifidobacterium	longum	suis		1	0	1	0	1	0	1	0	0	1	0	0	1	0	0	1	0	0	0	0	0	0	0	0	0
		Bg0006	Bifidobacterium	longum	longum		0	0	0	0	1	0	1	0	0	1	1	1	0	0	0	1	1	0	0	0	0	0	0	0	0
		Bg0010	Bifidobacterium	breve			0	0	0	0	1	0	1	0	0	1	1	0	0	1	0	1	0	0	0	0	0	0	0	0	0
		Bg0011	Bifidobacterium	kashiwanohense_A			0	0	1	0	0	0	0	0	0	1	1	1	1	0	0	0	0	1	0	1	1	0	1	1	0
		Bg0014	Bifidobacterium	breve			0	0	0	0	1	0	1	1	0	1	0	0	0	1	0	0	1	0	0	0	0	0	0	0	0
		Bg0021	Bifidobacterium	kashiwanohense_A			1	1	0	0	0	0	0	0	0	1	0	0	0	0	0	0	0	0	0	0	0	0	0	0	0
		Bg0023	Bifidobacterium	bifidum			1	1	1	1	0	0	1	0	1	0	0	0	0	0	0	0	0	0	0	0	0	0	0	0	0
		Bg0024	Bifidobacterium	kashiwanohense_A			1	0	1	0	0	0	0	0	0	1	0	1	0	0	0	0	0	0	0	1	1	0	0	1	0
		Bg0027	Bifidobacterium	sp002742445			1	0	1	0	0	0	0	0	0	1	0	1	0	0	0	0	0	0	0	0	0	0	0	1	0
		Bg0028	Bifidobacterium	sp002742445			1	0	1	0	0	0	0	0	0	1	0	0	1	0	0	0	0	0	0	0	0	0	0	0	0
		Bg0036	Bifidobacterium	kashiwanohense_A			0	0	1	0	0	0	0	0	0	1	1	1	1	0	0	0	0	0	0	0	0	0	0	1	0
		Bg0044	Bifidobacterium	sp002742445			1	0	1	0	0	0	0	0	0	1	0	0	0	0	0	0	0	0	0	0	0	0	0	0	1
		Bg0046	Bifidobacterium	kashiwanohense_A			1	0	1	0	0	1	0	0	0	1	1	1	0	0	0	0	0	1	0	1	1	0	0	1	1
		Bg0050	Bifidobacterium	kashiwanohense_A			1	0	1	0	0	0	0	0	0	1	1	1	0	0	0	0	0	0	0	0	0	0	0	1	1
		Bg0062	Bifidobacterium	sp002742445			1	0	1	0	0	0	0	0	0	1	0	1	0	0	0	0	0	0	0	0	0	0	0	1	0
		Bg0070	Bifidobacterium	sp.			0	0	1	0	0	0	1	0	0	1	0	0	0	0	0	1	0	0	0	0	0	0	0	0	0
	other	Bg0012	Bifidobacterium	bifidum			1	1	1	1	0	0	1	0	1	0	0	0	0	0	0	0	0	0	0	0	0	0	0	0	0
		Bg0022	Bifidobacterium	bifidum			1	1	1	1	0	0	1	0	1	0	0	0	0	0	0	0	0	0	0	0	0	0	0	0	0
		Bg0030	Bifidobacterium	kashiwanohense_A			1	1	0	0	0	0	0	0	0	1	0	0	0	0	0	0	0	0	0	0	0	0	0	0	0
		Bg0058	Bifidobacterium	sp002742445			1	0	1	0	0	0	0	0	0	1	0	0	0	0	0	0	0	0	0	0	0	0	0	0	1
		Bg0125	Bifidobacterium	adolescentis			0	0	0	0	0	0	0	0	0	1	0	0	0	1	1	0	0	0	0	0	0	0	0	1	0
		Bg0173	Bifidobacterium	adolescentis			0	0	0	0	0	0	0	0	0	1	0	1	0	1	0	0	0	1	0	0	0	0	0	1	0
		Bg0196	Bifidobacterium	adolescentis			0	0	0	0	0	0	0	0	0	1	0	0	0	1	1	0	0	0	0	0	0	1	0	1	0
		Bg0205	Bifidobacterium	adolescentis			0	0	0	0	0	0	0	0	0	1	0	1	0	1	0	0	0	0	0	0	0	0	0	1	0
		Bg0215	Bifidobacterium	catenulatum	catenulatum		0	0	0	0	0	0	0	0	0	1	0	0	0	0	1	0	0	0	0	0	0	0	0	1	0
		Bg0242	Bifidobacterium	ruminantium			0	0	0	0	0	0	0	0	0	1	1	0	0	1	1	0	0	0	0	0	0	0	0	0	1
		Bg0262	Bifidobacterium	merycicum			0	0	0	0	0	0	0	0	0	1	0	0	0	1	1	0	0	0	0	0	0	0	0	0	0
		Bg0278	Bifidobacterium	adolescentis			0	0	0	0	0	0	0	0	0	1	0	0	1	1	1	0	0	0	0	0	0	1	0	1	0
		Bg0531	Bifidobacterium	angulatum			0	0	0	0	0	0	0	0	0	1	0	1	0	1	1	0	0	0	0	0	0	0	0	0	0
		Bg0558	Bifidobacterium	angulatum			0	0	0	0	0	0	0	0	0	1	0	0	0	1	1	0	0	0	0	0	0	1	0	0	0
		Bg0573	Bifidobacterium	angulatum			0	0	0	0	0	0	0	0	0	1	0	0	0	1	1	0	0	0	0	0	0	0	0	0	0
		Bg0596	Bifidobacterium	angulatum			0	0	0	0	0	0	0	0	0	1	0	0	0	1	1	0	0	0	0	0	0	1	0	0	0
		Bg0695	Bifidobacterium	angulatum			0	0	0	0	0	0	0	0	0	1	0	0	0	1	1	0	0	0	0	0	0	0	0	0	0
	reference genomes	B. bifidum PRL2010	Bifidobacterium	bifidum			1	1	1	1	0	0	1	0	1	0	0	0	0	0	0	0	0	0	0	0	0	0	0	0	0
		B. breve UCC2003	Bifidobacterium	breve			1	1	0	0	1	0	1	1	0	1	1	0	0	1	0	1	0	0	0	0	0	0	0	0	0
		B. longum subsp. longum JCM 1217	Bifidobacterium	longum	longum		1	0	0	0	0	0	1	0	0	1	1	1	0	0	0	0	1	0	1	0	1	0	0	0	0
		B. longum subsp. suis Su859	Bifidobacterium	longum	suis		1	0	0	0	1	0	1	0	0	1	0	1	0	0	0	0	1	0	0	0	1	0	0	0	0
		B. longum subsp. infantis ATCC 15697	Bifidobacterium	longum	infantis		1	1	1	1	1	1	1	0	0	1	0	0	0	0	0	0	0	0	0	0	0	0	0	0	0
		B. stellenboschense DSM23968	Bifidobacterium	stellenboschense			0	0	0	0	0	0	1	0	0	1	0	0	0	0	0	0	0	0	0	0	0	0	0	0	1
		B. merycicum DSM6492	Bifidobacterium	merycicum			0	0	0	0	0	0	0	0	0	1	0	0	0	1	1	0	0	0	0	0	0	0	0	1	0
		B. angulatum DSM 20098	Bifidobacterium	angulatum			0	0	0	0	0	0	0	0	0	1	0	1	1	1	1	0	0	0	0	0	0	0	0	0	0
		B. ruminantium LMG21811	Bifidobacterium	ruminantium			0	0	0	0	0	0	0	0	0	1	0	0	0	1	1	0	0	0	0	0	0	0	0	0	1
		B. adolescentis ATCC 15703	Bifidobacterium	adolescentis			0	0	0	0	0	0	0	0	0	1	0	1	0	1	0	0	0	0	0	0	0	0	0	1	0
		B. kashiwanohense JCM 15439	Bifidobacterium	catenulatum	kashiwanohense		0	0	1	0	0	1	0	0	0	1	0	1	1	0	0	0	0	0	0	1	1	0	0	1	0
		B. catenulatum DSM 16992	Bifidobacterium	catenulatum	catenulatum		0	0	0	0	0	0	0	0	0	1	0	1	0	0	0	0	0	0	0	0	0	0	0	1	0
		aAbbreviation	Short description
		LNT	lacto-N-tetraose
		LNnT	lacto-N-neotetraose
		FL	2- and 3-fucosyllactose
		SL	3'- and 6'-sialyllactose
		Nglyc	N-glycans
		Nglyc_core	N-glycan core (Fucα1-6GlcNAcβ1-Asn)
		GNB	galacto-N-biose
		GlcNAc6S	N-acetylglucosamine-6-sulfate
		Muc	mucin O-glycans
		IMO	isomaltooligosaccharides and panose
		Mlz	melezitose
		AXOS	arabinoxylooligosaccharides
		XGlOS	xyloglucan oligosaccharides
		ST	starch and glycogen
		RST	resistant starch
		GALA_I	type I galactan and arabinogalactan
		AG_II	type II galactan and arabinogalactan
		GA	gum arabic
		AR	arabinan
		XL	xylan
		AX	arabinoxylan
		bMAN	β-mannan
		XGL	xyloglucan
		Gin	ginsenosides
		Rgl	rhamnoglycosides
(c) BPM predictions for six P. copri isolates plus the WLZ-associated P. copri MAGs Bg0018 and Bg0019.
	Genome Type	Strain ID or MAG ID	Genus		Species		Functional pathwaysa
							All (Allose)	aAOS	Aga	Atl	Ara	bAOS	GOS	Bgl	Chb	FOS	Fru	FruAsn	FruLys	Fuc	Fcs	Gal	GalA	GalAs	GalN	GalNAc	Gnt	Glc	GlcA	GlcAs	GlcLys	GlcNAc	ddGlcA	Gtl	Hyl	Ino	Lnb	Lac	MOS	Mal	Mtl	Man	bMnOS	Mel	ManNAc	MurNac	NANA	PsiLys	Raf
	Isolate	BgD5_2	Prevotella		copri		0	1	0	0	1	0	1	0	0	1	1	0	0	0	0	1	1	1	0	0	0	1	1	0	0	0	0	0	0	0	0	1	1	1	0	0	1	0	0	0	0	0	0
		BgF5_2	Prevotella		copri		0	1	0	0	1	0	1	0	0	1	1	0	0	0	0	1	1	1	0	0	0	1	1	0	0	0	0	0	0	0	0	1	1	1	0	0	1	0	0	0	0	0	0
		BgG5_1	Prevotella		copri		0	1	0	0	1	0	1	0	0	1	1	0	0	1	1	1	0	0	0	0	0	1	0	0	0	0	0	0	0	0	0	1	1	1	0	0	1	0	0	0	1	0	0
		Bg2C6	Prevotella		copri		0	1	0	0	1	0	1	0	0	1	1	0	0	0	0	1	1	1	0	0	0	1	1	0	0	0	0	0	0	0	0	1	1	1	0	0	1	0	0	0	1	0	0
		Bg2H3	Prevotella		copri		0	1	0	0	1	0	1	1	0	1	1	0	0	0	0	1	1	1	0	0	0	1	1	0	0	0	0	0	0	0	0	1	1	1	1	0	1	0	0	0	0	0	0
		Bg131	Prevotella		copri		0	1	0	0	1	0	1	1	0	1	1	0	0	0	0	1	1	1	0	0	0	1	1	0	0	0	0	0	0	0	0	1	1	1	0	0	1	0	0	0	1	0	0
	MAG	Bg0019	Prevotella		copri		0	1	0	0	1	0	1	1	0	1	1	0	0	0	0	1	1	1	0	0	0	1	1	0	0	0	0	0	0	0	0	1	1	1	0	0	1	0	0	0	0	0	0
		Bg0018	Prevotella		copri		0	1	0	0	1	0	1	1	0	1	1	0	0	0	0	1	1	1	0	0	0	1	1	0	0	0	0	0	0	0	0	1	1	1	1	0	1	0	0	0	0	0	0
		aSee table S5A for a glossary for the functional pathway abbreviations
[truncated: 63 more columns]

## Sheet: Table 8
Supplementary Table 8. Enrichment of metabolic pathways in MAGs ranked by WLZ-association or by change in abundance in response to MDCF-2 compared to RUSF treatment as described in Extended Data Fig. 2.
	NOTE: Normalized Enrichment Score (NES), P-value and leading edge MAGs were identified using Gene Set Enrichment Analysis (GSEA). P-values were adjusted for multiple comparisons using the Benjamini-Hochberg (FDR) method as indicated. Bolded functional pathways are significantly enriched in MAGs ranked by their WLZ-association and also by their changes or rate of change in abundance in response to…
(a) GSEA for the presence or absence of a functional pathway in MAGs ranked by WLZ association.
	Functional pathway	Functional pathway abbreviation	Presence or absence of functional pathway in MAG	Number of MAGs with functional pathway present or absent	Normalized enrichment score (NES)	P-value	P-value (FDR-adjusted)	leading edge MAGs
	lacto-N-biose utilization	Lnb	present	109	2.19347	1.81976e-07	1.23744e-06	Bg0525;Bg0629;Bg0605;Bg0528;Bg0410;Bg0452;Bg0588;Bg0545;Bg0449;Bg0642;Bg0310;Bg0722;Bg0406;Bg0550;Bg0495;Bg0824;Bg0603;Bg0447;Bg0656;Bg0338;Bg0236;Bg0576;Bg0408;Bg0371;Bg0446;Bg0417;Bg0400;Bg0454;Bg0521;Bg0496;Bg0510;Bg0296;Bg0752;Bg0426;Bg0302;Bg0317;Bg0601;Bg0226;Bg0094;Bg0357;Bg0512;Bg0729;Bg0801;Bg0790;Bg0365;Bg0491;Bg0233;Bg0796;Bg0542;Bg0336;Bg0321	1
	bile acid transformation	BA_t	present	257	2.11539	1.87098e-10	2.3855e-09	Bg0312;Bg0528;Bg0628;Bg0142;Bg0224;Bg0410;Bg0588;Bg0401;Bg0832;Bg0774;Bg0184;Bg0593;Bg0310;Bg0264;Bg0550;Bg0444;Bg0824;Bg0957;Bg0603;Bg0656;Bg0816;Bg0338;Bg0469;Bg0746;Bg0127;Bg0711;Bg0555;Bg0748;Bg0637;Bg0236;Bg0649;Bg0576;Bg0408;Bg0371;Bg0788;Bg0400;Bg0611;Bg0607;Bg0345;Bg0513;Bg0496;Bg0654;Bg0221;Bg0510;Bg0891;Bg0968;Bg0296;Bg0587;Bg0752;Bg0430;Bg0317;Bg0879;Bg0601;Bg0222;Bg0094;Bg0357;Bg0374;…	1
	alpha-galactosides utilization	Aga	present	143	2.0553	2.11765e-07	1.35e-06	Bg0525;Bg0629;Bg0605;Bg0628;Bg0142;Bg0588;Bg0832;Bg0449;Bg0774;Bg0642;Bg0184;Bg0310;Bg0264;Bg0550;Bg0444;Bg0824;Bg0957;Bg0338;Bg0469;Bg0746;Bg0555;Bg0408;Bg0371;Bg0446;Bg0400;Bg0611;Bg0815;Bg0510;Bg0891;Bg0296;Bg0209;Bg0464;Bg0426;Bg0430;Bg0317;Bg0879;Bg0094;Bg0340;Bg0512;Bg0343;Bg0379;Bg0729;Bg0924;Bg0900;Bg0801;Bg0783;Bg0953;Bg0365;Bg0213;Bg0491;Bg0511;Bg0507;Bg0261;Bg0233;Bg0385;Bg0396;Bg0336;…	1
	melibiose utilization	Mel	present	248	1.82868	6.74346e-07	3.62017e-06	Bg0525;Bg0312;Bg0528;Bg0224;Bg0401;Bg0832;Bg0449;Bg0774;Bg0184;Bg0310;Bg0264;Bg0406;Bg0550;Bg0444;Bg0824;Bg0447;Bg0816;Bg0808;Bg0469;Bg0711;Bg0649;Bg0408;Bg0371;Bg0417;Bg0454;Bg0611;Bg0521;Bg0607;Bg0583;Bg0854;Bg0815;Bg0513;Bg0221;Bg0510;Bg0891;Bg0968;Bg0296;Bg0723;Bg0161;Bg0504;Bg0752;Bg0302;Bg0655;Bg0430;Bg0317;Bg0879;Bg0601;Bg0226;Bg0094;Bg0357;Bg0679;Bg0627;Bg0374;Bg0340;Bg0207;Bg0343;Bg0359;…	1
	cobalamin cofactors, de novo synthesis	B12	present	367	1.77549	5.90646e-08	5.02049e-07	Bg0525;Bg0312;Bg0605;Bg0528;Bg0820;Bg0628;Bg0142;Bg0410;Bg0452;Bg0588;Bg0401;Bg0449;Bg0774;Bg0642;Bg0184;Bg0593;Bg0310;Bg0264;Bg0722;Bg0798;Bg0406;Bg0550;Bg0444;Bg0495;Bg0824;Bg0957;Bg0704;Bg0447;Bg0656;Bg0816;Bg0808;Bg0338;Bg0469;Bg0746;Bg0711;Bg0555;Bg0748;Bg0675;Bg0236;Bg0649;Bg0576;Bg0408;Bg0620;Bg0371;Bg0890;Bg0788;Bg0446;Bg0417;Bg0400;Bg0454;Bg0611;Bg0521;Bg0607;Bg0631;Bg0571;Bg0854;Bg0769;…	1
	fructooligosaccharides utilization	FOS	present	283	1.76587	1.0418e-06	5.31319e-06	Bg0525;Bg0312;Bg0629;Bg0605;Bg0628;Bg0452;Bg0588;Bg0832;Bg0774;Bg0642;Bg0184;Bg0182;Bg0310;Bg0264;Bg0406;Bg0550;Bg0444;Bg0019;Bg0495;Bg0824;Bg0393;Bg0656;Bg0469;Bg0411;Bg0416;Bg0018;Bg0555;Bg0675;Bg0146;Bg0048;Bg0326;Bg0408;Bg0620;Bg0371;Bg0446;Bg0417;Bg0400;Bg0611;Bg0008;Bg0521;Bg0162;Bg0510;Bg0891;Bg0335;Bg0296;Bg0161;Bg0209;Bg0464;Bg0752;Bg0526;Bg0426;Bg0314;Bg0430;Bg0317;Bg0879;Bg0601;Bg0651;…	1
	butyrate production	Butyrate	present	233	1.75095	6.22421e-06	2.44181e-05	Bg0312;Bg0528;Bg0820;Bg0224;Bg0410;Bg0452;Bg0841;Bg0545;Bg0832;Bg0774;Bg0184;Bg0310;Bg0406;Bg0550;Bg0444;Bg0495;Bg0704;Bg0447;Bg0816;Bg0748;Bg0675;Bg0649;Bg0371;Bg0890;Bg0417;Bg0400;Bg0454;Bg0611;Bg0521;Bg0345;Bg0571;Bg0854;Bg0815;Bg0769;Bg0513;Bg0510;Bg0891;Bg0296;Bg0723;Bg0421;Bg0587;Bg0752;Bg0302;Bg0655;Bg0879;Bg0702;Bg0601;Bg0222;Bg0965;Bg0094;Bg0357;Bg0679;Bg0627;Bg0374;Bg0207;Bg0343;Bg0751;…	1
	fructoseasparagine utilization	FruAsn	present	10	1.71407	0.0183826	0.0307381	Bg0371;Bg0510;Bg0094;Bg0385;Bg0321;Bg0369;Bg0413;Bg0282;Bg0308	1
	propanediol utilization	PD_ut	present	97	1.6138	0.0027939	0.00633285	Bg0525;Bg0629;Bg0605;Bg0628;Bg0142;Bg0224;Bg0588;Bg0642;Bg0310;Bg0550;Bg0824;Bg0656;Bg0808;Bg0338;Bg0469;Bg0555;Bg0649;Bg0408;Bg0631;Bg0854;Bg0153;Bg0587;Bg0752;Bg0430;Bg0601	1
	glucuronides utilization	GlcAs	present	70	1.60048	0.0106281	0.0183739	Bg0528;Bg0820;Bg0452;Bg0841;Bg0545;Bg0449;Bg0406;Bg0495;Bg0447;Bg0711;Bg0417;Bg0454;Bg0521;Bg0607;Bg0815;Bg0421;Bg0302;Bg0655;Bg0702;Bg0679;Bg0627;Bg0207	1
	oligogalacturonate utilization	GalAs	present	142	1.50241	0.00563036	0.0109349	Bg0312;Bg0528;Bg0820;Bg0410;Bg0452;Bg0841;Bg0545;Bg0449;Bg0406;Bg0019;Bg0495;Bg0447;Bg0018;Bg0711;Bg0048;Bg0326;Bg0620;Bg0788;Bg0417;Bg0400;Bg0454;Bg0008;Bg0521;Bg0607;Bg0631;Bg0815;Bg0769;Bg0723;Bg0421;Bg0302;Bg0655;Bg0702;Bg0651;Bg0679;Bg0627;Bg0374;Bg0207;Bg0663;Bg0003;Bg0783;Bg0953;Bg0618;Bg0035;Bg0713;Bg0138	1
	rhamnogalacturonides utilization	Rhi	present	144	1.44885	0.00470386	0.00940772	Bg0525;Bg0312;Bg0629;Bg0820;Bg0142;Bg0588;Bg0841;Bg0401;Bg0182;Bg0310;Bg0406;Bg0550;Bg0824;Bg0816;Bg0469;Bg0416;Bg0555;Bg0515;Bg0048;Bg0326;Bg0620;Bg0788;Bg0454;Bg0631;Bg0815;Bg0769;Bg0421;Bg0752;Bg0430;Bg0702;Bg0601;Bg0651;Bg0357;Bg0627;Bg0374;Bg0207;Bg0379;Bg0663;Bg0729;Bg0361;Bg0003;Bg0783;Bg0953;Bg0618;Bg0790;Bg0713;Bg0138	1
	beta-glucosides utilization	Bgl	present	355	1.43066	0.0010351	0.00285351	Bg0312;Bg0629;Bg0605;Bg0528;Bg0628;Bg0142;Bg0410;Bg0452;Bg0401;Bg0545;Bg0449;Bg0774;Bg0642;Bg0184;Bg0705;Bg0593;Bg0310;Bg0264;Bg0722;Bg0406;Bg0550;Bg0444;Bg0019;Bg0495;Bg0447;Bg0816;Bg0469;Bg0127;Bg0018;Bg0711;Bg0675;Bg0408;Bg0371;Bg0131;Bg0446;Bg0417;Bg0400;Bg0454;Bg0611;Bg0521;Bg0607;Bg0345;Bg0583;Bg0815;Bg0769;Bg0513;Bg0654;Bg0221;Bg0510;Bg0968;Bg0296;Bg0723;Bg0209;Bg0464;Bg0752;Bg0426;Bg0517;…	1
	folate cofactors, de novo synthesis	B9	absent	296	1.41018	0.000722132	0.00204604	Bg0528;Bg0820;Bg0410;Bg0452;Bg0841;Bg0545;Bg0449;Bg0642;Bg0184;Bg0705;Bg0593;Bg0264;Bg0722;Bg0798;Bg0406;Bg0444;Bg0495;Bg0704;Bg0447;Bg0127;Bg0711;Bg0748;Bg0158;Bg0675;Bg0637;Bg0508;Bg0371;Bg0890;Bg0788;Bg0417;Bg0400;Bg0454;Bg0611;Bg0883;Bg0521;Bg0607;Bg0571;Bg0815;Bg0769;Bg0654;Bg0221;Bg0510;Bg0968;Bg0296;Bg0723;Bg0421;Bg0585;Bg0302;Bg0655;Bg0317;Bg0702;Bg0965;Bg0094;Bg0679;Bg0627;Bg0340;Bg0207;…	1
	PLP/PMP cofactors, de novo synthesis	B6	absent	367	1.34112	0.00260891	0.00604792	Bg0525;Bg0312;Bg0629;Bg0605;Bg0820;Bg0628;Bg0142;Bg0410;Bg0452;Bg0588;Bg0841;Bg0401;Bg0545;Bg0832;Bg0449;Bg0774;Bg0642;Bg0705;Bg0310;Bg0722;Bg0798;Bg0406;Bg0550;Bg0019;Bg0495;Bg0824;Bg0447;Bg0816;Bg0127;Bg0555;Bg0158;Bg0675;Bg0637;Bg0508;Bg0131;Bg0890;Bg0788;Bg0417;Bg0400;Bg0454;Bg0883;Bg0521;Bg0583;Bg0571;Bg0815;Bg0769;Bg0654;Bg0221;Bg0153;Bg0891;Bg0968;Bg0723;Bg0421;Bg0504;Bg0752;Bg0585;Bg0302;…	1
	L-lactate production	L-Lactate	absent	260	-1.35813	0.0206078	0.033365	Bg0232;Bg0241;Bg0097;Bg0402;Bg0119;Bg0768;Bg0602;Bg0113;Bg0047;Bg0405;Bg0420;Bg0332;Bg0625;Bg0246;Bg0229;Bg0053;Bg0591;Bg0316;Bg0051;Bg0461;Bg0154;Bg0470;Bg0299;Bg0026;Bg0315;Bg0412;Bg0363;Bg0017;Bg0352;Bg0344;Bg0368;Bg0227;Bg0799;Bg0214;Bg0206;Bg0280;Bg0972;Bg0817;Bg0041;Bg0761;Bg0893;Bg0615;Bg0263;Bg0020;Bg0594;Bg0902;Bg0535;Bg0439;Bg0929;Bg0090;Bg0275;Bg0210;Bg0135;Bg0163;Bg0108;Bg0911;Bg0362;…	1
	N-acetylneuraminate utilization	NANA	present	187	-1.37839	0.0226626	0.0357967	Bg0241;Bg0097;Bg0602;Bg0088;Bg0113;Bg0047;Bg0405;Bg0001;Bg0420;Bg0332;Bg0246;Bg0053;Bg0316;Bg0051;Bg0461;Bg0154;Bg0026;Bg0067;Bg0315;Bg0519;Bg0363;Bg0194;Bg0017;Bg0214;Bg0111;Bg0280;Bg0147;Bg0318;Bg0092;Bg0141;Bg0893;Bg0615;Bg0682;Bg0137;Bg0842;Bg0341;Bg0439;Bg0234;Bg0275;Bg0210;Bg0163;Bg0108;Bg0098;Bg0155;Bg0712;Bg0225;Bg0123;Bg0289;Bg0244;Bg0170;Bg0239;Bg0185;Bg0266;Bg0324;Bg0754;Bg0477;Bg0105;…	1
	N-acetylglucosamine utilization	GlcNAc	present	379	-1.38928	0.00791045	0.0141555	Bg0407;Bg0232;Bg0460;Bg0241;Bg0056;Bg0364;Bg0097;Bg0402;Bg0565;Bg0602;Bg0113;Bg0047;Bg0124;Bg0392;Bg0897;Bg0420;Bg0332;Bg0014;Bg0086;Bg0152;Bg0010;Bg0053;Bg0187;Bg0797;Bg0591;Bg0316;Bg0051;Bg0075;Bg0461;Bg0154;Bg0299;Bg0026;Bg0067;Bg0315;Bg0519;Bg0363;Bg0194;Bg0017;Bg0352;Bg0344;Bg0368;Bg0227;Bg0065;Bg0070;Bg0214;Bg0206;Bg0023;Bg0267;Bg0303;Bg0280;Bg0174;Bg0351;Bg0394;Bg0650;Bg0318;Bg0116;Bg0761;…	1
	xylooligosaccharides utilization	XOS	present	178	-1.39054	0.031642	0.0481713	Bg0232;Bg0241;Bg0097;Bg0372;Bg0465;Bg0113;Bg0047;Bg0420;Bg0006;Bg0027;Bg0053;Bg0046;Bg0316;Bg0461;Bg0154;Bg0470;Bg0026;Bg0067;Bg0315;Bg0363;Bg0017;Bg0352;Bg0344;Bg0368;Bg0036;Bg0227;Bg0011;Bg0062;Bg0206;Bg0140;Bg0280;Bg0394;Bg0024;Bg0263;Bg0137;Bg0842;Bg0657;Bg0902;Bg0439;Bg0524;Bg0275;Bg0050;Bg0210;Bg0163;Bg0108;Bg0228;Bg0362;Bg0204;Bg0225;Bg0123;Bg0289;Bg0244;Bg0170;Bg0031;Bg0128;Bg0095;Bg0324;…	1
	alpha-arabinooligosaccharides utilization	aAOS	present	128	-1.42597	0.0265318	0.0410036	Bg0232;Bg0241;Bg0097;Bg0113;Bg0487;Bg0001;Bg0420;Bg0006;Bg0246;Bg0027;Bg0046;Bg0315;Bg0352;Bg0368;Bg0036;Bg0011;Bg0044;Bg0062;Bg0206;Bg0280;Bg0394;Bg0024;Bg0263;Bg0028;Bg0050;Bg0210;Bg0135;Bg0163;Bg0228;Bg0440;Bg0204;Bg0577;Bg0225;Bg0058;Bg0123;Bg0289;Bg0531;Bg0208;Bg0095;Bg0219	1
	coenzyme A, de novo synthesis	B5	present	308	-1.42992	0.00452597	0.00923298	Bg0407;Bg0232;Bg0241;Bg0364;Bg0097;Bg0372;Bg0565;Bg0697;Bg0409;Bg0768;Bg0602;Bg0113;Bg0047;Bg0405;Bg0392;Bg0420;Bg0332;Bg0053;Bg0187;Bg0797;Bg0591;Bg0316;Bg0051;Bg0461;Bg0154;Bg0470;Bg0026;Bg0067;Bg0315;Bg0363;Bg0194;Bg0017;Bg0352;Bg0344;Bg0368;Bg0061;Bg0799;Bg0206;Bg0280;Bg0351;Bg0252;Bg0085;Bg0394;Bg0650;Bg0318;Bg0817;Bg0041;Bg0761;Bg0893;Bg0615;Bg0263;Bg0020;Bg0137;Bg0594;Bg0902;Bg0257;Bg0052;…	1
	cholic acid deconjugation	CA_d	absent	347	-1.43282	0.00326273	0.00723475	Bg0117;Bg0407;Bg0073;Bg0056;Bg0364;Bg0080;Bg0565;Bg0119;Bg0697;Bg0768;Bg0602;Bg0047;Bg0124;Bg0392;Bg0451;Bg0006;Bg0246;Bg0086;Bg0152;Bg0229;Bg0053;Bg0187;Bg0133;Bg0797;Bg0051;Bg0075;Bg0026;Bg0519;Bg0412;Bg0194;Bg0017;Bg0352;Bg0368;Bg0061;Bg0065;Bg0799;Bg0214;Bg0280;Bg0174;Bg0351;Bg0394;Bg0650;Bg0318;Bg0817;Bg0116;Bg0041;Bg0893;Bg0129;Bg0164;Bg0615;Bg0263;Bg0020;Bg0137;Bg0594;Bg0341;Bg0090;Bg0220;…	1
	lactose utilization	Lac	present	368	-1.45318	0.00200103	0.00485964	Bg0460;Bg0241;Bg0056;Bg0097;Bg0465;Bg0088;Bg0047;Bg0124;Bg0001;Bg0897;Bg0420;Bg0014;Bg0451;Bg0006;Bg0676;Bg0086;Bg0027;Bg0152;Bg0010;Bg0053;Bg0187;Bg0046;Bg0051;Bg0075;Bg0470;Bg0026;Bg0315;Bg0412;Bg0194;Bg0017;Bg0339;Bg0036;Bg0227;Bg0011;Bg0065;Bg0044;Bg0070;Bg0062;Bg0206;Bg0111;Bg0023;Bg0267;Bg0303;Bg0140;Bg0174;Bg0252;Bg0394;Bg0318;Bg0116;Bg0092;Bg0024;Bg0141;Bg0129;Bg0164;Bg0263;Bg0682;Bg0137;…	1
	ethanolamine utilization	EA_ut	present	43	-1.51397	0.0228116	0.0357967	Bg0768;Bg0047;Bg0299;Bg0026;Bg0519;Bg0017;Bg0799;Bg0252;Bg0041;Bg0020;Bg0594;Bg0257;Bg0535;Bg0481	1
	chorismate biosynthesis	Chor	absent	38	-1.53446	0.0384615	0.0576923	Bg0080;Bg0519;Bg0303;Bg0092;Bg0682;Bg0842;Bg0929;Bg0975;Bg0860;Bg0643;Bg0273;Bg0185;Bg0288;Bg0802;Bg0110;Bg0103;Bg0034;Bg0063;Bg0087;Bg0057;Bg0882;Bg0136;Bg0134	1
	rhamnose utilization	Rha	present	102	-1.5377	0.011392	0.0193664	Bg0232;Bg0241;Bg0097;Bg0047;Bg0405;Bg0420;Bg0332;Bg0053;Bg0051;Bg0461;Bg0154;Bg0026;Bg0067;Bg0315;Bg0363;Bg0194;Bg0017;Bg0344;Bg0368;Bg0206;Bg0111;Bg0263;Bg0682;Bg0902;Bg0257;Bg0439;Bg0524;Bg0275;Bg0210;Bg0163;Bg0108;Bg0228;Bg0204;Bg0225;Bg0123;Bg0289;Bg0095;Bg0324;Bg0219;Bg0477;Bg0330	1
	propionate production	Propionate	present	193	-1.55681	0.00232601	0.00551752	Bg0117;Bg0232;Bg0073;Bg0241;Bg0097;Bg0602;Bg0113;Bg0405;Bg0420;Bg0332;Bg0133;Bg0316;Bg0461;Bg0154;Bg0470;Bg0067;Bg0315;Bg0363;Bg0017;Bg0344;Bg0227;Bg0061;Bg0206;Bg0252;Bg0085;Bg0318;Bg0041;Bg0893;Bg0615;Bg0263;Bg0020;Bg0137;Bg0902;Bg0257;Bg0341;Bg0439;Bg0090;Bg0524;Bg0234;Bg0275;Bg0210;Bg0163;Bg0108;Bg0228;Bg0078;Bg0204;Bg0577;Bg0225;Bg0123;Bg0289;Bg0089;Bg0244;Bg0170;Bg0095;Bg0324;Bg0219;Bg0477;…	1
	mannitol utilization	Mtl	present	132	-1.56537	0.0043669	0.00909028	Bg0565;Bg0602;Bg0047;Bg0420;Bg0014;Bg0006;Bg0010;Bg0053;Bg0046;Bg0051;Bg0470;Bg0026;Bg0194;Bg0017;Bg0352;Bg0368;Bg0036;Bg0011;Bg0061;Bg0070;Bg0280;Bg0252;Bg0318;Bg0024;Bg0893;Bg0682;Bg0137;Bg0842;Bg0657;Bg0257;Bg0341;Bg0090;Bg0234;Bg0050;Bg0021;Bg0262;Bg0440;Bg0244;Bg0694;Bg0531;Bg0208;Bg0185;Bg0030	1
	xylose utilization	Xyl	present	144	-1.5712	0.00428446	0.00909028	Bg0232;Bg0241;Bg0097;Bg0372;Bg0113;Bg0047;Bg0001;Bg0420;Bg0451;Bg0006;Bg0027;Bg0053;Bg0316;Bg0461;Bg0154;Bg0470;Bg0026;Bg0315;Bg0363;Bg0194;Bg0017;Bg0352;Bg0344;Bg0368;Bg0061;Bg0206;Bg0140;Bg0280;Bg0318;Bg0263;Bg0657;Bg0902;Bg0028;Bg0439;Bg0090;Bg0524;Bg0234;Bg0275;Bg0210;Bg0163;Bg0108;Bg0228;Bg0204;Bg0225;Bg0123;Bg0289;Bg0170;Bg0031;Bg0128;Bg0095;Bg0324;Bg0219;Bg0477;Bg0330;Bg0270;Bg0398;Bg0567;…	1
	glucuronate utilization	GlcA	present	189	-1.58279	0.00144589	0.00376356	Bg0232;Bg0241;Bg0097;Bg0602;Bg0113;Bg0487;Bg0047;Bg0420;Bg0332;Bg0010;Bg0053;Bg0316;Bg0051;Bg0461;Bg0154;Bg0299;Bg0026;Bg0067;Bg0315;Bg0519;Bg0363;Bg0017;Bg0352;Bg0344;Bg0368;Bg0206;Bg0140;Bg0280;Bg0085;Bg0394;Bg0147;Bg0893;Bg0263;Bg0657;Bg0902;Bg0052;Bg0535;Bg0439;Bg0090;Bg0275;Bg0210;Bg0163;Bg0108;Bg0228;Bg0078;Bg0440;Bg0204;Bg0712;Bg0225;Bg0123;Bg0289;Bg0089;Bg0271;Bg0170;Bg0208;Bg0239;Bg0031;…	1
	Beta-mannooligosaccharides utilization	bMnOS	present	173	-1.61786	0.00151281	0.00376356	Bg0232;Bg0241;Bg0097;Bg0465;Bg0113;Bg0405;Bg0420;Bg0332;Bg0014;Bg0316;Bg0461;Bg0154;Bg0470;Bg0315;Bg0363;Bg0017;Bg0339;Bg0352;Bg0344;Bg0036;Bg0044;Bg0206;Bg0111;Bg0267;Bg0280;Bg0252;Bg0394;Bg0141;Bg0263;Bg0657;Bg0902;Bg0028;Bg0257;Bg0439;Bg0929;Bg0021;Bg0210;Bg0163;Bg0108;Bg0098;Bg0032;Bg0228;Bg0262;Bg0155;Bg0440;Bg0204;Bg0577;Bg0225;Bg0058;Bg0123;Bg0289;Bg0694;Bg0170;Bg0531;Bg0208;Bg0239;Bg0095;…	1
	queuosine, de novo synthesis	Q	present	344	-1.61852	9.65067e-05	0.000307615	Bg0117;Bg0232;Bg0073;Bg0241;Bg0056;Bg0097;Bg0080;Bg0402;Bg0768;Bg0602;Bg0113;Bg0047;Bg0124;Bg0897;Bg0420;Bg0332;Bg0451;Bg0246;Bg0086;Bg0152;Bg0053;Bg0187;Bg0133;Bg0591;Bg0316;Bg0051;Bg0075;Bg0461;Bg0154;Bg0299;Bg0026;Bg0315;Bg0363;Bg0194;Bg0017;Bg0352;Bg0344;Bg0368;Bg0061;Bg0065;Bg0799;Bg0206;Bg0267;Bg0280;Bg0174;Bg0318;Bg0817;Bg0116;Bg0041;Bg0761;Bg0893;Bg0129;Bg0164;Bg0615;Bg0263;Bg0020;Bg0137;…	1
	tagatose utilization	Tag	present	22	-1.66652	0.0195294	0.0321291	Bg0252;Bg0116;Bg0842;Bg0257;Bg0929;Bg0032;Bg0440;Bg0273;Bg0694;Bg0208;Bg0185	1
	maltose utilization	Mal	absent	243	-1.7079	4.24207e-05	0.00014423	Bg0117;Bg0407;Bg0073;Bg0364;Bg0080;Bg0565;Bg0119;Bg0697;Bg0409;Bg0768;Bg0602;Bg0392;Bg0897;Bg0451;Bg0625;Bg0229;Bg0133;Bg0797;Bg0591;Bg0470;Bg0299;Bg0412;Bg0539;Bg0227;Bg0061;Bg0799;Bg0023;Bg0351;Bg0650;Bg0147;Bg0817;Bg0041;Bg0761;Bg0893;Bg0615;Bg0020;Bg0594;Bg0902;Bg0535;Bg0090;Bg0275;Bg0975;Bg0860;Bg0441;Bg0911;Bg0362;Bg0712;Bg0577;Bg0266;Bg0323;Bg0530;Bg0022;Bg0664;Bg0076;Bg0787;Bg0731;Bg0795;…	1
	N-acetylmannosamine utilization	ManNAc	present	34	-1.72769	0.0068545	0.012485	Bg0088;Bg0676;Bg0111;Bg0252;Bg0092;Bg0141;Bg0842;Bg0257;Bg0929;Bg0098;Bg0032;Bg0155;Bg0105;Bg0038;Bg0110	1
	galactitol utilization	Gtl	present	31	-1.74626	0.00627988	0.011862	Bg0047;Bg0676;Bg0053;Bg0051;Bg0026;Bg0017;Bg0368;Bg0280;Bg0252;Bg0085;Bg0257;Bg0052;Bg0090;Bg0078;Bg0208;Bg0038	1
	vitamin K, de novo synthesis	MQ	present	153	-1.74644	0.000211844	0.000654789	Bg0241;Bg0097;Bg0602;Bg0047;Bg0332;Bg0246;Bg0053;Bg0133;Bg0591;Bg0051;Bg0461;Bg0154;Bg0299;Bg0026;Bg0315;Bg0363;Bg0017;Bg0352;Bg0344;Bg0368;Bg0214;Bg0206;Bg0280;Bg0041;Bg0761;Bg0893;Bg0615;Bg0263;Bg0020;Bg0657;Bg0535;Bg0439;Bg0929;Bg0275;Bg0210;Bg0135;Bg0163;Bg0108;Bg0228;Bg0643;Bg0204;Bg0712;Bg0577;Bg0225;Bg0123;Bg0289;Bg0694;Bg0170;Bg0095;Bg0324;Bg0477;Bg0330;Bg0398;Bg0076;Bg0731;Bg0795;Bg0060;…	1
	galactose utilization	Gal	absent	368	-1.74792	2.33925e-06	1.01559e-05	Bg0117;Bg0407;Bg0073;Bg0056;Bg0364;Bg0080;Bg0565;Bg0119;Bg0697;Bg0409;Bg0768;Bg0487;Bg0124;Bg0392;Bg0014;Bg0625;Bg0086;Bg0027;Bg0152;Bg0229;Bg0010;Bg0187;Bg0133;Bg0797;Bg0591;Bg0046;Bg0075;Bg0067;Bg0412;Bg0194;Bg0339;Bg0036;Bg0011;Bg0061;Bg0065;Bg0044;Bg0799;Bg0062;Bg0267;Bg0303;Bg0140;Bg0174;Bg0351;Bg0085;Bg0650;Bg0972;Bg0147;Bg0318;Bg0817;Bg0116;Bg0024;Bg0761;Bg0129;Bg0164;Bg0682;Bg0137;Bg0594;…	1
	histidine degradation	His_d	present	117	-1.74882	0.000620444	0.00180815	Bg0232;Bg0241;Bg0097;Bg0080;Bg0113;Bg0405;Bg0420;Bg0332;Bg0591;Bg0316;Bg0461;Bg0154;Bg0470;Bg0315;Bg0363;Bg0352;Bg0344;Bg0368;Bg0206;Bg0280;Bg0041;Bg0761;Bg0263;Bg0020;Bg0439;Bg0275;Bg0210;Bg0975;Bg0135;Bg0163;Bg0108;Bg0228;Bg0441;Bg0204;Bg0577;Bg0225;Bg0123;Bg0289;Bg0170;Bg0095;Bg0324;Bg0219;Bg0477;Bg0330;Bg0664;Bg0270	1
	glucoselysine utilization	GlcLys	present	32	-1.74907	0.00664815	0.0123293	Bg0460;Bg0088;Bg0111;Bg0252;Bg0092;Bg0141;Bg0257;Bg0098;Bg0155;Bg0440;Bg0694;Bg0208;Bg0266;Bg0105;Bg0038;Bg0110;Bg0055;Bg0770	1
	chitobiose utilization	Chb	present	132	-1.76271	0.000337999	0.001014	Bg0232;Bg0460;Bg0241;Bg0097;Bg0602;Bg0113;Bg0047;Bg0001;Bg0897;Bg0420;Bg0332;Bg0053;Bg0316;Bg0051;Bg0461;Bg0154;Bg0026;Bg0315;Bg0519;Bg0363;Bg0017;Bg0352;Bg0344;Bg0368;Bg0227;Bg0206;Bg0267;Bg0280;Bg0394;Bg0893;Bg0615;Bg0263;Bg0902;Bg0439;Bg0275;Bg0021;Bg0210;Bg0163;Bg0108;Bg0228;Bg0204;Bg0577;Bg0225;Bg0123;Bg0289;Bg0170;Bg0239;Bg0095;Bg0324;Bg0288;Bg0219;Bg0477;Bg0330;Bg0270;Bg0567;Bg0731;Bg0795;…	1
	unsaturated glucuronate utilization	ddGlcA	present	28	-1.76618	0.00568186	0.0109349	Bg0402;Bg0047;Bg0053;Bg0051;Bg0299;Bg0026;Bg0017;Bg0352;Bg0368;Bg0061;Bg0280	1
	allose utilization	All	present	22	-1.768	0.00853897	0.0150168	Bg0014;Bg0053;Bg0026;Bg0194;Bg0252;Bg0137;Bg0257;Bg0440;Bg0244;Bg0694;Bg0185;Bg0038;Bg0055;Bg0013	1
	arabinose utilization	Ara	present	150	-1.77684	8.80367e-05	0.000309646	Bg0232;Bg0241;Bg0097;Bg0372;Bg0402;Bg0113;Bg0047;Bg0001;Bg0420;Bg0006;Bg0246;Bg0053;Bg0051;Bg0026;Bg0315;Bg0194;Bg0017;Bg0352;Bg0368;Bg0044;Bg0206;Bg0140;Bg0280;Bg0318;Bg0263;Bg0137;Bg0842;Bg0257;Bg0341;Bg0524;Bg0234;Bg0210;Bg0135;Bg0163;Bg0228;Bg0262;Bg0440;Bg0362;Bg0204;Bg0577;Bg0225;Bg0058;Bg0123;Bg0289;Bg0244;Bg0531;Bg0208;Bg0031;Bg0128;Bg0095;Bg0219;Bg0330;Bg0270;Bg0398;Bg0567;Bg0077	1
	maltooligosaccharides utilization	MOS	absent	326	-1.78637	1.35871e-06	6.29948e-06	Bg0117;Bg0407;Bg0073;Bg0364;Bg0080;Bg0565;Bg0119;Bg0697;Bg0409;Bg0768;Bg0602;Bg0392;Bg0897;Bg0451;Bg0229;Bg0133;Bg0797;Bg0591;Bg0470;Bg0299;Bg0412;Bg0194;Bg0539;Bg0339;Bg0227;Bg0061;Bg0799;Bg0214;Bg0023;Bg0267;Bg0140;Bg0351;Bg0085;Bg0650;Bg0147;Bg0318;Bg0817;Bg0041;Bg0761;Bg0893;Bg0615;Bg0020;Bg0682;Bg0137;Bg0594;Bg0902;Bg0052;Bg0535;Bg0341;Bg0090;Bg0234;Bg0275;Bg0975;Bg0860;Bg0441;Bg0078;Bg0911;…	1
	threonine degradation	Thr_d	present	160	-1.7894	5.63257e-05	0.00018533	Bg0232;Bg0241;Bg0097;Bg0372;Bg0602;Bg0113;Bg0047;Bg0405;Bg0420;Bg0332;Bg0053;Bg0591;Bg0316;Bg0051;Bg0461;Bg0154;Bg0470;Bg0299;Bg0026;Bg0315;Bg0363;Bg0017;Bg0352;Bg0344;Bg0368;Bg0206;Bg0280;Bg0252;Bg0972;Bg0761;Bg0893;Bg0615;Bg0263;Bg0902;Bg0257;Bg0535;Bg0439;Bg0275;Bg0210;Bg0135;Bg0163;Bg0108;Bg0228;Bg0440;Bg0204;Bg0577;Bg0225;Bg0123;Bg0289;Bg0170;Bg0208;Bg0095;Bg0324;Bg0288;Bg0754;Bg0219;Bg0477;…	1
	trehalose utilization	Tre	present	74	-1.81382	0.00142634	0.00376356	Bg0460;Bg0047;Bg0676;Bg0053;Bg0051;Bg0026;Bg0194;Bg0017;Bg0339;Bg0352;Bg0368;Bg0267;Bg0303;Bg0280;Bg0252;Bg0318;Bg0682;Bg0842;Bg0657;Bg0257;Bg0341;Bg0234;Bg0032;Bg0440;Bg0244;Bg0694;Bg0208;Bg0239;Bg0185	1
	D-lactate production	D-Lactate	present	292	-1.82182	1.12911e-06	5.48424e-06	Bg0407;Bg0232;Bg0460;Bg0241;Bg0364;Bg0097;Bg0080;Bg0402;Bg0565;Bg0465;Bg0697;Bg0409;Bg0602;Bg0113;Bg0047;Bg0405;Bg0392;Bg0897;Bg0420;Bg0332;Bg0451;Bg0625;Bg0676;Bg0053;Bg0797;Bg0591;Bg0316;Bg0051;Bg0461;Bg0154;Bg0470;Bg0299;Bg0026;Bg0067;Bg0315;Bg0519;Bg0412;Bg0363;Bg0017;Bg0539;Bg0339;Bg0352;Bg0344;Bg0368;Bg0206;Bg0111;Bg0267;Bg0303;Bg0140;Bg0280;Bg0351;Bg0085;Bg0650;Bg0147;Bg0761;Bg0893;Bg0615;…	1
	psicoselysine utilization	PsiLys	present	13	-1.8532	0.00334732	0.00726439	Bg0047;Bg0051;Bg0026;Bg0017	1
	fucose utilization	Fuc	present	139	-1.902	1.55441e-05	5.46722e-05	Bg0232;Bg0097;Bg0602;Bg0113;Bg0047;Bg0001;Bg0420;Bg0332;Bg0014;Bg0006;Bg0010;Bg0053;Bg0133;Bg0051;Bg0026;Bg0067;Bg0315;Bg0519;Bg0194;Bg0017;Bg0070;Bg0206;Bg0972;Bg0318;Bg0893;Bg0615;Bg0263;Bg0682;Bg0137;Bg0052;Bg0341;Bg0234;Bg0210;Bg0135;Bg0163;Bg0108;Bg0228;Bg0204;Bg0712;Bg0225;Bg0123;Bg0289;Bg0089;Bg0244;Bg0095;Bg0288;Bg0219;Bg0330;Bg0270;Bg0567;Bg0731;Bg0795;Bg0060;Bg0054;Bg0272;Bg0055;Bg0013;…	1
	lysine degradation	Lys_d	present	17	-1.90203	0.00148328	0.00376356	Bg0047;Bg0053;Bg0051;Bg0026;Bg0017;Bg0352;Bg0368;Bg0280	1
	urea degradation	Urea_d	present	100	-2.01937	8.77878e-06	3.19798e-05	Bg0056;Bg0465;Bg0768;Bg0088;Bg0124;Bg0001;Bg0625;Bg0086;Bg0152;Bg0187;Bg0075;Bg0470;Bg0299;Bg0352;Bg0368;Bg0065;Bg0799;Bg0111;Bg0280;Bg0174;Bg0394;Bg0116;Bg0092;Bg0141;Bg0129;Bg0164;Bg0594;Bg0842;Bg0535;Bg0341;Bg0220;Bg0524;Bg0234;Bg0021;Bg0171;Bg0098;Bg0218;Bg0172;Bg0139;Bg0155;Bg0216;Bg0577;Bg0300;Bg0030;Bg0105;Bg0038;Bg0255;Bg0091;Bg0110	1
	gluconate utilization	Gnt	present	102	-2.09346	2.38962e-06	1.01559e-05	Bg0047;Bg0053;Bg0591;Bg0046;Bg0051;Bg0299;Bg0026;Bg0194;Bg0017;Bg0339;Bg0352;Bg0368;Bg0011;Bg0061;Bg0062;Bg0140;Bg0280;Bg0318;Bg0041;Bg0761;Bg0020;Bg0137;Bg0657;Bg0535;Bg0341;Bg0090;Bg0234;Bg0050;Bg0021;Bg0643;Bg0244;Bg0271;Bg0239;Bg0031;Bg0128;Bg0030;Bg0754;Bg0398;Bg0077;Bg0040;Bg0059;Bg0325;Bg0103;Bg0716;Bg0201;Bg0562;Bg0055;Bg0013;Bg0590;Bg0034;Bg0635;Bg0143;Bg0025;Bg0668;Bg0087;Bg0007;Bg0836;…	1
	mannose utilization	Man	present	270	-2.24318	5.40542e-13	1.37838e-11	Bg0460;Bg0241;Bg0056;Bg0097;Bg0402;Bg0465;Bg0088;Bg0047;Bg0124;Bg0405;Bg0001;Bg0332;Bg0006;Bg0676;Bg0086;Bg0152;Bg0053;Bg0187;Bg0591;Bg0051;Bg0075;Bg0461;Bg0154;Bg0470;Bg0299;Bg0026;Bg0315;Bg0194;Bg0017;Bg0539;Bg0339;Bg0352;Bg0368;Bg0065;Bg0214;Bg0206;Bg0111;Bg0267;Bg0303;Bg0140;Bg0280;Bg0174;Bg0252;Bg0085;Bg0147;Bg0318;Bg0817;Bg0116;Bg0092;Bg0141;Bg0761;Bg0129;Bg0164;Bg0263;Bg0682;Bg0137;Bg0842;…	1
	raffinose utilization	Raf	present	31	-2.26684	4.61004e-06	1.8809e-05	Bg0001;Bg0014;Bg0006;Bg0027;Bg0010;Bg0046;Bg0036;Bg0011;Bg0044;Bg0070;Bg0062;Bg0024;Bg0028;Bg0050;Bg0021;Bg0262;Bg0058;Bg0531;Bg0030	1
	N-acetylmuramic acid utilization	MurNac	present	106	-2.32156	3.26545e-09	3.70085e-08	Bg0232;Bg0460;Bg0080;Bg0088;Bg0113;Bg0047;Bg0591;Bg0299;Bg0026;Bg0194;Bg0017;Bg0352;Bg0368;Bg0061;Bg0111;Bg0267;Bg0303;Bg0280;Bg0252;Bg0318;Bg0092;Bg0141;Bg0761;Bg0137;Bg0535;Bg0341;Bg0090;Bg0234;Bg0975;Bg0108;Bg0098;Bg0441;Bg0155;Bg0440;Bg0911;Bg0273;Bg0289;Bg0244;Bg0694;Bg0208;Bg0239;Bg0266;Bg0219;Bg0105;Bg0038;Bg0330;Bg0664;Bg0270;Bg0110;Bg0567;Bg0060;Bg0040;Bg0600;Bg0059;Bg0562;Bg0055;Bg0811;…	1
	galactosamine utilization	GalN	present	66	-2.36227	3.85655e-08	3.57607e-07	Bg0460;Bg0088;Bg0047;Bg0676;Bg0053;Bg0051;Bg0299;Bg0026;Bg0519;Bg0017;Bg0111;Bg0303;Bg0252;Bg0085;Bg0147;Bg0141;Bg0842;Bg0257;Bg0052;Bg0535;Bg0929;Bg0098;Bg0032;Bg0155;Bg0078;Bg0273;Bg0694;Bg0266;Bg0105;Bg0038	1
	alpha-xylosides utilization	aXyl	present	62	-2.37093	1.4763e-08	1.50582e-07	Bg0232;Bg0241;Bg0097;Bg0113;Bg0047;Bg0420;Bg0006;Bg0027;Bg0053;Bg0461;Bg0026;Bg0315;Bg0017;Bg0352;Bg0368;Bg0036;Bg0011;Bg0062;Bg0206;Bg0280;Bg0263;Bg0842;Bg0028;Bg0524;Bg0275;Bg0050;Bg0021;Bg0210;Bg0163;Bg0108;Bg0228;Bg0262;Bg0204;Bg0225;Bg0123;Bg0289;Bg0095;Bg0030;Bg0219;Bg0330;Bg0270	1
	xylitol utilization	Xlt	present	22	-2.38665	6.47474e-07	3.62017e-06	Bg0006;Bg0027;Bg0010;Bg0591;Bg0046;Bg0299;Bg0036;Bg0011;Bg0044;Bg0062;Bg0024;Bg0761;Bg0028;Bg0535;Bg0050;Bg0262;Bg0058;Bg0030	1
	ribose utilization	Rbs	present	210	-2.38805	9.16051e-14	3.11457e-12	Bg0117;Bg0407;Bg0232;Bg0241;Bg0364;Bg0097;Bg0402;Bg0565;Bg0113;Bg0047;Bg0405;Bg0001;Bg0392;Bg0332;Bg0006;Bg0010;Bg0053;Bg0133;Bg0591;Bg0316;Bg0051;Bg0461;Bg0154;Bg0470;Bg0299;Bg0026;Bg0067;Bg0315;Bg0519;Bg0363;Bg0194;Bg0017;Bg0352;Bg0344;Bg0368;Bg0206;Bg0140;Bg0280;Bg0351;Bg0252;Bg0972;Bg0318;Bg0041;Bg0761;Bg0263;Bg0020;Bg0137;Bg0842;Bg0657;Bg0902;Bg0257;Bg0535;Bg0341;Bg0439;Bg0929;Bg0234;Bg0275;…	1
	N-acetylgalactosamine utilization	GalNAc	present	38	-2.39974	1.0255e-07	7.47152e-07	Bg0460;Bg0088;Bg0047;Bg0053;Bg0051;Bg0299;Bg0026;Bg0519;Bg0017;Bg0111;Bg0085;Bg0147;Bg0141;Bg0842;Bg0052;Bg0535;Bg0098;Bg0155;Bg0078;Bg0694;Bg0266;Bg0105;Bg0038	1
	proline degradation	Pro_d	present	44	-2.44447	6.86586e-08	5.38706e-07	Bg0232;Bg0768;Bg0602;Bg0047;Bg0053;Bg0591;Bg0051;Bg0299;Bg0026;Bg0017;Bg0352;Bg0368;Bg0799;Bg0206;Bg0280;Bg0761;Bg0615;Bg0594;Bg0535;Bg0228;Bg0323;Bg0787;Bg0731;Bg0795;Bg0060;Bg0333;Bg0716;Bg0055	1
	tryptophan degradation	Trp_d	present	108	-2.50258	1.32387e-11	1.92907e-10	Bg0407;Bg0232;Bg0241;Bg0364;Bg0097;Bg0080;Bg0565;Bg0409;Bg0602;Bg0113;Bg0047;Bg0405;Bg0392;Bg0420;Bg0332;Bg0053;Bg0797;Bg0591;Bg0470;Bg0299;Bg0026;Bg0067;Bg0315;Bg0519;Bg0017;Bg0352;Bg0368;Bg0227;Bg0214;Bg0206;Bg0280;Bg0351;Bg0650;Bg0761;Bg0893;Bg0615;Bg0263;Bg0902;Bg0535;Bg0210;Bg0163;Bg0108;Bg0228;Bg0362;Bg0204;Bg0577;Bg0225;Bg0123;Bg0289;Bg0089;Bg0095;Bg0288;Bg0219;Bg0802;Bg0330;Bg0270;Bg0731;…	1
	biotin cofactor, de novo synthesis	B7	present	141	-2.78967	1.23887e-18	6.31823e-17	Bg0232;Bg0241;Bg0097;Bg0080;Bg0768;Bg0602;Bg0113;Bg0047;Bg0420;Bg0053;Bg0133;Bg0591;Bg0316;Bg0051;Bg0461;Bg0154;Bg0299;Bg0026;Bg0315;Bg0363;Bg0194;Bg0017;Bg0352;Bg0344;Bg0368;Bg0799;Bg0206;Bg0280;Bg0318;Bg0817;Bg0041;Bg0761;Bg0893;Bg0615;Bg0263;Bg0020;Bg0137;Bg0594;Bg0902;Bg0535;Bg0341;Bg0439;Bg0234;Bg0275;Bg0210;Bg0163;Bg0108;Bg0228;Bg0204;Bg0712;Bg0577;Bg0225;Bg0123;Bg0289;Bg0244;Bg0170;Bg0095;…	1
	lipoate cofactor, de novo synthesis	LA	present	84	-3.00274	6.03899e-19	6.15977e-17	Bg0232;Bg0241;Bg0097;Bg0768;Bg0602;Bg0113;Bg0047;Bg0405;Bg0420;Bg0332;Bg0246;Bg0053;Bg0591;Bg0316;Bg0051;Bg0461;Bg0154;Bg0470;Bg0299;Bg0026;Bg0315;Bg0363;Bg0017;Bg0352;Bg0344;Bg0368;Bg0799;Bg0214;Bg0206;Bg0280;Bg0761;Bg0893;Bg0615;Bg0263;Bg0594;Bg0902;Bg0535;Bg0439;Bg0275;Bg0210;Bg0163;Bg0108;Bg0228;Bg0204;Bg0577;Bg0225;Bg0123;Bg0289;Bg0170;Bg0095;Bg0324;Bg0219;Bg0477;Bg0330;Bg0270;Bg0787;Bg0731;…	1
(b) GSEA of pathway enrichment in MAGs ranked by change in abundance in response to MDCF-2 compared to RUSF treatment ('treatment group' coefficient).
	Functional pathway	Functional pathway abbreviation	Scoring for functional pathway presence or absence	Number of MAGs with functional pathway present or absent	Normalized enrichment score (NES)	P-value	P-value (FDR-adjusted)	leading edge MAGs
	fructoseasparagine utilization	FruAsn	present	10	2.11674	4.06132e-05	0.000342918	Bg0282;Bg0385;Bg0413;Bg0094;Bg0308;Bg0510;Bg0369;Bg0321;Bg0371	x
	sorbitol utilization	Srl	present	141	1.86687	1.08073e-05	0.000152433	Bg0282;Bg0327;Bg0385;Bg0413;Bg0094;Bg0308;Bg0338;Bg0510;Bg0317;Bg0649;Bg0028;Bg0389;Bg0044;Bg0891;Bg0287;Bg0369;Bg0446;Bg0938;Bg0058;Bg0233;Bg0854;Bg0494;Bg0808;Bg0738;Bg0924;Bg0834;Bg0511;Bg0296;Bg0343;Bg0430;Bg0934;Bg0382;Bg0863;Bg0682;Bg0512;Bg0692;Bg0587;Bg0321;Bg0371;Bg0513;Bg0522;Bg0107;Bg0824;Bg0792;Bg0774;Bg0469;Bg0616	x
	bile acid transformation	BA_t	present	257	1.80091	1.37312e-06	3.60444e-05	Bg0607;Bg0282;Bg0327;Bg0739;Bg0385;Bg0660;Bg0715;Bg0413;Bg0094;Bg0917;Bg0250;Bg0595;Bg0732;Bg0308;Bg0711;Bg0923;Bg0338;Bg0622;Bg0510;Bg0317;Bg0649;Bg0354;Bg0389;Bg0891;Bg0724;Bg0287;Bg0681;Bg0369;Bg0656;Bg0938;Bg0370;Bg0233;Bg0444;Bg0494;Bg0701;Bg0613;Bg0102;Bg0738;Bg0924;Bg0609;Bg0834;Bg0511;Bg0083;Bg0771;Bg0424;Bg0360;Bg0480;Bg0279;Bg0296;Bg0445;Bg0343;Bg0430;Bg0432;Bg0934;Bg0431;Bg0537;Bg0379;…	x
	alpha-galactosides utilization	Aga	present	143	1.73262	9.85095e-05	0.000738821	Bg0282;Bg0327;Bg0385;Bg0413;Bg0256;Bg0094;Bg0365;Bg0250;Bg0338;Bg0510;Bg0317;Bg0354;Bg0891;Bg0287;Bg0369;Bg0446;Bg0370;Bg0233;Bg0444;Bg0701;Bg0613;Bg0102;Bg0924;Bg0511;Bg0083;Bg0424;Bg0049;Bg0279;Bg0296;Bg0343;Bg0430;Bg0431;Bg0537;Bg0382;Bg0379;Bg0512;Bg0692;Bg0476;Bg0321;Bg0371;Bg0522;Bg0746;Bg0824;Bg0518;Bg0209;Bg0792;Bg0645;Bg0774;Bg0469;Bg0599;Bg0072;Bg0426;Bg0300	x
	proline biosynthesis	Pro	absent	118	1.69445	0.000603133	0.00360277	Bg0739;Bg0715;Bg0256;Bg0917;Bg0365;Bg0923;Bg0290;Bg0724;Bg0277;Bg0446;Bg0938;Bg0527;Bg0578;Bg0283;Bg0135;Bg0744;Bg0560;Bg0121;Bg0177;Bg0526;Bg0335;Bg0132;Bg0512;Bg0983;Bg0126;Bg0150;Bg0522;Bg0927;Bg0230;Bg0762;Bg0209;Bg0616;Bg0688;Bg0404;Bg0072;Bg0426;Bg0158;Bg0223;Bg0188;Bg0456;Bg0709;Bg0907;Bg0166;Bg0850;Bg0920;Bg0336;Bg0630;Bg0765;Bg0202	x
	fructooligosaccharides utilization	FOS	present	283	1.63588	4.24565e-05	0.000342918	Bg0282;Bg0750;Bg0327;Bg0561;Bg0739;Bg0385;Bg0931;Bg0715;Bg0413;Bg0094;Bg0917;Bg0365;Bg0250;Bg0939;Bg0161;Bg0308;Bg0923;Bg0651;Bg0510;Bg0317;Bg0354;Bg0028;Bg0044;Bg0891;Bg0724;Bg0287;Bg0789;Bg0369;Bg0446;Bg0656;Bg0620;Bg0938;Bg0058;Bg0190;Bg0370;Bg0233;Bg0444;Bg0135;Bg0701;Bg0613;Bg0102;Bg0924;Bg0511;Bg0083;Bg0771;Bg0424;Bg0278;Bg0360;Bg0279;Bg0296;Bg0343;Bg0183;Bg0430;Bg0121;Bg0177;Bg0526;Bg0431;…	x
	folate cofactors, de novo synthesis	B9	absent	296	1.63586	3.04632e-05	0.000290785	Bg0607;Bg0282;Bg0750;Bg0502;Bg0327;Bg0561;Bg0739;Bg0385;Bg0660;Bg0931;Bg0715;Bg0413;Bg0094;Bg0917;Bg0250;Bg0939;Bg0595;Bg0935;Bg0732;Bg0308;Bg0711;Bg0684;Bg0923;Bg0541;Bg0622;Bg0290;Bg0510;Bg0317;Bg0559;Bg0354;Bg0724;Bg0462;Bg0271;Bg0277;Bg0433;Bg0287;Bg0681;Bg0789;Bg0369;Bg0527;Bg0578;Bg0233;Bg0444;Bg0701;Bg0744;Bg0560;Bg0609;Bg0511;Bg0424;Bg0360;Bg0480;Bg0049;Bg0279;Bg0296;Bg0445;Bg0925;Bg0343;…	x
	alpha-arabinooligosaccharides utilization	aAOS	present	128	1.48659	0.00539391	0.0217831	Bg0282;Bg0327;Bg0385;Bg0413;Bg0094;Bg0161;Bg0308;Bg0651;Bg0338;Bg0317;Bg0028;Bg0044;Bg0287;Bg0369;Bg0620;Bg0058;Bg0190;Bg0233;Bg0135;Bg0102;Bg0083;Bg0278;Bg0296;Bg0121;Bg0485;Bg0132;Bg0512;Bg0321;Bg0928;Bg0371;Bg0192;Bg0150;Bg0927	x
	cobalamin cofactors, de novo synthesis	B12	present	367	1.45906	0.000601576	0.00360277	Bg0607;Bg0282;Bg0750;Bg0327;Bg0561;Bg0739;Bg0385;Bg0660;Bg0931;Bg0715;Bg0413;Bg0256;Bg0094;Bg0917;Bg0365;Bg0250;Bg0939;Bg0935;Bg0732;Bg0308;Bg0711;Bg0923;Bg0651;Bg0541;Bg0338;Bg0622;Bg0510;Bg0317;Bg0649;Bg0354;Bg0389;Bg0891;Bg0724;Bg0287;Bg0789;Bg0369;Bg0446;Bg0656;Bg0620;Bg0938;Bg0370;Bg0233;Bg0854;Bg0444;Bg0494;Bg0808;Bg0701;Bg0613;Bg0102;Bg0924;Bg0609;Bg0511;Bg0083;Bg0771;Bg0297;Bg0424;Bg0049;…	x
	melibiose utilization	Mel	present	248	1.40049	0.0040971	0.0172078	Bg0607;Bg0282;Bg0327;Bg0385;Bg0660;Bg0413;Bg0094;Bg0250;Bg0161;Bg0732;Bg0308;Bg0711;Bg0510;Bg0317;Bg0649;Bg0354;Bg0028;Bg0389;Bg0044;Bg0891;Bg0287;Bg0681;Bg0369;Bg0058;Bg0370;Bg0233;Bg0854;Bg0444;Bg0494;Bg0808;Bg0701;Bg0613;Bg0738;Bg0924;Bg0834;Bg0511;Bg0771;Bg0424;Bg0278;Bg0480;Bg0279;Bg0296;Bg0343;Bg0430;Bg0934;Bg0431;Bg0537;Bg0379;Bg0476;Bg0321;Bg0790;Bg0756;Bg0371;Bg0513;Bg0983;Bg0532;Bg0872;…	x
	lactose utilization	Lac	present	368	1.38	0.0037065	0.0162159	Bg0607;Bg0282;Bg0750;Bg0502;Bg0327;Bg0561;Bg0385;Bg0931;Bg0413;Bg0094;Bg0365;Bg0250;Bg0939;Bg0161;Bg0935;Bg0711;Bg0684;Bg0541;Bg0338;Bg0510;Bg0317;Bg0559;Bg0354;Bg0028;Bg0044;Bg0077;Bg0462;Bg0271;Bg0433;Bg0287;Bg0369;Bg0446;Bg0058;Bg0190;Bg0370;Bg0233;Bg0444;Bg0135;Bg0701;Bg0613;Bg0560;Bg0738;Bg0924;Bg0609;Bg0834;Bg0511;Bg0083;Bg0424;Bg0278;Bg0480;Bg0049;Bg0279;Bg0296;Bg0445;Bg0120;Bg0925;Bg0343;…	x
	glucose utilization	Glc	absent	303	1.36126	0.00576779	0.0224303	Bg0607;Bg0282;Bg0502;Bg0327;Bg0739;Bg0385;Bg0660;Bg0715;Bg0413;Bg0094;Bg0865;Bg0917;Bg0250;Bg0595;Bg0732;Bg0308;Bg0711;Bg0684;Bg0923;Bg0541;Bg0290;Bg0317;Bg0559;Bg0649;Bg0389;Bg0724;Bg0462;Bg0271;Bg0277;Bg0433;Bg0287;Bg0681;Bg0369;Bg0656;Bg0319;Bg0578;Bg0283;Bg0233;Bg0064;Bg0854;Bg0494;Bg0808;Bg0744;Bg0609;Bg0678;Bg0771;Bg0297;Bg0360;Bg0480;Bg0296;Bg0432;Bg0260;Bg0772;Bg0076;Bg0863;Bg0533;Bg0074;…	x
	xylose utilization	Xyl	present	144	-1.36238	0.0171398	0.04864	Bg0060;Bg0316;Bg0477;Bg0203;Bg0289;Bg0344;Bg0374;Bg0275;Bg0206;Bg0199;Bg0204;Bg0420;Bg0160;Bg0356;Bg0567;Bg0180;Bg0372;Bg0482;Bg0555;Bg0605;Bg0330;Bg0263;Bg0461;Bg0286;Bg0113;Bg0001;Bg0061;Bg0163;Bg0525;Bg0324;Bg0170;Bg0154;Bg0210;Bg0042;Bg0363;Bg0251;Bg0225;Bg0292;Bg0604	x
	NAD(P) cofactors, de novo synthesis	B3	absent	312	-1.37528	0.00623648	0.0233868	Bg0080;Bg0965;Bg0942;Bg0063;Bg0302;Bg0590;Bg0798;Bg0585;Bg0780;Bg0696;Bg0412;Bg0721;Bg0529;Bg0972;Bg0944;Bg0757;Bg0417;Bg0801;Bg0239;Bg0632;Bg0454;Bg0374;Bg0685;Bg0930;Bg0869;Bg0457;Bg0571;Bg0380;Bg0722;Bg0545;Bg0665;Bg0119;Bg0467;Bg0449;Bg0160;Bg0546;Bg0580;Bg0253;Bg0842;Bg0741;Bg0908;Bg0890;Bg0913;Bg0301;Bg0020;Bg0252;Bg0157;Bg0653;Bg0134;Bg0736;Bg0257;Bg0129;Bg0535;Bg0131;Bg0147;Bg0781;Bg0364;…	x
	formate production	Formate	absent	149	-1.41245	0.00920377	0.0301999	Bg0080;Bg0063;Bg0376;Bg0087;Bg0798;Bg0585;Bg0780;Bg0696;Bg0412;Bg0579;Bg0529;Bg0811;Bg0944;Bg0757;Bg0632;Bg0742;Bg0901;Bg0057;Bg0571;Bg0909;Bg0665;Bg0467;Bg0908;Bg0890;Bg0301;Bg0157;Bg0653;Bg0134;Bg0736;Bg0781;Bg0179;Bg0779;Bg0361;Bg0059;Bg0351;Bg0751;Bg0763;Bg0955;Bg0945;Bg0906;Bg0079;Bg0311;Bg0867;Bg0395;Bg0853;Bg0498;Bg0499;Bg0436	x
	rhamnogalacturonides utilization	Rhi	present	144	-1.43591	0.00680905	0.0246535	Bg0477;Bg0568;Bg0916;Bg0195;Bg0289;Bg0344;Bg0054;Bg0089;Bg0310;Bg0182;Bg0454;Bg0374;Bg0275;Bg0206;Bg0380;Bg0631;Bg0204;Bg0420;Bg0067;Bg0567;Bg0908;Bg0482;Bg0555;Bg0330;Bg0263;Bg0461;Bg0163;Bg0525;Bg0324;Bg0252;Bg0416;Bg0154;Bg0257;Bg0210;Bg0042;Bg0405;Bg0363;Bg0406;Bg0702;Bg0779;Bg0225;Bg0361	x
	threonine degradation	Thr_d	present	160	-1.44046	0.0103534	0.0329426	Bg0060;Bg0316;Bg0477;Bg0942;Bg0289;Bg0344;Bg0811;Bg0972;Bg0615;Bg0795;Bg0801;Bg0901;Bg0275;Bg0206;Bg0722;Bg0909;Bg0731;Bg0727;Bg0204;Bg0420;Bg0253;Bg0741;Bg0372;Bg0482;Bg0913;Bg0761;Bg0330;Bg0263;Bg0461;Bg0113;Bg0163;Bg0324;Bg0252;Bg0170;Bg0154;Bg0257;Bg0210;Bg0535;Bg0042;Bg0131;Bg0405;Bg0959;Bg0363;Bg0779;Bg0225;Bg0361;Bg0763;Bg0955;Bg0945;Bg0906	x
	fructose utilization	Fru	absent	226	-1.45899	0.00284896	0.0130061	Bg0965;Bg0942;Bg0302;Bg0376;Bg0029;Bg0798;Bg0585;Bg0780;Bg0696;Bg0289;Bg0817;Bg0412;Bg0721;Bg0529;Bg0811;Bg0972;Bg0757;Bg0615;Bg0795;Bg0801;Bg0632;Bg0454;Bg0901;Bg0275;Bg0930;Bg0457;Bg0571;Bg0722;Bg0731;Bg0727;Bg0545;Bg0665;Bg0119;Bg0467;Bg0546;Bg0580;Bg0253;Bg0180;Bg0741;Bg0705;Bg0908;Bg0890;Bg0482;Bg0913;Bg0761;Bg0301;Bg0157;Bg0262;Bg0736;Bg0535;Bg0405;Bg0959;Bg0781;Bg0364;Bg0179;Bg0779;Bg0078;…	x
	phenylalanine biosynthesis	Phe	absent	83	-1.48983	0.0132972	0.0410648	Bg0080;Bg0063;Bg0029;Bg0590;Bg0087;Bg0529;Bg0972;Bg0136;Bg0110;Bg0901;Bg0275;Bg0206;Bg0057;Bg0571;Bg0176;Bg0253;Bg0842;Bg0001;Bg0157;Bg0134;Bg0736;Bg0131;Bg0361;Bg0955;Bg0311;Bg0797;Bg0499;Bg0092;Bg0400;Bg0979;Bg0303;Bg0895;Bg0368;Bg0519;Bg0034;Bg0658;Bg0243;Bg0175;Bg0270	x
	alpha-xylosides utilization	aXyl	present	62	-1.49168	0.0156694	0.0457023	Bg0289;Bg0275;Bg0206;Bg0050;Bg0204;Bg0420;Bg0842;Bg0030;Bg0021;Bg0330;Bg0263;Bg0461;Bg0036;Bg0113;Bg0163;Bg0262;Bg0210;Bg0042;Bg0011;Bg0225	x
	ethanol production	Ethanol	absent	333	-1.5023	0.000617618	0.00360277	Bg0965;Bg0060;Bg0316;Bg0477;Bg0942;Bg0376;Bg0203;Bg0087;Bg0798;Bg0585;Bg0780;Bg0696;Bg0289;Bg0817;Bg0344;Bg0721;Bg0811;Bg0972;Bg0757;Bg0136;Bg0615;Bg0795;Bg0801;Bg0182;Bg0632;Bg0742;Bg0374;Bg0901;Bg0275;Bg0206;Bg0057;Bg0457;Bg0571;Bg0722;Bg0909;Bg0731;Bg0727;Bg0199;Bg0119;Bg0204;Bg0467;Bg0420;Bg0160;Bg0356;Bg0546;Bg0580;Bg0253;Bg0589;Bg0890;Bg0482;Bg0913;Bg0301;Bg0330;Bg0040;Bg0263;Bg0461;Bg0286;…	x
	L-lactate production	L-Lactate	absent	260	-1.52421	0.000838078	0.00419039	Bg0060;Bg0316;Bg0477;Bg0302;Bg0696;Bg0289;Bg0817;Bg0344;Bg0412;Bg0811;Bg0972;Bg0757;Bg0615;Bg0417;Bg0795;Bg0239;Bg0454;Bg0901;Bg0275;Bg0206;Bg0457;Bg0380;Bg0362;Bg0909;Bg0731;Bg0727;Bg0545;Bg0665;Bg0119;Bg0204;Bg0420;Bg0449;Bg0160;Bg0580;Bg0176;Bg0253;Bg0705;Bg0908;Bg0890;Bg0482;Bg0761;Bg0301;Bg0330;Bg0263;Bg0020;Bg0461;Bg0113;Bg0163;Bg0324;Bg0170;Bg0416;Bg0154;Bg0736;Bg0210;Bg0535;Bg0042;Bg0405;…	x
	proline degradation	Pro_d	present	44	-1.55524	0.0151338	0.0454015	Bg0060;Bg0615;Bg0795;Bg0206;Bg0731;Bg0727;Bg0467;Bg0761;Bg0653;Bg0535;Bg0042;Bg0959;Bg0781;Bg0591;Bg0299;Bg0768;Bg0333;Bg0368;Bg0602;Bg0323;Bg0823;Bg0228;Bg0017;Bg0799;Bg0280;Bg0594;Bg0051;Bg0047	x
	ribose utilization	Rbs	present	210	-1.56465	0.000668424	0.00369392	Bg0316;Bg0477;Bg0586;Bg0063;Bg0203;Bg0590;Bg0289;Bg0344;Bg0054;Bg0721;Bg0529;Bg0972;Bg0275;Bg0236;Bg0206;Bg0930;Bg0722;Bg0199;Bg0665;Bg0204;Bg0067;Bg0109;Bg0160;Bg0010;Bg0356;Bg0176;Bg0253;Bg0842;Bg0567;Bg0180;Bg0741;Bg0908;Bg0761;Bg0263;Bg0020;Bg0461;Bg0113;Bg0001;Bg0163;Bg0324;Bg0252;Bg0170;Bg0154;Bg0736;Bg0257;Bg0210;Bg0535;Bg0131;Bg0405;Bg0364;Bg0363;Bg0402;Bg0672;Bg0779;Bg0251;Bg0225;Bg0292;…	x
	glucuronate utilization	GlcA	present	189	-1.58273	0.000776864	0.00407854	Bg0060;Bg0316;Bg0477;Bg0302;Bg0245;Bg0087;Bg0289;Bg0344;Bg0054;Bg0579;Bg0089;Bg0136;Bg0749;Bg0417;Bg0239;Bg0454;Bg0275;Bg0206;Bg0057;Bg0380;Bg0731;Bg0545;Bg0394;Bg0204;Bg0420;Bg0067;Bg0449;Bg0052;Bg0109;Bg0010;Bg0176;Bg0567;Bg0741;Bg0482;Bg0330;Bg0040;Bg0263;Bg0461;Bg0113;Bg0163;Bg0324;Bg0170;Bg0154;Bg0210;Bg0535;Bg0042;Bg0147;Bg0959;Bg0363;Bg0406;Bg0702;Bg0779;Bg0078;Bg0225;Bg0429;Bg0361;Bg0059;…	x
	N-acetylneuraminate utilization	NANA	present	187	-1.58661	0.00119185	0.00568835	Bg0060;Bg0316;Bg0477;Bg0568;Bg0586;Bg0302;Bg0376;Bg0195;Bg0289;Bg0054;Bg0310;Bg0615;Bg0417;Bg0795;Bg0239;Bg0110;Bg0098;Bg0374;Bg0275;Bg0930;Bg0380;Bg0909;Bg0731;Bg0727;Bg0545;Bg0420;Bg0067;Bg0449;Bg0176;Bg0842;Bg0567;Bg0482;Bg0330;Bg0461;Bg0113;Bg0001;Bg0163;Bg0324;Bg0170;Bg0154;Bg0210;Bg0042;Bg0147;Bg0405;Bg0959;Bg0363;Bg0406;Bg0702;Bg0672	x
	N-acetylmannosamine utilization	ManNAc	present	34	-1.61981	0.00827846	0.0280399	Bg0496;Bg0063;Bg0110;Bg0098;Bg0674;Bg0236;Bg0576;Bg0109;Bg0176;Bg0842;Bg0252;Bg0038;Bg0257	x
	methionine degradation	Met_d	present	42	-1.68235	0.00710598	0.0248709	Bg0496;Bg0390;Bg0236;Bg0571;Bg0109;Bg0176;Bg0761;Bg0012;Bg0020;Bg0603;Bg0001;Bg0535;Bg0023;Bg0070;Bg0022;Bg0041;Bg0059;Bg0945;Bg0867;Bg0395;Bg0591;Bg0299;Bg0671	x
	D-lactate production	D-Lactate	present	292	-1.70574	1.1614e-05	0.000152433	Bg0080;Bg0965;Bg0060;Bg0316;Bg0390;Bg0477;Bg0664;Bg0586;Bg0063;Bg0203;Bg0029;Bg0289;Bg0344;Bg0054;Bg0412;Bg0721;Bg0529;Bg0089;Bg0615;Bg0539;Bg0795;Bg0239;Bg0742;Bg0454;Bg0374;Bg0275;Bg0674;Bg0206;Bg0267;Bg0722;Bg0731;Bg0727;Bg0199;Bg0665;Bg0204;Bg0563;Bg0420;Bg0067;Bg0052;Bg0969;Bg0160;Bg0356;Bg0176;Bg0842;Bg0567;Bg0180;Bg0705;Bg0908;Bg0555;Bg0605;Bg0913;Bg0761;Bg0330;Bg0263;Bg0461;Bg0286;Bg0113;…	x
	rhamnose utilization	Rha	present	102	-1.78414	0.000245868	0.00172108	Bg0477;Bg0916;Bg0376;Bg0289;Bg0344;Bg0054;Bg0182;Bg0275;Bg0206;Bg0631;Bg0204;Bg0420;Bg0067;Bg0160;Bg0567;Bg0180;Bg0589;Bg0482;Bg0555;Bg0605;Bg0913;Bg0330;Bg0263;Bg0461;Bg0163;Bg0525;Bg0324;Bg0416;Bg0154;Bg0257;Bg0210;Bg0042;Bg0405;Bg0363	x
	propionate production	Propionate	present	193	-1.79616	2.12132e-05	0.000222739	Bg0060;Bg0316;Bg0477;Bg0586;Bg0916;Bg0195;Bg0087;Bg0289;Bg0344;Bg0054;Bg0529;Bg0811;Bg0391;Bg0089;Bg0310;Bg0136;Bg0615;Bg0795;Bg0742;Bg0901;Bg0275;Bg0206;Bg0057;Bg0930;Bg0869;Bg0909;Bg0731;Bg0727;Bg0631;Bg0204;Bg0420;Bg0067;Bg0567;Bg0180;Bg0482;Bg0555;Bg0605;Bg0330;Bg0040;Bg0263;Bg0020;Bg0461;Bg0113;Bg0061;Bg0163;Bg0525;Bg0324;Bg0252;Bg0170;Bg0157;Bg0154;Bg0257;Bg0210;Bg0042;Bg0405;Bg0959;Bg0363;…	x
	biotin cofactor, de novo synthesis	B7	present	141	-1.82712	2.05996e-05	0.000222739	Bg0080;Bg0060;Bg0316;Bg0477;Bg0203;Bg0289;Bg0817;Bg0344;Bg0811;Bg0615;Bg0795;Bg0275;Bg0206;Bg0909;Bg0731;Bg0727;Bg0199;Bg0204;Bg0467;Bg0420;Bg0356;Bg0176;Bg0482;Bg0761;Bg0330;Bg0263;Bg0020;Bg0461;Bg0286;Bg0113;Bg0163;Bg0324;Bg0170;Bg0653;Bg0154;Bg0210;Bg0535;Bg0042;Bg0959;Bg0781;Bg0363;Bg0179;Bg0251;Bg0225;Bg0292;Bg0041	x
	N-acetylmuramic acid utilization	MurNac	present	106	-1.986	5.03141e-06	8.80496e-05	Bg0080;Bg0060;Bg0664;Bg0590;Bg0087;Bg0289;Bg0811;Bg0136;Bg0239;Bg0110;Bg0098;Bg0454;Bg0374;Bg0674;Bg0057;Bg0869;Bg0267;Bg0909;Bg0563;Bg0160;Bg0567;Bg0761;Bg0330;Bg0040;Bg0113;Bg0061;Bg0252;Bg0038;Bg0535;Bg0131;Bg0406;Bg0059;Bg0447;Bg0005;Bg0906;Bg0079;Bg0088;Bg0092;Bg0591;Bg0303;Bg0441;Bg0299;Bg0105;Bg0895;Bg0368;Bg0460;Bg0034	x
	tryptophan degradation	Trp_d	present	108	-2.01518	4.41315e-06	8.80496e-05	Bg0080;Bg0965;Bg0942;Bg0289;Bg0054;Bg0721;Bg0089;Bg0615;Bg0795;Bg0801;Bg0182;Bg0901;Bg0206;Bg0362;Bg0722;Bg0731;Bg0727;Bg0204;Bg0563;Bg0420;Bg0067;Bg0176;Bg0761;Bg0330;Bg0263;Bg0113;Bg0163;Bg0416;Bg0736;Bg0210;Bg0535;Bg0405;Bg0959;Bg0364;Bg0225;Bg0429;Bg0351;Bg0407;Bg0763;Bg0955;Bg0227;Bg0797;Bg0591;Bg0392;Bg0299;Bg0633;Bg0368;Bg0519;Bg0332;Bg0565;Bg0658;Bg0241;Bg0904	x
	histidine degradation	His_d	present	117	-2.14352	1.8135e-07	6.34726e-06	Bg0080;Bg0965;Bg0060;Bg0316;Bg0477;Bg0664;Bg0586;Bg0798;Bg0585;Bg0780;Bg0696;Bg0289;Bg0344;Bg0757;Bg0182;Bg0632;Bg0901;Bg0275;Bg0206;Bg0930;Bg0722;Bg0204;Bg0563;Bg0420;Bg0253;Bg0741;Bg0890;Bg0913;Bg0761;Bg0330;Bg0263;Bg0020;Bg0461;Bg0113;Bg0163;Bg0324;Bg0170;Bg0416;Bg0154;Bg0210;Bg0042;Bg0405;Bg0363;Bg0779;Bg0225;Bg0429;Bg0361;Bg0041;Bg0751	x
	lipoate cofactor, de novo synthesis	LA	present	84	-2.27801	3.59841e-08	1.88916e-06	Bg0060;Bg0316;Bg0477;Bg0289;Bg0344;Bg0615;Bg0795;Bg0901;Bg0275;Bg0206;Bg0722;Bg0731;Bg0727;Bg0204;Bg0420;Bg0482;Bg0913;Bg0761;Bg0330;Bg0263;Bg0461;Bg0113;Bg0163;Bg0324;Bg0170;Bg0154;Bg0210;Bg0535;Bg0042;Bg0405;Bg0959;Bg0363;Bg0225;Bg0955;Bg0439;Bg0591;Bg0299;Bg0633;Bg0768;Bg0368;Bg0332;Bg0241;Bg0904;Bg0602;Bg0270;Bg0246;Bg0009;Bg0315;Bg0228;Bg0017;Bg0007;Bg0799;Bg0280;Bg0577;Bg0594;Bg0051;Bg0108;…	x
	chitobiose utilization	Chb	present	132	-2.6057	6.48824e-14	6.81265e-12	Bg0496;Bg0060;Bg0316;Bg0477;Bg0942;Bg0568;Bg0586;Bg0302;Bg0245;Bg0195;Bg0289;Bg0344;Bg0811;Bg0310;Bg0615;Bg0417;Bg0795;Bg0801;Bg0239;Bg0182;Bg0275;Bg0206;Bg0869;Bg0267;Bg0722;Bg0909;Bg0731;Bg0727;Bg0545;Bg0576;Bg0394;Bg0204;Bg0420;Bg0449;Bg0253;Bg0567;Bg0482;Bg0021;Bg0330;Bg0263;Bg0603;Bg0461;Bg0113;Bg0001;Bg0163;Bg0324;Bg0170;Bg0416;Bg0154;Bg0210;Bg0042;Bg0959;Bg0363;Bg0406;Bg0897;Bg0779;Bg0225;…	x
(c) GSEA of metabolic pathways in MAGs ranked by change in abundance in response to MDCF-2 compared to RUSF treatment (interaction between 'treatment group' and 'study week' coefficients).
	Functional pathway	Functional pathway abbreviation	Scoring for functional pathway presence or absence	Number of MAGs with functional pathway present or absent	Normalized enrichment score (NES)	P-value	P-value (FDR-adjusted)	leading edge MAGs
	lacto-N-biose utilization	Lnb	present	109	2.25854	2.45032e-09	2.57284e-07	Bg0629;Bg0605;Bg0525;Bg0496;Bg0942;Bg0586;Bg0449;Bg0588;Bg0576;Bg0302;Bg0195;Bg0568;Bg0236;Bg0109;Bg0603;Bg0528;Bg0394;Bg0239;Bg0245;Bg0897;Bg0454;Bg0310;Bg0417;Bg0406;Bg0227;Bg0447;Bg0545;Bg0395;Bg0054;Bg0089;Bg0288;Bg0521;Bg0428;Bg0226;Bg0542;Bg0329;Bg0567;Bg0729;Bg0281;Bg0452;Bg0630;Bg0067;Bg0550;Bg0357;Bg0722;Bg0336;Bg0824;Bg0801;Bg0468;Bg0495;Bg0623;Bg0410;Bg0005;Bg0491;Bg0347;Bg0371;Bg0291;…	x
	inositol utilization	Ino	present	103	1.91555	1.22382e-05	0.000257002	Bg0555;Bg0589;Bg0629;Bg0605;Bg0525;Bg0586;Bg0180;Bg0142;Bg0588;Bg0628;Bg0721;Bg0568;Bg0619;Bg0492;Bg0245;Bg0310;Bg0797;Bg0054;Bg0723;Bg0524;Bg0226;Bg0542;Bg0329;Bg0567;Bg0729;Bg0222;Bg0351;Bg0829;Bg0834;Bg0550;Bg0866;Bg0704;Bg0336;Bg0392;Bg0259;Bg0824;Bg0391;Bg0513	x
	fructoselysine utilization	FruLys	present	96	1.86495	4.46201e-05	0.000780852	Bg0555;Bg0629;Bg0605;Bg0525;Bg0930;Bg0586;Bg0142;Bg0588;Bg0359;Bg0628;Bg0298;Bg0448;Bg0348;Bg0334;Bg0054;Bg0551;Bg0707;Bg0423;Bg0544;Bg0428;Bg0729;Bg0554;Bg0281;Bg0443;Bg0630;Bg0702;Bg0293;Bg0824;Bg0468;Bg0442;Bg0617	x
	folate cofactors, de novo synthesis	B9	absent	296	1.64143	0.000113591	0.00114546	Bg0945;Bg0869;Bg0930;Bg0586;Bg0353;Bg0380;Bg0449;Bg0758;Bg0302;Bg0359;Bg0063;Bg0721;Bg0298;Bg0965;Bg0390;Bg0867;Bg0883;Bg0528;Bg0394;Bg0890;Bg0448;Bg0029;Bg0239;Bg0880;Bg0245;Bg0897;Bg0473;Bg0671;Bg0454;Bg0944;Bg0661;Bg0417;Bg0348;Bg0914;Bg0406;Bg0362;Bg0797;Bg0334;Bg0227;Bg0447;Bg0545;Bg0395;Bg0646;Bg0705;Bg0054;Bg0751;Bg0765;Bg0551;Bg0675;Bg0723;Bg0089;Bg0571;Bg0288;Bg0780;Bg0798;Bg0423;Bg0521;…	x
	PLP/PMP cofactors, de novo synthesis	B6	absent	367	1.59632	0.000120001	0.00114546	Bg0555;Bg0629;Bg0605;Bg0525;Bg0945;Bg0869;Bg0665;Bg0179;Bg0930;Bg0942;Bg0586;Bg0380;Bg0180;Bg0130;Bg0449;Bg0142;Bg0588;Bg0758;Bg0590;Bg0302;Bg0195;Bg0359;Bg0628;Bg0063;Bg0568;Bg0298;Bg0965;Bg0867;Bg0883;Bg0212;Bg0007;Bg0412;Bg0890;Bg0448;Bg0239;Bg0880;Bg0473;Bg0671;Bg0454;Bg0310;Bg0944;Bg0254;Bg0661;Bg0157;Bg0235;Bg0417;Bg0348;Bg0914;Bg0406;Bg0362;Bg0334;Bg0227;Bg0447;Bg0545;Bg0395;Bg0895;Bg0646;…	x
	beta-glucosides utilization	Bgl	present	355	1.5898	0.000102476	0.00114546	Bg0589;Bg0629;Bg0605;Bg0869;Bg0930;Bg0942;Bg0353;Bg0380;Bg0180;Bg0449;Bg0142;Bg0758;Bg0590;Bg0302;Bg0195;Bg0359;Bg0628;Bg0063;Bg0568;Bg0298;Bg0598;Bg0390;Bg0528;Bg0412;Bg0394;Bg0448;Bg0619;Bg0492;Bg0029;Bg0239;Bg0880;Bg0245;Bg0473;Bg0454;Bg0310;Bg0661;Bg0417;Bg0740;Bg0176;Bg0348;Bg0406;Bg0362;Bg0334;Bg0227;Bg0447;Bg0545;Bg0895;Bg0705;Bg0054;Bg0765;Bg0551;Bg0675;Bg0723;Bg0089;Bg0524;Bg0288;Bg0423;…	x
	bile acid transformation	BA_t	present	257	1.49773	0.00138314	0.00937777	Bg0555;Bg0589;Bg0496;Bg0930;Bg0942;Bg0586;Bg0648;Bg0142;Bg0588;Bg0612;Bg0576;Bg0195;Bg0359;Bg0628;Bg0568;Bg0298;Bg0598;Bg0390;Bg0236;Bg0109;Bg0603;Bg0528;Bg0394;Bg0448;Bg0619;Bg0492;Bg0245;Bg0897;Bg0699;Bg0473;Bg0671;Bg0310;Bg0740;Bg0176;Bg0348;Bg0362;Bg0334;Bg0227;Bg0054;Bg0765;Bg0551;Bg0089;Bg0524;Bg0566;Bg0288;Bg0376;Bg0707;Bg0423;Bg0544;Bg0542;Bg0738;Bg0189;Bg0567;Bg0729;Bg0832;Bg0554;Bg0222;…	x
	tryptophan biosynthesis	Trp	absent	340	1.48474	0.000972201	0.0072915	Bg0496;Bg0945;Bg0665;Bg0179;Bg0930;Bg0942;Bg0648;Bg0380;Bg0130;Bg0449;Bg0758;Bg0612;Bg0576;Bg0590;Bg0302;Bg0195;Bg0359;Bg0063;Bg0580;Bg0298;Bg0236;Bg0109;Bg0867;Bg0603;Bg0883;Bg0212;Bg0412;Bg0448;Bg0029;Bg0239;Bg0880;Bg0294;Bg0699;Bg0473;Bg0671;Bg0454;Bg0944;Bg0254;Bg0157;Bg0235;Bg0417;Bg0176;Bg0348;Bg0914;Bg0406;Bg0301;Bg0334;Bg0447;Bg0545;Bg0395;Bg0895;Bg0399;Bg0765;Bg0551;Bg0675;Bg0089;Bg0200;…	x
	glucose utilization	Glc	absent	303	1.47421	0.00230076	0.0127147	Bg0496;Bg0945;Bg0665;Bg0179;Bg0942;Bg0353;Bg0130;Bg0416;Bg0576;Bg0195;Bg0063;Bg0721;Bg0568;Bg0580;Bg0817;Bg0965;Bg0390;Bg0236;Bg0109;Bg0867;Bg0603;Bg0883;Bg0528;Bg0412;Bg0394;Bg0890;Bg0467;Bg0245;Bg0897;Bg0294;Bg0671;Bg0310;Bg0944;Bg0254;Bg0661;Bg0157;Bg0235;Bg0653;Bg0182;Bg0652;Bg0914;Bg0797;Bg0301;Bg0395;Bg0646;Bg0399;Bg0751;Bg0723;Bg0200;Bg0571;Bg0288;Bg0457;Bg0780;Bg0798;Bg0376;Bg0423;Bg0742;…	x
	maltooligosaccharides utilization	MOS	absent	326	1.47208	0.00158098	0.00937777	Bg0589;Bg0945;Bg0665;Bg0179;Bg0930;Bg0586;Bg0648;Bg0130;Bg0612;Bg0359;Bg0721;Bg0580;Bg0298;Bg0598;Bg0817;Bg0965;Bg0390;Bg0867;Bg0883;Bg0007;Bg0412;Bg0448;Bg0619;Bg0492;Bg0467;Bg0880;Bg0897;Bg0294;Bg0699;Bg0473;Bg0944;Bg0254;Bg0157;Bg0235;Bg0740;Bg0653;Bg0176;Bg0652;Bg0348;Bg0631;Bg0914;Bg0362;Bg0797;Bg0301;Bg0334;Bg0227;Bg0395;Bg0399;Bg0705;Bg0765;Bg0615;Bg0551;Bg0200;Bg0566;Bg0457;Bg0376;Bg0707;…	x
	rhamnose utilization	Rha	present	102	1.47055	0.0109345	0.0441586	Bg0555;Bg0589;Bg0629;Bg0605;Bg0525;Bg0648;Bg0180;Bg0142;Bg0416;Bg0588;Bg0612;Bg0628;Bg0699;Bg0182;Bg0631;Bg0054;Bg0524;Bg0566;Bg0376;Bg0707;Bg0916;Bg0567;Bg0729;Bg0067;Bg0824;Bg0623;Bg0461;Bg0617;Bg0483;Bg0289;Bg0042;Bg0160;Bg0491	x
	D-lactate production	D-Lactate	present	292	1.46515	0.00160762	0.00937777	Bg0555;Bg0629;Bg0605;Bg0525;Bg0945;Bg0665;Bg0586;Bg0648;Bg0353;Bg0180;Bg0142;Bg0588;Bg0758;Bg0628;Bg0063;Bg0721;Bg0965;Bg0390;Bg0867;Bg0883;Bg0007;Bg0412;Bg0029;Bg0239;Bg0897;Bg0699;Bg0454;Bg0661;Bg0176;Bg0914;Bg0406;Bg0797;Bg0395;Bg0646;Bg0705;Bg0054;Bg0615;Bg0675;Bg0723;Bg0089;Bg0524;Bg0566;Bg0707;Bg0521;Bg0517;Bg0742;Bg0428;Bg0508;Bg0529;Bg0567;Bg0729;Bg0535;Bg0832;Bg0489;Bg0203;Bg0351;Bg0908;…	x
	galactooligosaccharides utilization	GOS	present	176	-1.44896	0.00422969	0.0195602	Bg0161;Bg0561;Bg0024;Bg0549;Bg0750;Bg0190;Bg0331;Bg0066;Bg0196;Bg0036;Bg0282;Bg0019;Bg0058;Bg0863;Bg0018;Bg0173;Bg0046;Bg0935;Bg0285;Bg0028;Bg0327;Bg0385;Bg0050;Bg0470;Bg0278;Bg0205;Bg0097;Bg0049;Bg0044;Bg0931;Bg0008;Bg0125;Bg0215;Bg0386;Bg0030;Bg0656;Bg0192;Bg0144;Bg0151;Bg0250;Bg0011;Bg0369;Bg0338;Bg0003;Bg0939;Bg0015;Bg0844	x
	vitamin K, de novo synthesis	MQ	present	153	-1.47455	0.00270778	0.0135389	Bg0549;Bg0190;Bg0248;Bg0066;Bg0019;Bg0018;Bg0620;Bg0285;Bg0183;Bg0135;Bg0097;Bg0008;Bg0692;Bg0192;Bg0485;Bg0651;Bg0144;Bg0151;Bg0076;Bg0153;Bg0332;Bg0123;Bg0191;Bg0003;Bg0246;Bg0663;Bg0015;Bg0319;Bg0439;Bg0297;Bg0929;Bg0836;Bg0272;Bg0186;Bg0106;Bg0074;Bg0020;Bg0206;Bg0095;Bg0035;Bg0154;Bg0126;Bg0082;Bg0602;Bg0150;Bg0466;Bg0337;Bg0041;Bg0398;Bg0488;Bg0163;Bg0166;Bg0131;Bg0387;Bg0905;Bg0002	x
	mannitol utilization	Mtl	present	132	-1.50249	0.00497912	0.0217837	Bg0161;Bg0024;Bg0549;Bg0649;Bg0190;Bg0066;Bg0196;Bg0036;Bg0018;Bg0620;Bg0046;Bg0285;Bg0050;Bg0470;Bg0025;Bg0278;Bg0205;Bg0533;Bg0008;Bg0687;Bg0030;Bg0192;Bg0485;Bg0651;Bg0151;Bg0494;Bg0011;Bg0090;Bg0663;Bg0389;Bg0854;Bg0234;Bg0021;Bg0808;Bg0186;Bg0304;Bg0079;Bg0802;Bg0682;Bg0695;Bg0035;Bg0126;Bg0006;Bg0602;Bg0573;Bg0059;Bg0061;Bg0543;Bg0242;Bg0070;Bg0934	x
	cysteine biosynthesis	Cys	absent	130	-1.59445	0.00153	0.00937777	Bg0161;Bg0865;Bg0024;Bg0158;Bg0196;Bg0036;Bg0335;Bg0058;Bg0773;Bg0620;Bg0173;Bg0046;Bg0436;Bg0028;Bg0258;Bg0135;Bg0050;Bg0470;Bg0278;Bg0526;Bg0205;Bg0644;Bg0044;Bg0125;Bg0456;Bg0215;Bg0950;Bg0030;Bg0290;Bg0419;Bg0485;Bg0651;Bg0250;Bg0011	x
	glutamine biosynthesis	Gln	absent	47	-1.62997	0.00807935	0.0339333	Bg0077;Bg0140;Bg0865;Bg0158;Bg0031;Bg0143;Bg0975;Bg0773;Bg0860;Bg0201;Bg0456;Bg0290;Bg0419;Bg0128	x
	xylooligosaccharides utilization	XOS	present	178	-1.64805	0.000135106	0.00118218	Bg0077;Bg0140;Bg0561;Bg0024;Bg0549;Bg0031;Bg0750;Bg0938;Bg0143;Bg0196;Bg0616;Bg0036;Bg0902;Bg0019;Bg0018;Bg0620;Bg0479;Bg0173;Bg0046;Bg0935;Bg0325;Bg0891;Bg0264;Bg0327;Bg0385;Bg0050;Bg0470;Bg0278;Bg0097;Bg0879;Bg0931;Bg0008;Bg0125;Bg0201;Bg0656;Bg0485;Bg0651;Bg0144;Bg0354;Bg0924;Bg0270;Bg0011;Bg0071;Bg0128;Bg0338;Bg0123;Bg0003;Bg0663;Bg0261;Bg0015	x
	fructooligosaccharides utilization	FOS	present	283	-1.68157	4.28677e-06	0.000112528	Bg0161;Bg0715;Bg0561;Bg0024;Bg0549;Bg0750;Bg0190;Bg0938;Bg0066;Bg0196;Bg0036;Bg0335;Bg0282;Bg0019;Bg0058;Bg0863;Bg0018;Bg0620;Bg0173;Bg0046;Bg0285;Bg0028;Bg0891;Bg0183;Bg0264;Bg0724;Bg0135;Bg0917;Bg0327;Bg0385;Bg0050;Bg0860;Bg0613;Bg0278;Bg0526;Bg0205;Bg0097;Bg0879;Bg0739;Bg0044;Bg0931;Bg0008;Bg0125;Bg0456;Bg0215;Bg0884;Bg0921;Bg0030;Bg0656;Bg0192;Bg0485;Bg0651;Bg0144;Bg0354;Bg0151;Bg0250;Bg0924;…	x
	glutamate biosynthesis	Glu	absent	45	-1.71749	0.00428461	0.0195602	Bg0077;Bg0140;Bg0865;Bg0158;Bg0031;Bg0143;Bg0975;Bg0773;Bg0860;Bg0201;Bg0456;Bg0290;Bg0419;Bg0128	x
	xylose utilization	Xyl	present	144	-1.72948	0.00011886	0.00114546	Bg0077;Bg0161;Bg0140;Bg0549;Bg0031;Bg0938;Bg0143;Bg0196;Bg0616;Bg0902;Bg0019;Bg0018;Bg0620;Bg0479;Bg0173;Bg0028;Bg0325;Bg0891;Bg0183;Bg0470;Bg0025;Bg0278;Bg0205;Bg0097;Bg0879;Bg0008;Bg0125;Bg0201;Bg0656;Bg0485;Bg0651;Bg0144;Bg0270;Bg0090;Bg0774;Bg0128;Bg0338;Bg0123;Bg0003;Bg0663;Bg0015;Bg0439;Bg0900;Bg0234	x
	alpha-xylosides utilization	aXyl	present	62	-1.86427	0.000608445	0.00491436	Bg0161;Bg0036;Bg0019;Bg0018;Bg0028;Bg0050;Bg0205;Bg0097;Bg0008;Bg0125;Bg0030;Bg0656;Bg0270;Bg0011;Bg0338;Bg0123;Bg0003;Bg0021;Bg0219;Bg0206;Bg0095;Bg0035;Bg0006;Bg0062;Bg0163;Bg0232;Bg0083;Bg0002	x
	xylitol utilization	Xlt	present	22	-1.91404	0.00242331	0.0127224	Bg0024;Bg0036;Bg0058;Bg0173;Bg0046;Bg0028;Bg0050;Bg0044;Bg0215;Bg0030;Bg0011	x
	fucosyllactose	FL	present	13	-2.17112	8.01675e-05	0.00114546	Bg0024;Bg0036;Bg0058;Bg0046;Bg0028;Bg0050;Bg0044;Bg0030;Bg0011;Bg0021	x
	alpha-arabinooligosaccharides utilization	aAOS	present	128	-2.27128	6.92193e-09	3.63401e-07	Bg0161;Bg0024;Bg0190;Bg0066;Bg0036;Bg0282;Bg0019;Bg0058;Bg0018;Bg0620;Bg0173;Bg0046;Bg0285;Bg0028;Bg0135;Bg0327;Bg0385;Bg0050;Bg0278;Bg0205;Bg0097;Bg0879;Bg0044;Bg0008;Bg0125;Bg0215;Bg0928;Bg0884;Bg0921;Bg0192;Bg0485;Bg0651;Bg0151;Bg0270;Bg0011;Bg0369;Bg0338;Bg0123;Bg0003;Bg0246;Bg0663;Bg0015;Bg0413;Bg0233;Bg0186;Bg0219;Bg0102;Bg0287;Bg0106;Bg0206;Bg0095;Bg0094;Bg0035;Bg0308;Bg0006;Bg0396;Bg0082;…	x
	raffinose utilization	Raf	present	31	-2.35061	3.78283e-06	0.000112528	Bg0161;Bg0024;Bg0196;Bg0036;Bg0058;Bg0173;Bg0046;Bg0028;Bg0050;Bg0278;Bg0205;Bg0044;Bg0125;Bg0215;Bg0030;Bg0011;Bg0021;Bg0695;Bg0006;Bg0062;Bg0573;Bg0242;Bg0070	x

## Sheet: Table 9
Supplementary Table 9. Mass spectrometric analysis of glycans in MDCF-2, RUSF and their component ingredients as described in Fig. 2 and Extended Data Fig. 3.
(a) Composition of MDCF-2 and RUSF.
		MDCF-2		RUSF
	Component	g/100g dried diet
	Raw banana	19		0
	Chickpea flour	10		0
	Peanut flour	10		0
	Soy flour	8		0
	Lentil	0		21.5
	Rice	0		18.9
	Powdered skimmed milk	0		10.5
	Sugar	29.9		17
	Soybean oil	20		29
	Micronutrient premix	3.14		3.14
	Energy content (kcal/g dry wt.)a	4.66		5.34
		aDetermined by bomb calorimetry
(b) Total monosaccharide content (µg monosaccharide / mg of dried therapeutic food formulation or its ingredients).
	Sample	Sample type			Monosaccharide
			Technical replicate		Glucose		Galactose	Fructose	Xylose	Arabinose	Fucose	Rhamnose	D-Glucuronic acid (GlcA)	D-Galacturonic acid (GalA)	N-Acetylglucosamine (GlcNAc)	N-Acetylgalactosamine (GalNAc)	Mannose	Allose	Ribose
	MDCF2	MDCF-2 diet	1		208.455		13.7294	12.003	1.10427	5.78083	1.52592	0.407371	0.104459	0.541189	0.0211095	0.0312821	1.05567	0.000629642	0.302441
			2		240.759		14.467	13.03	1.73244	9.69193	1.50569	0.843492	0.222987	0.788236	0.032116	0.0021931	1.47336	0.000496929	0.34914
			3		240.814		11.5691	17.191	1.23061	6.89728	1.17172	0.531118	0.139765	0.680098	0.00251388	0.00237569	1.40168	0.00880453	0.38821
			4		285.176		17.3835	43.5397	2.26692	10.5261	0.739303	0.536512	0.110613	0.532622	0.044234	0.042101	1.62115	0.022898	0.466761
	chickpea	MDCF-2 ingredient	1		385.603		34.8772	2.42333	2.40502	31.3665	0.60725	1.28197	0.301434	1.16088	0.0842907	0.00537286	0.830104	0.0048693	0.675984
			2		386.788		35.4572	2.97733	1.35827	20.0227	0.769712	1.12396	0.315979	1.00123	0.0184372	0.0449976	0.919919	0.000379506	0.885617
			3		444.293		44.6524	3.09561	1.53091	22.3998	0.672975	1.11372	0.303947	0.899779	0.00339017	0.0330268	1.0865	0.00130611	1.02834
			4		422.553		37.6735	2.6863	1.81845	24.427	0.86537	1.29429	0.278636	0.950722	0.0342578	0.00757593	0.843578	0.00383355	0.825248
	peanut	MDCF-2 ingredient	1		47.9203		6.41107	2.64709	3.58406	10.5283	0.639476	0.991175	0.00567577	1.22193	0.010635	0.00208753	0.774521	0.00144039	0.353697
			2		60.9366		8.51621	2.42741	4.46425	10.9041	1.08288	1.21645	0.0784014	1.93834	0.0240496	0.00620753	0.875737	0	0.337816
			3		63.8397		8.10472	2.02959	4.4176	12.1978	1.20887	1.22245	0.0939487	1.71091	0.0562677	0.00237543	0.957072	0.00061033	0.40411
			4		63.3235		8.57198	2.1156	3.71065	11.064	1.21059	1.14084	0.0751385	1.82435	0.0368604	0.0100485	0.864706	0.00124957	0.449124
	soybean	MDCF-2 ingredient	1		23.6724		42.0408	1.45493	3.56517	12.3002	1.87295	1.85951	0.620447	2.34245	0.0356132	0.0266274	4.22822	0.00623751	1.24671
	soybean		2		27.7041		66.6093	2.17099	12.8568	25.4446	3.91099	3.64073	0.645036	4.43597	0.11569	0.0057703	11.1871	0.0146038	1.57662
	soybean		3		26.12		53.1963	1.61668	6.18247	15.3812	2.68491	2.55498	0.565898	3.30381	0.0572135	0.00373512	8.52162	0.00440761	1.36252
	soybean		4		26.2486		43.0722	1.52989	3.44259	11.6984	1.8694	2.36024	0.530457	2.47842	0.0938405	0.00858338	5.81382	0.00273869	1.311
	green banana	MDCF-2 ingredient	1		563.809		10.4476	3.88963	3.90332	6.0161	0.362157	0.26281	0.0161805	1.74546	0.0210494	0.000310804	7.16548	0.00256155	0.319956
	green banana		2		667.703		8.68321	4.13982	3.83273	6.09162	0.532336	0.377656	0.147045	3.17284	0.0114084	0.0241966	7.11217	0.0180818	0.367935
	green banana		3		715.99		12.4064	4.65243	5.49302	8.32754	0.571122	0.490815	0.159083	3.11165	0.0484994	0.00182504	7.6771	0.00561961	0.40418
	green banana		4		662.343		9.58612	5.64076	3.86285	7.57803	0.48773	0.38824	0.104901	1.14108	0.036112	0.0387186	7.27835	0.0140501	0.461367
	RUSF	RUSF diet	1		310.32		30.8002	6.75653	0.585152	4.61383	0.722889	0.377954	0.0573445	0.257483	0.00984194	0.0224822	0.390647	8.51515e-05	0.413589
	RUSF		2		380.423		38.6638	21.296	0.664187	4.8653	0.374487	0.351829	0.149068	0.146584	0.183891	0.0906533	0.427353	0.00631406	0.632845
	RUSF		3		391.796		38.6953	17.6935	0.522176	3.75172	0.156708	0.280122	0.155333	0.189123	0.0101218	0.00878454	0.361155	0.0048136	0.523777
	RUSF		4		374.293		39.2416	12.0785	0.474865	4.58444	0.598344	0.4286	0.100991	0.30963	0.118314	0.010732	0.461732	0.00435593	0.501985
	Rice	RUSF ingredient	1		910.025		0.871412	4.2057	0.60708	1.99406	0.145616	0.0372649	0.0303812	0.0385852	0.0447584	0.0280218	0.477142	0.00168298	0.358315
	Rice		2		746.765		6.12184	5.60246	0.603706	2.5473	0.170221	0.0521341	0.0929229	0.0565556	0.0504061	0.0140179	0.374089	0.00192595	0.313936
	Rice		3		742.539		5.85589	4.93993	0.650434	2.26745	0.284796	0.0793502	0.00708914	0.0489789	0.00059157	0.00431342	0.433162	0.00430853	0.341854
	Rice		4		678.09		7.67536	3.43064	0.42258	1.85895	0.343289	0.0275286	0.0396582	0.0414639	0.0298968	0.0306922	0.426646	0.00128075	0.218319
	lentil	RUSF ingredient	1		396.545		39.9566	5.82734	2.02907	17.2298	0.406064	1.15773	0.845095	1.05178	0.0920048	0.0623161	1.02965	0.00299944	1.0817
	lentil		2		475.145		47.1172	7.1185	2.26958	21.9576	0.432832	1.3173	0.338797	0.449957	0.146372	0.0209182	1.14155	0.031286	1.39933
	lentil		3		501.129		43.4774	4.82595	2.11291	18.5176	0.562481	1.51841	0.255339	0.557308	0.0690079	0.0250552	1.03086	0.00223942	1.25322
	lentil		4		509.651		36.3008	4.63515	1.62952	16.706	0.507629	1.18414	0.259472	0.56543	0.0030305	0.00456673	1.14446	0.00252103	1.1948
	milk powder	RUSF ingredient	1		198.839		218.666	1.94597	0.065946	0.401336	0.14728	0.0142472	0.0927256	0.00179578	0.101915	0.0113429	0.720877	0.0137573	1.00196
			2		210.612		220.567	1.65035	0.167999	0.642026	0.23385	0.00343213	0.0246362	0.000181614	0.0733536	0.00583193	0.899115	0.00296201	1.39467
			3		220.422		205.488	1.79507	0.119102	0.527853	0.21233	0.0300606	0.112074	0.00703828	0.0969806	0.0213432	0.867904	0.0230634	1.37149
			4		208.91		229.543	1.56838	0.0693763	0.539015	0.259226	0.0142181	0.137305	0.00649498	0.0716297	0.00317888	0.678481	0.00274776	1.34097
(c) Glycosidic linkage composition (peak area, arbitrary units / ng dried diet or ingredient).
	Sample	Sample type			Glycosidic linkage
			Technical replicate		T-Glucose		4-Glucose	6-Glucose	3-Glucose/3-Galactose	2-Glucose	4,6-Glucose	3,4-Glucose	2,4-Glucose	3,4,6-Glucose	2,4,6-Glucose	T-Galactose	6-Galactose	4-Galactose	2-Galactose	4,6-Galactose	3,6-Galactose	3,4-Galactose	3,4,6-Galactose	2,4,6-Galactose	2,3,6-Glucose	T-Fructose	T-P-Xylose	4-P-Xylose	2-P-Xylose	3,4-P-Xylose/3,5-Arabinose	2,4-P-Xylose	T-P-Arabinose	T-F-Arabinose	5-F-Arabinose	3-Arabinose	2-F-Arabinose	2,5-F-Arabinose	2,3-F-Arabinose	T-Rhamnose	4-Rhamnose	2-Rhamnose	T-Fucose	T-GlcA	T-GalA	T-Mannose	6-Mannose	4-Mannose	3-Mannose	2-Mannose
	MDCF2	MDCF-2 diet	1		301.745		176.516	1.85653	16.2303	2.66608	0.678246	3.15222	0.218365	0.617149	0.0104281	25.4523	3.37236	10.6953	3.37304	0.756946	0.193209	0.321207	0.0738248	0.0443148	0.0927882	0.835766	5.95604	1.75615	0.93404	0.903051	0.129764	2.51603	19.6359	3.82228	0.559565	0.713829	0.0706821	0.400865	1.86804	0.195213	0.533642	3.01044	0.0701498	0.470174	17.1554	0.00184536	9.24488	0.332979	0.12664
			2		285.584		166.503	2.6533	10.5975	1.99887	0.473517	1.03492	0.361114	0.397515	0.0186122	32.0178	4.37875	13.1464	4.52113	0.449638	0.223208	0.15285	0.0521489	0.0282951	0.0667516	1.80412	5.62559	0.01458	0.856209	0.658285	0.0816669	0.519414	15.2212	1.87061	0.461968	0.732944	0.0538721	0.396225	1.18906	0.0791218	0.183597	1.01407	0.088698	0.337897	13.1054	0.00579953	8.07189	0.164116	0.290532
			3		210.329		113.337	1.78163	9.13716	1.51914	0.316775	0.762628	0.270578	0.353249	0.00973814	21.5226	2.68403	7.92553	1.95735	0.297273	0.139304	0.0794608	0.0674356	0.024325	0.0545778	1.24693	3.8874	0.0143	0.555569	0.518691	0.0958153	0.52967	11.1444	1.6289	0.283471	0.327605	0.0412254	0.274871	0.709178	0.0869697	0.152329	0.607396	0.0435186	0.243621	7.73625	0.0083447	6.92576	0.144007	0.157905
			4		252.944		153.471	2.73945	10.7358	2.31396	1.22748	1.88051	0.17057	0.321526	0.0132325	29.244	1.35173	9.41305	4.28181	0.384618	0.327041	0.0938495	0.0526539	0.029561	0.0569409	2.44149	5.4562	0.304125	0.734364	0.259707	0.165319	0.316545	11.4485	3.6052	0.356562	0.604731	0.0541498	0.117502	0.828838	0.0848894	0.273043	0.725057	0.0777776	0.25799	7.93191	0.00626	6.6158	0.194372	0.048601
	Chickpea	MDCF-2 ingredient	1		33.0504		188.604	1.08774	2.42308	0.814134	0.654095	3.53265	0.261663	0.895455	0.0415883	40.1556	8.15056	3.67531	3.67741	1.06448	0.184933	0.291688	0.0798334	0.0369025	0.113702	0.396956	4.95933	0.0605404	0.631717	1.1888	0.0975237	1.87966	30.4692	8.07309	0.408767	0.64944	0.0873233	0.645691	1.46734	0.343589	0.384458	1.71452	0.0477332	0.667089	3.03941	0.00266213	6.63779	0.180269	0.107637
			2		34.438		180.005	3.22422	2.17857	1.05747	0.63266	1.623	0.732195	1.37245	0.00975367	47.6456	10.1451	5.50269	3.35014	0.405868	0.0330746	0.169619	0.0839005	0.0231023	0.150284	0.715033	2.6045	0.0739752	0.263365	0.999277	0.100173	0.124397	26.8009	2.3143	0.302984	0.382412	0.0998002	0.580787	1.45428	0.0467434	0.207446	0.455556	0.046403	0.580879	2.16196	0.0123269	6.96147	0.0666508	0.331742
			3		49.0104		212.208	2.00076	2.60044	1.55674	1.04725	4.38259	0.973347	0.662867	0.0146472	65.8739	14.9137	4.76675	5.33399	0.951701	0.0493054	0.164174	0.0768513	0.0231661	0.071745	0.774596	4.16388	0.0572105	0.332253	1.10389	0.118193	0.215175	31.515	2.57779	0.35426	0.4602	0.131629	0.584965	2.40861	0.0838448	0.195832	0.502348	0.0726006	0.650837	1.8793	0.00851202	8.70029	0.0900398	0.398817
			4		36.2023		181.789	1.3089	1.35862	0.869633	1.34795	2.53607	0.607677	0.318927	0.0212513	55.8379	11.9528	3.35485	3.8349	0.903066	0.242548	0.11948	0.0747411	0.0308865	0.0486065	0.39642	3.3329	0.106244	0.215957	0.677799	0.0645748	0.37105	19.4285	1.76152	0.210577	0.327631	0.0756594	0.378041	1.46919	0.0448364	0.148462	0.321888	0.0386442	0.443691	1.53086	0.00790951	6.39064	0.0738663	0.27315
	Peanut	MDCF-2 ingredient	1		60.8161		82.5273	0.431205	1.74941	3.78074	0.330651	2.97721	0.200796	0.36839	0.0165041	12.9399	1.66789	0.919199	1.8734	0.505826	0.0201388	0.105618	0.0504544	0.0231954	0.0266349	0.490736	5.59007	1.27628	0.469641	1.02826	0.349983	0.452317	13.0459	3.5733	0.275353	0.411719	0.0273804	0.267797	0.62525	0.0684407	0.295157	0.530759	0.0986997	0.37446	2.06195	0.0054644	3.45067	0.0907549	0.0261048
			2		34.5734		101.116	0.234256	1.73289	1.84876	0.454838	2.7801	0.183642	0.680131	0.00464348	26.5763	1.21634	1.95733	2.49773	0.388012	0.0658413	0.115674	0.0602444	0.0158586	0.217755	0.700855	1.85978	0.119099	0.341599	0.990524	0.137101	0.123595	9.86055	2.86191	0.295763	0.205948	0.0504916	0.270324	0.609442	0.00895485	0.0947649	0.446115	0.0224308	0.237382	1.73615	0.00966792	5.02975	0.105362	0.0456512
			3		23.976		55.3081	0.428651	0.930484	1.49344	0.189391	1.16196	0.0839081	0.25286	0.0140212	18.1309	0.95126	1.0405	1.42693	0.345015	0.0438024	0.0758657	0.0416652	0.0193025	0.0253825	0.26189	1.50349	0.0415791	0.337148	0.768891	0.116342	0.16725	4.46602	2.62887	0.217434	0.200469	0.0265312	0.20676	0.257822	0.0371232	0.100755	0.374637	0.016823	0.110233	1.49319	0.00408699	3.12665	0.0432694	0.0209189
			4		22.673		60.492	0.446217	0.618359	1.30072	0.231599	1.21227	0.102153	0.21765	0.0154082	15.6327	0.573916	0.882788	1.43835	0.327741	0.0130566	0.0782821	0.0559881	0.0334766	0.0289374	0.179282	2.03498	0.94837	0.337467	0.875535	0.118035	0.0911458	3.69771	2.59818	0.195967	0.183947	0.0337799	0.250779	0.180933	0.0636721	0.120797	0.28426	0.0158774	0.0843181	1.27968	0.0138601	4.14317	0.0738419	0.0130705
	Soybean	MDCF-2 ingredient	1		56.0988		55.898	2.80374	3.05369	0.84678	0.284423	0.57359	0.0936356	0.142104	0.0599016	46.7479	6.96535	22.7628	3.44777	0.901368	0.356116	0.851877	0.185007	0.0719157	0.0219671	0.73436	5.62911	4.31417	2.73957	0.858786	0.273413	1.50259	22.8253	3.29348	0.590988	1.56506	0.075451	0.954302	5.96005	0.448244	1.12568	5.47961	0.0530469	0.547195	7.01904	0.0101114	10.9543	0.245889	0.274989
	soybean		2		27.3565		31.4081	5.58136	1.35293	0.79619	0.153694	0.0881997	0.125147	0.108247	0.0228548	41.8959	8.82738	42.1047	4.31807	0.674231	0.350259	0.566251	0.141137	0.0590293	0.0331087	0.7366	1.66695	2.01978	2.23699	0.85818	0.270487	0.18197	6.32617	4.00989	0.618214	1.35354	0.0710276	1.12497	1.31414	0.0671535	0.220054	1.21968	0.0284817	0.14412	3.20803	0.00631001	12.8552	0.106526	0.567919
	soybean		3		41.0981		66.0242	5.06356	1.61058	0.74005	0.31784	0.870658	0.357856	2.39606	0.0779151	44.8211	7.60708	33.7804	3.66619	0.596322	0.336507	0.552433	0.192987	0.130198	0.229649	1.01783	5.59177	0.971084	2.44435	0.966487	0.420642	0.251928	22.8621	2.85571	0.545994	1.50763	0.140577	1.00336	5.75736	0.0771269	0.244995	2.56698	0.0941826	0.516898	3.50838	0.0123778	10.827	0.0775429	0.382894
	soybean		4		47.4863		41.5352	5.96317	2.13838	0.957115	0.216963	0.369463	0.129383	0.101983	0.0588893	48.048	8.24175	42.3804	3.9852	0.706603	0.371253	0.625439	0.048452	0.0572326	0.0301699	1.38019	5.00983	1.11169	2.33598	0.902484	0.280782	0.281506	24.3697	4.20841	0.673935	1.8523	0.0800693	1.06654	5.57803	0.0664401	0.676559	2.57886	0.0775319	0.54574	4.85263	0.00890191	12.5835	0.126998	0.837644
	green banana	MDCF-2 ingredient	1		6.62957		76.7879	0.0180882	0.0122512	0.0405365	0.147708	0.677886	0.0722923	0.132413	0.00572495	0.397246	0.0528448	0.0631063	0.250132	0.085338	0.00419294	0.0172205	0.0422341	0.0241364	0.0225492	0.056269	1.38949	0.495323	0.020888	0.0180598	0.0328643	0.313796	0.947601	0.0286046	0.0475054	0.0314877	0.00539302	0.0195756	0.0399074	0.0252087	0.606587	0.0512834	0.00427601	0.024589	0.22077	0.00120521	2.94774	0.090461	0.0216754
	green banana		2		11.3777		83.9412	0.203375	0.550038	0.126681	0.178232	1.05371	0.0879254	0.237275	0.0124523	12.7358	0.159347	1.0722	1.52614	0.12512	0.00790445	0.0365859	0.0411851	0.0224639	0.0252702	0.193696	1.41623	0.191557	0.125221	0.125004	0.0431073	1.03468	2.66657	0.432801	0.106309	0.124763	0.0200208	0.0538659	0.165663	0.060656	0.169056	0.152869	0.0123031	0.0580834	0.554147	0.00789327	4.54949	0.0395896	0.00913128
	green banana		3		32.8012		179.599	0.185678	1.87653	0.360338	0.933843	4.58913	0.337762	1.40124	0.204219	38.5512	0.785086	2.24218	2.24779	0.389255	0.0990081	0.107163	0.142669	0.0874653	0.379915	0.683544	2.35992	0.312306	0.263307	0.190128	0.436875	0.106428	7.3981	1.06097	0.785092	0.225487	0.128935	0.202965	0.541423	0.148107	0.426026	0.496541	0.0158324	0.185964	1.48295	0.0149598	11.9938	0.0613696	0.0241751
	green banana		4		8.06364		69.2688	0.0959336	0.224612	0.0829064	0.140627	0.552475	0.0623321	0.0693751	0.00645222	5.74766	0.145764	0.615557	0.990359	0.122045	0.00401034	0.0227147	0.0503728	0.0355087	0.0159449	0.113061	0.296184	0.209652	0.0664124	0.0859162	0.0283962	0.122355	1.25751	0.266621	0.189127	0.0865465	0.0157808	0.0404022	0.0813653	0.137546	0.0791504	0.084298	0.0103066	0.0298522	0.300038	0.00514005	2.9885	0.01997	0.0203817
	RUSF	RUSF diet	1		102.556		120.803	1.16102	4.71013	0.714004	0.333251	2.01126	0.145528	0.464941	0.0262214	29.4802	0.671585	2.45745	3.31836	0.493586	0.14065	0.196456	0.0700621	0.0323271	0.0743598	0.66544	3.48249	1.20697	0.405176	0.356999	0.0863393	2.50934	7.05074	1.15909	0.184493	0.474238	0.0434383	0.145078	1.03619	0.20645	0.41236	1.72948	0.0293779	0.147414	4.13939	0.000412685	5.48512	0.211348	0.054039
	RUSF		2		209.767		235.538	1.13058	7.22854	0.775001	2.45137	4.90599	0.600569	1.53758	0.0122997	82.2212	4.84733	2.21217	8.09111	0.324691	0.423616	0.0821165	0.0574533	0.114144	0.142229	1.52629	0.834814	0.289297	0.136327	0.371515	0.0499555	0.0770167	8.86704	0.937767	0.306098	0.411387	0.0539194	0.30692	1.51585	0.0227578	0.0739969	0.323298	0.03652	0.185584	4.90114	0.00731498	7.64124	0.136181	0.0790248
	RUSF		3		167.955		171.872	1.95997	6.91654	1.12007	0.436116	1.3188	0.421336	0.638305	0.0106379	60.4036	3.72909	1.53598	6.49719	0.243845	0.0236631	0.0666252	0.0221971	0.0346268	0.0606825	2.76298	1.11726	0.0263751	0.104322	0.222572	0.019335	0.162842	7.86545	0.614551	0.229498	0.272324	0.0213768	0.20489	1.47125	0.0253473	0.0609858	0.241734	0.0279459	0.157519	3.84197	0.00697503	6.09422	0.0574013	0.093403
	RUSF		4		150.556		159.181	0.644586	3.10184	0.716231	1.24696	2.90861	0.367968	0.488356	0.00504566	53.8187	2.94495	0.610029	5.595	0.24572	0.212668	0.0543535	0.0312959	0.00604761	0.0548921	7.68364	0.957328	0.095148	0.0665867	0.182088	0.0389087	0.0571153	5.92277	1.07916	0.187526	0.225647	0.020002	0.135653	1.25588	0.0201207	0.0504957	0.212102	0.0211512	0.13243	5.84089	0.00171431	5.87609	0.0886694	0.0648821
	Rice	RUSF ingredient	1		22.9348		157.161	0.291568	1.2734	0.254345	0.626412	4.37999	0.640511	0.478139	0.0027659	3.00691	0.0986403	0.316657	1.3459	0.17691	0.0235411	0.0620253	0.0327785	0.017319	0.0235652	0.129881	0.845845	0.718067	0.0609549	0.23596	0.0399029	0.318748	1.73726	0.257738	0.0395562	0.0441419	0.00519085	0.0138621	0.0800249	0.125026	0.48107	0.250471	0.00449294	0.0547846	0.783767	0.00079657	4.6795	0.127065	0.0211478
	Rice		2		15.7686		181.599	0.267404	0.68994	0.173098	0.730814	1.76005	0.570451	2.77765	0.00563486	2.63262	0.251787	0.125395	0.853703	0.103204	0.0207712	0.0284271	0.0293381	0.0306916	0.292841	0.358871	0.227092	0.116901	0.0211998	0.187872	0.0468082	0.0429063	1.06064	0.14835	0.0470219	0.0564536	0.00940042	0.0196915	0.0907363	0.00597228	0.0259185	0.0885734	0.0084134	0.022143	0.387949	0.000916785	3.73042	0.0382976	0.0133035
	Rice		3		17.4464		124.912	0.277058	0.6208	0.0316589	0.228489	1.01863	0.0733366	0.234229	0.00301406	3.6979	0.261437	0.139623	0.311344	0.0396237	0.00755728	0.0164806	0.00787631	0.00192278	0.024744	0.360425	0.640035	0.200309	0.0507552	0.0537238	0.0159852	0.0709915	3.40628	0.193659	0.0417143	0.0677351	0.00512152	0.0189589	0.161976	0.00637868	0.0267066	0.164894	0.0125445	0.0746326	0.533599	0.00259984	3.06877	0.0678036	0.0106922
	Rice		4		12.6758		100.278	0.211359	0.68884	0.108976	0.701826	0.956195	0.180894	0.0671158	0.00187266	2.83758	0.15995	0.116371	0.208267	0.04335	0.0181555	0.0156703	0.00295439	0.00480446	0.0399879	0.138917	0.15153	0.123791	0.0179127	0.0967369	0.0143468	0.0399602	0.941329	0.14948	0.0298229	0.0334303	0.00869611	0.00876084	0.0828873	0.00261353	0.0116465	0.0903177	0.00431095	0.0225379	0.395746	0.00880937	2.24981	0.0201256	0.00639915
	Lentil	RUSF ingredient	1		41.5814		188.305	2.18108	4.15186	1.2767	1.06656	5.57185	0.408353	1.66738	0.0452012	57.0308	17.3773	8.23951	2.71215	1.64789	0.0736666	0.384482	0.163936	0.0329109	0.0788507	0.774044	3.88767	2.86547	0.818069	1.35418	0.180178	1.56267	43.9615	2.94653	0.53506	0.533205	0.0867426	1.12252	4.21278	0.174167	1.02128	4.73313	0.0305627	1.09857	3.91661	0.0169248	8.57672	0.183452	0.175686
	lentil		2		24.4213		163.944	4.72324	1.08248	0.408109	1.78032	1.39567	0.568628	0.317533	0.00962745	44.4885	12.3555	3.2935	2.84825	0.387547	0.0351964	0.0729244	0.022827	0.00722623	0.0315403	0.261948	1.12017	0.118079	0.234616	0.236093	0.0322487	0.0790397	7.24478	1.83169	0.208709	0.288797	0.0469494	0.541937	0.961315	0.0498833	0.036708	0.217245	0.0292747	0.159145	1.53687	0.0142518	2.98419	0.0389954	0.073787
	lentil		3		28.4861		147.228	5.29923	1.60298	0.51402	0.58053	1.73391	0.487768	1.22138	0.0209963	47.4223	13.5391	3.95161	1.83652	0.455895	0.0387522	0.0927527	0.0433676	0.032587	0.130683	0.504483	1.54804	0.0524829	0.279129	0.592858	0.05794	0.0990785	10.8839	1.80455	0.271941	0.229904	0.0638807	0.675788	1.82522	0.0479093	0.040431	0.330274	0.0227462	0.255576	2.18633	0.00727474	3.74347	0.0650064	0.161742
	lentil		4		28.5812		115.92	3.87821	1.04929	0.356561	1.32411	2.90431	0.323169	0.222734	0.00459738	41.8063	11.0059	1.84572	2.19918	0.349748	0.034374	0.0467028	0.0108946	0.00357414	0.0232663	0.4993	1.80521	0.0900621	0.172856	0.29659	0.025184	0.0613034	12.5832	2.56336	0.14146	0.17392	0.0271386	0.312528	2.77575	0.0795044	0.07239	0.24535	0.0434339	0.279328	1.65104	0.00805078	2.83084	0.0295178	0.090665
	Milk powder	RUSF ingredient	1		3.03605		53.6206	0.059442	1.0026	0.177441	0.210222	0.247979	0.163047	0.0566036	0.0010611	199.954	0.223081	2.02547	45.718	0.166522	0.0172982	0.174536	0.0647924	0.0216116	0.0243724	6.90377	0.845263	1.54354	0.0386019	0.10258	0.0652353	0.508008	0.533203	0.0574604	0.152862	0.634175	0.00575815	0.0159063	0.0647985	0.0502566	0.575069	0.198242	0.00904336	0.0235784	1.34904	0.00230291	17.9182	0.315203	0.171832
			2		8.84246		106.781	0.0887687	2.56522	0.16846	0.572206	0.679415	0.108741	0.0327442	0.00123328	304.956	1.28769	3.39902	28.4613	0.183315	0.0425023	0.22219	0.0145721	0.00658112	0.0230401	5.5521	0.337922	0.177775	0.0378764	0.0489944	0.0317372	0.0423508	1.52605	0.12879	0.496791	1.14858	0.00664805	0.0256274	0.188125	0.000315978	0.0220412	0.266724	0.00808333	0.0396187	1.17487	0.00224305	43.9539	0.18055	0.0678561
			3		6.69956		76.5562	0.182065	1.26448	0.0982537	0.110227	0.378511	0.0666327	0.057327	0.00160295	220.725	1.07164	1.31622	13.0619	0.139778	0.0418047	0.184823	0.0191145	0.010644	0.0109204	2.61608	0.254688	0.0925916	0.0424652	0.0412849	0.0348669	0.0348836	1.37236	0.17307	0.329862	0.565316	0.00638725	0.0360831	0.203201	0.00455359	0.0259037	0.235142	0.00314659	0.0279125	0.739927	0.00703681	25.4059	0.149651	0.0835416
			4		7.95426		103.177	0.280932	2.95522	0.225903	0.790394	1.38038	0.286191	0.413471	0.00570963	256.886	1.13968	3.19399	32.0273	0.145144	0.0385356	0.206479	0.0344824	0.0113318	0.203545	2.04619	0.209586	0.0771783	0.0626578	0.0272035	0.046073	0.0459422	1.31542	0.295523	0.628853	0.952762	0.0154938	0.0375194	0.190167	0.00285418	0.0243285	0.244031	0.00559218	0.0287416	1.07763	0.0163478	32.047	0.292739	0.346773
(d) Polysaccharide composition (FITDOG, µg polysaccharide / mg of dried diet or ingredient).
	Sample	Sample type			Polysaccharide
			Technical replicate		Starch		Cellulose	Mannan	Galactan	Arabinan	Xylan
	MDCF2	MDCF-2 Diet	1		222.893		4.45166	0.511609	1.74479	0.823019	0.396445
			2		213.092		3.72193	0.44144	1.53446	0.721627	0.585343
			3		212.609		4.46449	0.345713	1.7191	0.987902	0.667762
	Chickpea	MDCF-2 Ingredient	1		310.617		2.76779	0.060817	1.02327	0.763937	0.390527
			2		327.434		2.5385	0.0121377	0.399537	0.440475	0.208334
			3		387.615		1.71144	0.0139359	0.907825	0.673967	0.298076
	Peanut	MDCF-2 Ingredient	1		190.78		1.06336	0.00144602	0.211483	0.209575	0.248334
			2		241.816		0.843235	0.0107369	0.0999326	0.465542	0.230711
			3		250.387		1.59745	0.00723008	0.726598	0.172028	0.0949925
	Soybean	MDCF-2 Ingredient	1		73.8779		11.0018	0.243955	2.30618	1.47333	1.19666
			2		15.7549		6.63475	0.149899	2.22373	1.85111	1.19362
			3		18.9534		6.69681	0.069304	2.28691	2.52597	1.15786
	Green banana	MDCF-2 Ingredient	1		353.745		15.7371	0.384412	2.94953	0.350573	0.339744
			2		335.769		14.2444	0.328601	3.77954	0.552289	0.415819
			3		343.379		14.7848	0.187154	4.43922	0.963822	0.410152
	RUSF	RUSF Diet	1		369.542		6.74218	0.0666793	0.723699	0.661465	0.289463
			2		354.762		8.4684	0.0790408	0.723094	0.663123	0.347536
			3		311.755		8.41611	0.0502746	0.592203	0.599561	0.402648
	Rice	RUSF Ingredient	1		489.606		5.85504	0.0558576	1.18277	0.792223	0.354181
			2		495.787		5.13788	0.0601	1.48704	0.861368	0.119656
			3		490.829		5.45958	0.0486585	0.885358	0.378691	0.100351
	Lentil	RUSF Ingredient	1		254.828		1.39915	0.00144602	1.13682	1.07058	0.212805
			2		302.176		1.4338	0.0103576	1.46429	0.883704	0.460998
			3		322.477		1.18719	0.0488468	4.48716	1.05885	0.55415
	Milk powder	RUSF Ingredient	1		11.473		0.222681	0.00144602	0.264898	0.0867313	0.0833536
			2		8.85407		0.381033	0.00144602	0.0280401	0.0798273	0.0968392
			3		6.96777		0.677941	0.00144602	0.00560802	0.20151	0.206907
(e) Difference in monosaccharide composition between MDCF-2 and RUSF (µg of monosaccharide / mg of dried diet).
	Monosaccharide	MDCF-2			RUSF			Comparison of MDCF-2 and RUSF (t-test, two-sided)
		mean + SD			mean + SD			log2 (MDCF-2 / RUSF)		P-value		P-value (FDR-corrected)
	Galactose	14.2872	+	2.40268	36.8502	+	4.04205	-1.36695		0.00024		0.00336
	GalA	0.635536	+	0.122196	0.225705	+	0.0722302	1.49354		0.00239		0.01113
	Glucose	243.801	+	31.5142	364.208	+	36.6501	-0.579058		0.00266		0.01113
	Mannose	1.38796	+	0.239636	0.410222	+	0.043732	1.75849		0.00318		0.01113
	Fucose	1.23566	+	0.368612	0.463107	+	0.250007	1.41586		0.01637		0.045836
	Xylose	1.58356	+	0.530236	0.561595	+	0.0819675	1.49557		0.02929		0.0683433
	Arabinose	8.22403	+	2.24972	4.45382	+	0.484743	0.884802		0.04095		0.0819
	Ribose	0.376638	+	0.0695639	0.518049	+	0.0901498	-0.459912		0.05012		0.08771
	Rhamnose	0.579623	+	0.18575	0.359626	+	0.0618464	0.688616		0.09418		0.146502
	GlcNAc	0.0249933	+	0.0177139	0.0805421	+	0.0857618	-1.6882		0.28769		0.402766
	Fructose	21.4409	+	14.9023	14.4562	+	6.38231	0.568684		0.43672		0.516008
	GlcA	0.144456	+	0.0545718	0.115684	+	0.0458474	0.320439		0.45115		0.516008
	Allose	0.00820727	+	0.0105363	0.00389218	+	0.00267227	1.07632		0.47915		0.516008
	GalNAc	0.019488	+	0.0203502	0.033163	+	0.0388015	-0.766993		0.56253		0.56253
(f) Difference in glycosidic linkage content between MDCF-2 and RUSF (peak area, arbitrary units / ng dried diet).
	Glycosidic linkage	MDCF-2			RUSF			Comparison of MDCF-2 and RUSF (t-test, two-sided)
		mean + SD			mean + SD			log2 (MDCF-2 / RUSF)		P-value		P-value (FDR-corrected)
	2-Xylose	0.770045	+	0.164916	0.178103	+	0.154042	2.11223		0.00195456		0.0552871
	4-Galactose	10.2951	+	2.21231	1.70391	+	0.826828	2.59503		0.00225662		0.0552871
	T-P-Xylose	5.23131	+	0.919668	1.59797	+	1.26166	1.71093		0.004393		0.0717523
	4,6-Mannose	0.132265	+	0.0304546	0.0414528	+	0.00943348	1.67389		0.00657326		0.0804144
	2-Glucose	2.12451	+	0.486983	0.831326	+	0.194556	1.35365		0.00820556		0.0804144
	T-Glucose	262.65	+	40.3571	157.709	+	44.3777	0.735882		0.0130302		0.106413
	T-GlcA	0.070036	+	0.0192474	0.0287487	+	0.00630224	1.2846		0.0183237		0.121771
	3-Glucose/3-Galactose	11.6752	+	3.12169	5.48926	+	1.94671	1.08876		0.019881		0.121771
	2,4-P-Xylose	0.118141	+	0.0373706	0.0486346	+	0.0281451	1.28046		0.0272238		0.148219
	6-Glucose	2.25773	+	0.508647	1.22404	+	0.544691	0.883221		0.0324076		0.152846
	T-F-Arabinose	14.3625	+	3.97466	7.4265	+	1.2477	0.951552		0.0343124		0.152846
	T-GalA	0.32742	+	0.103813	0.155737	+	0.0224092	1.07203		0.0423991		0.167052
	3-Arabinose	0.415391	+	0.120857	0.226904	+	0.0566501	0.872391		0.04432		0.167052
	5-F-Arabinose	2.73175	+	1.14164	0.947643	+	0.240177	1.52741		0.0492739		0.172459
	T-Mannose	11.4822	+	4.52608	4.68085	+	0.892769	1.29456		0.0547619		0.178889
	T-Galactose	27.0592	+	4.56792	56.4809	+	21.7108	-1.06165		0.0702809		0.210417
	2-F-Arabinose	0.594777	+	0.186854	0.345899	+	0.116381	0.781998		0.0730018		0.210417
	2-Galactose	3.53333	+	1.16123	5.87542	+	1.99274	-0.733661		0.100024		0.2461
	2,5-F-Arabinose	0.0549823	+	0.0120784	0.0346841	+	0.016726	0.664693		0.101398		0.2461
	2,X,X-Hexose(II)	0.25112	+	0.0928413	0.388434	+	0.109535	-0.629294		0.105631		0.2461
	3,4-P-Xylose/3,5-Arabinose	0.584934	+	0.268787	0.283294	+	0.095123	1.04598		0.106616		0.2461
	4-Mannose	7.71458	+	1.19709	6.27417	+	0.945573	0.298164		0.110494		0.2461
	3-Mannose	0.208868	+	0.0852906	0.1234	+	0.0669832	0.759252		0.168809		0.359637
	2-Mannose	0.155919	+	0.100828	0.0728372	+	0.0171065	1.09805		0.197734		0.403707
	3,4,6-Galactose	0.0615158	+	0.0108448	0.0452521	+	0.0222914	0.442972		0.254504		0.464659
	3,4,6-Glucose	0.42236	+	0.133546	0.782295	+	0.509346	-0.88924		0.254741		0.464659
	2,3-F-Arabinose	0.297366	+	0.133344	0.198135	+	0.0787375	0.585752		0.257665		0.464659
	4,6-Galactose	0.472119	+	0.199883	0.32696	+	0.117299	0.530035		0.267363		0.464659
	2,4-Glucose	0.255157	+	0.0815952	0.38385	+	0.187459	-0.589161		0.275002		0.464659
	3,4-Glucose	1.70757	+	1.07429	2.78616	+	1.55588	-0.706335		0.302549		0.492348
	2-Rhamnose	0.285653	+	0.173059	0.14946	+	0.175531	0.934505		0.311485		0.492348
	T-Fucose	1.33924	+	1.12716	0.626655	+	0.736722	1.09567		0.336828		0.515768
	3,4,6-Mannose	0.0421218	+	0.00592015	0.0294288	+	0.0240131	0.517339		0.372755		0.549314
	3,4-Galactose	0.161842	+	0.110887	0.0998878	+	0.0653732	0.696204		0.381156		0.549314
	T-Fructose	1.58208	+	0.696943	3.15959	+	3.1365	-0.997917		0.392598		0.549637
	4,6-Glucose	0.674004	+	0.397559	1.11692	+	0.978995	-0.728701		0.449415		0.6114
	4-Rhamnose	0.111549	+	0.0558752	0.0686689	+	0.0918786	0.699944		0.461669		0.6114
	4-Glucose	152.456	+	27.734	171.849	+	47.6879	-0.172743		0.514508		0.658446
	2,3,6-Glucose	0.0677647	+	0.0174952	0.083041	+	0.0402943	-0.29329		0.524215		0.658446
	6-Mannose	0.0055624	+	0.00271419	0.00410425	+	0.00355386	0.438587		0.540076		0.658446
	2,4,6-Galactose	0.031624	+	0.00874965	0.0467863	+	0.0467389	-0.565066		0.566245		0.658446
	2,X,X-Hexose(I)	0.0408035	+	0.0235399	0.029688	+	0.0283967	0.458812		0.569497		0.658446
	T-Rhamnose	1.14878	+	0.52108	1.31979	+	0.220521	-0.200212		0.57782		0.658446
	T-P-Arabinose	0.970414	+	1.03507	0.70158	+	1.20605	0.467994		0.746916		0.831793
	4-P-Xylose	0.522289	+	0.833834	0.404447	+	0.546475	0.368897		0.822191		0.889599
	3,6-Galactose	0.22069	+	0.0789426	0.20015	+	0.168109	0.140946		0.835134		0.889599
	X-Hexose	1.70288	+	1.08634	1.62412	+	0.565373	0.0683192		0.903185		0.928991
	2,4,6-Glucose	0.0130027	+	0.00403341	0.0135511	+	0.00899873	-0.0595991		0.916602		0.928991
	6-Galactose	2.94672	+	1.27081	3.04824	+	1.7663	-0.0488671		0.928991		0.928991
(g) Difference in polysaccharide content between MDCF-2 and RUSF (µg polysaccharide / mg of dried diet)
	Polysaccharide	MDCF-2			RUSF			Comparison of MDCF-2 and RUSF (t-test, two-sided)
		mean + SD			mean + SD			log2 (MDCF-2 / RUSF)		P-value		P-value (FDR-corrected)
	Galactan	1.67	+	0.115	0.68	+	0.0757	1.29624		0.000537746		0.00322647
	Starch	216	+	5.8	345	+	30	-0.675565		0.0148707		0.0223061
	Cellulose	4.21	+	0.425	7.88	+	0.982	-0.904375		0.0125125		0.0223061
	Mannan	0.433	+	0.0833	0.0653	+	0.0144	2.72921		0.0145558		0.0223061
	Arabinan	0.844	+	0.134	0.641	+	0.0362	0.396919		0.111931		0.112466
	Xylan	0.55	+	0.139	0.347	+	0.0566	0.664496		0.112466		0.112466
[truncated: 5 more columns]

## Sheet: Table 10
Supplementary Table 10. Principal Components Analysis (PCA) of samples by MAG abundance or MAG transcript abundance as described in Fig. 3 and Extended Data Fig. 4.
(a) Projection of each sample along the three principal components explaining the most variance for the PCA of samples by MAG abundances.
	Sample ID	PC1	PC2	PC3
	P01C5551102	-4.9426	-26.6385	-23.806
	P01C5551107	19.7082	-29.5174	-7.18402
	P01C5551108	29.9919	-42.6956	-10.1799
	P01C5551104	0.392021	-39.0668	1.83194
	P01C5551105	24.3107	-55.0752	0.662681
	P01C5551106	20.9222	-56.3793	-29.0543
	P01C6661102	-9.12642	-29.7878	11.5556
	P01C6661107	-11.465	-10.0576	15.721
	P01C6661108	-4.36368	-52.1998	52.1241
	P01C6661104	0.265591	-50.78	37.268
	P01C6661105	21.0492	-40.7076	39.8362
	P01C6661106	41.93	-65.933	36.9275
	P01C7771102	30.1682	27.5685	-0.792702
	P01C7771107	55.0965	28.4123	25.8463
	P01C7771108	60.7056	10.5997	3.25323
	P01C7771104	-31.9961	-24.2231	28.1234
	P01C7771105	-9.40822	6.2633	9.41178
	P01C7771106	23.4227	-6.57923	4.36084
	P01C8881102	-79.099	-11.1806	22.1244
	P01C8881107	-22.0696	-19.6875	2.8664
	P01C8881108	-4.77058	-44.5472	-35.2846
	P01C8881104	-66.3738	-29.9969	12.7566
	P01C8881105	-45.4433	-46.9708	6.45453
	P01C8881106	-71.2157	-25.9395	5.97001
	P02C5551102	-5.09835	-8.82622	0.254108
	P02C5551107	49.7092	-26.1638	29.5964
	P02C5551108	51.251	-9.09052	30.0785
	P02C5551104	6.2747	-6.79516	1.89389
	P02C5551105	19.7708	-28.0293	3.97512
	P02C5551106	30.3685	-22.8363	41.7719
	P02C6661102	-45.5879	17.1297	-30.4516
	P02C6661107	7.19801	30.8096	-29.0676
	P02C6661108	-4.05621	31.0872	-24.3527
	P02C6661104	-44.4301	39.023	-0.785168
	P02C6661105	-42.4864	34.9818	6.21491
	P02C6661106	14.1183	25.2813	-29.7709
	P02C7771102	10.0108	54.9656	-6.21183
	P02C7771107	51.9218	16.5149	19.774
	P02C7771108	69.0107	4.55361	7.36831
	P02C7771104	-37.5422	39.8318	0.743459
	P02C7771105	2.77024	32.069	13.6283
	P02C7771106	29.3735	29.9183	-6.61127
	P02C8881102	15.9351	14.4927	-30.8752
	P02C8881107	-5.15648	13.6353	-59.1987
	P02C8881108	-15.9793	27.162	-53.57
	P02C8881104	16.5317	19.6933	-37.7805
	P02C8881105	-34.8847	41.3308	-26.1196
	P02C8881106	-1.89635	9.14351	-57.2476
	P03C5551102	-55.1706	2.4698	36.4452
	P03C5551107	-2.36871	49.4233	29.6947
	P03C5551108	39.1423	-0.353463	6.2554
	P03C5551104	-23.907	-58.5289	38.4921
	P03C5551105	14.8238	-74.8972	27.4322
	P03C5551106	36.5158	-67.8647	11.1676
	P03C6661102	56.8515	0.684797	24.465
	P03C6661107	20.0382	23.7131	17.0799
	P03C6661108	65.16	-19.7195	18.7943
	P03C6661104	37.1331	19.3374	41.7942
	P03C6661105	38.7357	17.5937	48.9745
	P03C6661106	68.2448	-14.0913	23.995
	P03C7771102	-30.129	55.9549	-10.986
	P03C7771107	-35.8361	31.884	9.75853
	P03C7771108	-26.6508	15.14	29.9028
	P03C7771104	-3.40072	37.6451	-22.2939
	P03C7771105	-30.0791	53.608	-24.253
	P03C7771106	0.90028	47.1086	-24.4119
	P03C8881102	4.03191	-4.0899	-23.1694
	P03C8881107	22.4803	15.7821	-46.7825
	P03C8881108	19.799	42.6567	-2.97473
	P03C8881104	-30.8183	58.8273	-6.58583
	P03C8881105	-24.2699	36.4025	40.4781
	P03C8881106	13.0488	39.8964	-25.1475
	P04C5551102	-52.3978	-9.90758	-28.7921
	P04C5551107	-41.945	3.9481	-14.3747
	P04C5551108	-24.619	4.56007	-23.9169
	P04C5551104	-46.4226	-10.7529	-28.4068
	P04C5551105	-58.0004	2.43332	4.49956
	P04C5551106	-89.5211	9.86608	2.69894
	P04C6661102	35.7192	26.7176	13.3275
	P04C6661107	39.2059	9.30276	-1.51476
	P04C6661108	1.39494	22.0533	-14.2303
	P04C6661104	30.3059	12.6221	-19.5909
	P04C6661105	7.59362	26.6961	-28.6321
	P04C6661106	37.4586	6.42874	-25.299
	P04C8881102	-26.827	3.74473	17.5155
	P04C8881107	-33.3654	-24.3898	43.9898
	P04C8881108	-9.65002	-4.97834	-7.41322
	P04C8881104	-12.3847	3.68256	12.7767
	P04C8881105	-4.27176	-1.08733	1.5018
	P04C8881106	9.98136	-12.0158	3.41827
	P05C5551102	40.0526	-20.5897	-26.8276
	P05C5551107	36.3115	0.409774	-15.6919
	P05C5551108	21.3021	-7.38809	-36.2282
	P05C5551104	27.4926	-24.9407	-8.24494
	P05C5551105	38.5182	-19.9882	-6.85823
	P05C5551106	30.0493	-14.8929	-7.22297
	P05C6661102	3.3495	-27.5954	-31.1125
	P05C6661107	30.3605	-11.1082	-17.7054
	P05C6661108	49.8446	-10.5597	-2.68514
	P05C6661104	14.2762	-14.5383	-44.4583
	P05C6661105	27.1123	-9.24563	-42.5721
	P05C6661106	-0.0435927	-4.46523	-29.8363
	P05C7771102	-61.2413	10.8483	15.3802
	P05C7771107	-26.3262	-2.67272	3.757
	P05C7771108	-36.9836	20.69	17.5563
	P05C7771104	-31.4993	-15.634	24.8199
	P05C7771105	-32.3082	0.168873	6.07249
	P05C7771106	-35.35	-14.5527	-6.62602
	P05C8881102	-46.0755	-23.4235	-15.2583
	P05C8881107	0.458675	-36.0342	-4.95724
	P05C8881108	3.13343	-20.8182	-4.05044
	P05C8881104	-72.2541	-18.2374	14.6732
	P05C8881105	-16.6026	-64.5934	-7.8301
	P05C8881106	-72.7416	16.0769	27.9367
	P06C5551102	-54.2264	15.8727	3.48223
	P06C5551107	24.5196	-49.1912	26.6362
	P06C5551108	33.7072	-39.4608	21.0106
	P06C5551104	8.28877	-51.1263	-1.54275
	P06C5551105	24.2059	-45.5741	7.81179
	P06C5551106	28.1227	-43.9057	16.1121
	P06C6661102	-81.6344	25.388	14.0944
	P06C6661107	-24.951	-27.6984	-17.911
	P06C6661108	-20.5782	-31.243	-31.9335
	P06C6661104	-55.9254	-21.2432	3.59377
	P06C6661105	-32.9564	-25.3706	2.93061
	P06C6661106	-46.5531	-9.99925	-24.8719
	P06C7771102	-23.8741	-35.7495	-1.21192
	P06C7771107	-39.461	12.065	12.8712
	P06C7771108	-26.8307	18.7177	-35.7309
	P06C7771104	-21.4616	-30.0908	-30.4876
	P06C7771105	-31.5151	20.3458	-23.5079
	P06C7771106	-17.816	15.2219	-38.8897
	P06C8881102	-21.0852	-38.7414	-21.1419
	P06C8881107	1.3859	-45.8027	0.253929
	P06C8881108	2.78815	-10.1656	16.2467
	P06C8881104	-12.5974	-41.5221	-22.3356
	P06C8881105	-11.6305	-37.9997	-22.7519
	P06C8881106	8.89441	-76.1065	-16.8995
	P07C5551102	-11.7137	-22.9444	-40.0312
	P07C5551107	24.948	-32.5825	-19.5875
	P07C5551108	9.93582	-8.3485	-10.2817
	P07C5551104	-19.43	-4.35248	-39.6053
	P07C5551105	-10.2704	5.61024	-46.7405
	P07C5551106	-7.88584	2.90079	-48.9997
	P07C6661102	-19.9639	43.0114	15.2016
	P07C6661107	15.6609	52.0836	4.13714
	P07C6661108	4.29626	32.7273	-31.1018
	P07C6661104	21.8301	30.5629	-0.34456
	P07C6661105	21.1941	37.1844	15.785
	P07C6661106	-64.3525	35.3121	19.4904
	P07C7771102	38.8845	-29.7792	12.3147
	P07C7771107	19.7786	23.8773	17.9639
	P07C7771108	34.7119	4.99477	12.1879
	P07C7771104	34.9759	-16.3798	15.3047
	P07C7771105	-27.1165	-0.635333	20.2395
	P07C7771106	-12.2468	22.0342	-7.06258
	P07C8881102	19.7332	-30.3902	-2.69272
	P07C8881107	15.1249	-13.1527	14.2105
	P07C8881108	28.4867	-27.975	22.7065
	P07C8881104	3.41545	8.03243	-18.8673
	P07C8881105	-34.9788	22.2436	55.7328
	P07C8881106	-52.4983	2.04146	7.54885
	P08C5551102	8.75977	26.4153	-20.1575
	P08C5551107	-13.29	-9.04959	-0.764522
	P08C5551108	-28.9382	26.3848	-16.6564
	P08C5551104	28.9546	23.6991	18.5259
	P08C5551105	24.3847	17.3979	11.8878
	P08C5551106	46.6048	20.718	3.87382
	P08C6661102	-28.1133	-37.3495	42.8068
	P08C6661107	18.563	-10.3349	-20.7991
	P08C6661108	-61.1919	8.63241	1.6193
	P08C6661104	-30.3836	-37.6598	19.0003
	P08C6661105	-41.1851	-18.2009	10.1183
	P08C6661106	-10.8259	-49.0976	4.2007
	P08C7771102	-35.3193	44.1501	-7.96814
	P08C7771107	2.15824	23.5619	2.15972
	P08C7771108	25.6965	31.1096	-13.572
	P08C7771104	15.0426	17.9831	-9.43959
	P08C7771105	29.8781	17.5172	1.8211
	P08C7771106	-14.4752	62.2591	-18.9188
	P08C8881102	-65.2831	31.1086	-33.0228
	P08C8881107	11.5913	33.7942	-22.6707
	P08C8881108	9.03904	16.2378	-17.1511
	P08C8881104	-31.4252	16.0046	-41.8062
	P08C8881105	-1.96974	-8.65195	-30.0797
	P08C8881106	21.3078	5.6158	-5.0713
	P09C6661102	14.7909	-43.0796	-8.51942
	P09C6661107	22.2594	-34.7213	-1.38006
	P09C6661108	31.6404	-46.9861	-15.2176
	P09C6661104	6.13714	-32.7241	-19.577
	P09C6661105	6.83748	-46.7667	-28.0011
	P09C6661106	-24.6204	-3.9381	-12.4844
	P09C7771102	3.64785	-28.6441	-2.43952
	P09C7771107	-30.4322	16.4774	5.81362
	P09C7771108	-7.69105	-40.422	10.4139
	P09C7771104	48.1388	-31.4705	38.6197
	P09C7771105	-64.0049	14.4421	27.3992
	P09C7771106	-50.0833	-50.1647	21.2667
	P09C8881102	7.4097	-2.42787	12.2829
	P09C8881107	38.641	-33.0985	-7.46827
	P09C8881108	32.1781	-31.1504	-2.33215
	P09C8881104	-0.310982	-19.6604	22.3929
	P09C8881105	15.7326	-8.7165	-5.49757
	P09C8881106	24.1861	-35.7586	11.0023
	P10C5551102	-69.077	13.5808	22.5213
	P10C5551107	-24.9122	-22.8977	15.8977
	P10C5551108	-18.7039	-26.3924	-20.386
	P10C5551104	-73.093	20.1761	25.4519
	P10C5551105	-59.4094	-9.7271	-10.0741
	P10C5551106	-38.5786	-49.3104	25.0797
	P10C6661102	-21.4793	0.686774	-29.4571
	P10C6661107	27.543	9.40635	5.01737
	P10C6661108	7.92102	22.2157	-31.2786
	P10C6661104	-62.013	26.1035	44.4952
	P10C6661105	-63.9274	20.2245	39.1528
	P10C6661106	-9.95656	33.5222	-23.9319
	P10C7771102	-62.818	-32.7307	1.55061
	P10C7771107	23.7128	-43.8223	5.12209
	P10C7771108	-3.38107	-30.9872	-25.1042
	P10C7771104	-19.0967	-79.3481	2.20816
	P10C7771105	-17.9029	-71.4097	19.7898
	P10C7771106	1.06664	-32.7711	18.5637
	P10C8881102	-77.7153	-30.6011	-29.4519
	P10C8881107	-26.6967	-26.0917	-47.4848
	P10C8881108	-70.4136	23.984	32.4703
	P10C8881104	-46.6163	-33.5118	-29.3129
	P10C8881105	-60.0408	-11.852	-6.34423
	P10C8881106	-12.0879	-30.1073	-40.933
	P11C5551102	-69.5203	2.0357	17.962
	P11C5551107	-12.9	-21.6212	-18.9124
	P11C5551108	22.0062	-18.8417	-20.0957
	P11C5551104	-44.1507	-40.215	-2.44652
	P11C5551105	-32.0114	-44.1132	-13.8131
	P11C5551106	-51.6601	-29.0775	16.1739
	P11C6661102	-11.27	25.5984	4.591
	P11C6661107	27.0239	31.5209	25.314
	P11C6661108	42.4741	16.1526	-8.12816
	P11C6661104	28.9268	36.6535	27.2696
	P11C6661105	45.8756	53.4866	16.3173
	P11C6661106	2.00006	23.9163	-10.9023
	P11C7771102	14.7305	29.8455	46.3925
	P11C7771107	66.3473	6.92387	13.7715
	P11C7771108	57.5404	9.6636	16.9902
	P11C7771104	50.2888	26.1824	10.2481
	P11C7771105	55.5661	29.4567	23.1272
	P11C7771106	54.4917	31.1817	22.9276
	P11C8881102	-58.6247	-62.3738	-1.60823
	P11C8881107	-18.0148	-21.9258	24.8049
	P11C8881108	-14.9116	-52.7657	19.7409
	P11C8881104	-44.9938	-36.9782	17.4264
	P11C8881105	-41.5352	9.79813	46.4348
	P11C8881106	-58.3603	-14.1071	23.0834
	P12C5551102	-6.843	-49.4507	-34.6375
	P12C5551107	50.6697	-21.848	-8.63104
	P12C5551108	54.816	-20.9953	0.266255
	P12C5551104	22.8798	-45.2776	-26.1206
	P12C5551105	28.2657	-39.7794	-25.1199
	P12C5551106	33.7487	-16.2856	-24.9064
	P12C6661102	1.1486	11.1208	17.153
	P12C6661107	27.6057	30.5575	20.4732
	P12C6661108	17.7885	38.0097	2.96322
	P12C6661104	32.0461	7.37995	-8.20424
	P12C6661105	52.8475	-7.99341	-5.90512
	P12C6661106	-7.18987	43.2101	18.0796
	P12C7771102	52.5458	3.51488	-4.32598
	P12C7771107	36.1432	23.3437	12.593
	P12C7771108	45.7271	20.1648	1.72636
	P12C7771104	42.0942	20.0521	4.98736
	P12C7771105	65.1037	11.1953	0.49191
	P12C7771106	60.2028	12.7401	17.0808
	P12C8881102	-26.4403	-8.62925	-53.5993
	P12C8881107	-14.1098	3.85339	-27.2855
	P12C8881108	-19.6398	20.4926	-29.4421
	P12C8881104	-39.4452	-25.06	-36.6724
	P12C8881105	-0.784075	-29.1073	-61.2145
	P12C8881106	-15.6034	-5.60984	-28.3562
	P13C5551102	-82.1325	16.724	2.00313
	P13C5551107	-70.0679	-3.24036	22.9719
	P13C5551108	-67.8581	17.5931	19.9358
	P13C5551104	-66.574	-2.55572	6.32069
	P13C5551105	-58.0002	-27.9893	-7.67654
	P13C5551106	-84.2271	-8.77588	-1.94001
	P13C6661102	-12.2661	30.6399	18.4343
	P13C6661107	55.8656	23.1743	28.686
	P13C6661108	45.2554	16.9461	20.4164
	P13C6661104	31.6129	1.74553	22.7008
	P13C6661105	38.7671	3.41298	5.95908
	P13C6661106	-8.56365	31.7619	56.1034
	P13C7771102	-19.372	52.182	7.48393
	P13C7771107	44.7433	22.6678	32.6465
	P13C7771108	40.1752	-15.5187	-8.04025
	P13C7771104	38.971	21.1765	0.911433
	P13C7771105	54.0936	7.49713	11.5197
	P13C7771106	-38.1461	49.2481	16.3956
	P13C8881102	-75.9555	0.752053	26.4721
	P13C8881107	-39.623	-11.2526	9.29953
	P13C8881108	-27.5836	-7.82055	-7.71764
	P13C8881104	-81.4369	21.0561	21.9556
	P13C8881105	-47.2962	-31.7126	12.4788
	P13C8881106	-49.7192	-2.81569	15.2565
	P14C5551102	39.7111	-8.54693	-11.0625
	P14C5551107	23.1194	-24.4937	11.6988
	P14C5551108	43.9189	-53.8517	12.9178
	P14C5551104	30.9997	-14.7705	-33.9384
	P14C5551105	51.0035	-34.9798	-13.0997
	P14C5551106	32.1511	-45.7292	8.56122
	P14C6661102	-19.2173	-6.63443	-18.4599
	P14C6661107	43.4784	18.8761	-4.46436
	P14C6661108	21.0956	-13.1989	-25.2529
	P14C6661104	-22.5875	-16.6262	-32.6341
	P14C6661105	5.88841	-40.505	-28.5947
	P14C6661106	-27.9202	48.8191	-28.1801
	P14C7771102	20.1911	18.3073	18.8224
	P14C7771107	70.5494	14.3886	19.5803
	P14C7771108	-20.3827	25.4235	19.2154
	P14C7771104	27.7502	19.1546	51.7114
	P14C7771105	37.1058	25.9797	38.3863
	P14C7771106	73.1019	2.31731	34.0658
	P14C8881102	13.428	-48.9	-5.26495
	P14C8881107	31.4327	-22.7727	-6.66645
	P14C8881108	21.9714	-31.7039	-25.1522
	P14C8881104	24.0095	-53.5272	-12.0517
	P14C8881105	20.12	-65.1119	-28.9177
	P14C8881106	12.204	-33.4448	-4.2429
	P15C5551102	-102.896	2.68166	28.0823
	P15C5551107	-39.6255	9.03045	36.5436
	P15C5551108	-30.0139	-37.8851	55.662
	P15C5551104	-55.7768	-14.9806	13.2206
	P15C5551105	-2.23336	14.5632	12.4241
	P15C5551106	-30.0448	27.2264	43.7626
	P15C6661102	8.14604	-24.7882	-16.8699
	P15C6661107	-6.43478	16.5567	-45.4325
	P15C6661108	32.9278	-22.2353	-1.24805
	P15C6661104	-21.5515	-2.53622	2.59346
	P15C6661105	9.75981	-29.5076	-22.8517
	P15C6661106	16.1804	26.8569	-36.245
	P15C8881102	20.9706	-16.7746	-9.7854
	P15C8881107	-36.1381	1.30779	4.96328
	P15C8881108	31.745	28.5392	11.9226
	P15C8881104	-43.0658	17.7334	44.3764
	P15C8881105	24.5885	-3.49715	15.6846
	P15C8881106	23.0303	28.1482	19.1954
	P16C5551102	-16.3854	-22.282	-5.96262
	P16C5551107	-5.53937	11.0389	-14.8926
	P16C5551108	-19.1454	-6.48518	-16.3011
	P16C5551104	-18.4859	-22.1422	-28.0222
	P16C5551105	6.81067	4.85703	-8.32504
	P16C5551106	18.7637	9.41791	-0.149728
	P16C6661102	12.5118	-45.7891	-15.1297
	P16C6661107	-18.2865	40.386	-20.6211
	P16C6661108	5.95294	19.6414	-41.777
	P16C6661104	-17.8732	27.3792	37.0377
	P16C6661105	31.0887	-36.3614	-1.89042
	P16C6661106	-60.55	15.0629	14.8522
	P16C7771102	-80.8672	24.0721	9.76739
	P16C7771107	-27.3991	-4.17845	-5.92609
	P16C7771108	-2.70868	37.1756	-24.3964
	P16C7771104	-43.1338	-1.01425	-7.0253
	P16C7771105	-51.924	-0.105348	14.076
	P16C7771106	-64.5852	6.14772	4.19663
	P16C8881102	-0.0840254	65.3278	-0.278649
	P16C8881107	43.8707	3.91334	4.36274
	P16C8881108	32.5983	-5.05447	-4.58682
	P16C8881104	-8.41407	49.9376	17.0402
	P16C8881105	13.4078	24.5841	-17.2551
	P16C8881106	38.9434	23.0962	-4.11868
	P17C5551102	-36.1505	-13.8756	-26.6673
	P17C5551107	-15.2798	-55.4	-11.3455
	P17C5551108	21.7186	-26.2806	30.0535
	P17C5551104	8.07692	-32.0949	8.51028
	P17C5551105	2.26129	-24.3807	0.877407
	P17C5551106	30.9027	-53.3406	-1.53606
	P17C6661102	-16.0891	32.4249	8.39582
	P17C6661107	43.8866	31.4635	1.73341
	P17C6661108	13.0919	26.0919	-24.4072
	P17C6661104	21.6096	13.6419	-6.87863
	P17C6661105	17.5412	35.4331	-19.4218
	P17C6661106	36.8795	6.15523	-16.7801
	P17C7771102	-28.5843	50.9109	11.7959
	P17C7771107	58.183	3.50509	-5.52756
	P17C7771108	-42.1984	23.8158	19.6281
	P17C7771104	30.3117	9.77235	-19.6496
	P17C7771105	41.4822	6.50763	-16.1887
	P17C7771106	34.1209	28.1237	-17.1498
	P17C8881102	-20.2789	-66.14	-21.2895
	P17C8881107	-11.4186	-40.1928	14.9399
	P17C8881108	-47.6223	-25.3077	-0.664993
	P17C8881104	-33.3027	-54.6929	9.55154
	P17C8881105	-42.8143	-58.2486	7.51131
	P17C8881106	-30.3243	-18.1423	28.2025
	P18C5551102	22.6771	-7.57055	-42.5298
	P18C5551107	43.7101	7.28854	12.8085
	P18C5551108	19.4087	12.9389	-31.8205
	P18C5551104	33.123	-2.3405	-11.8015
	P18C5551105	40.5946	-2.59378	-20.6458
	P18C5551106	22.7297	18.3969	-6.53378
	P18C6661102	7.69143	-50.7864	8.19012
	P18C6661107	21.7178	-46.607	6.77198
	P18C6661108	-29.2386	15.066	20.9683
	P18C6661104	9.96924	-66.6141	-4.50218
	P18C6661105	9.98564	-43.4289	7.65438
	P18C6661106	18.0347	-66.0954	2.54421
	P18C8881102	-1.39342	-19.058	-17.8569
	P18C8881107	-1.21077	-9.29317	-31.3651
	P18C8881108	6.58663	-20.8489	8.53792
	P18C8881104	22.0726	-12.2529	-16.5542
	P18C8881105	33.602	-11.0914	-8.01241
	P18C8881106	4.15789	-11.2485	1.34703
	P19C6661102	-69.261	19.6588	26.1117
	P19C6661107	-54.6099	-21.559	10.3783
	P19C6661108	-50.2006	-8.57891	4.08654
	P19C6661104	-39.7026	-31.9298	-0.777642
	P19C6661105	-50.3073	-22.9168	-1.90171
	P19C6661106	-62.6458	-19.8007	15.1963
	P19C7771102	-50.1572	1.42559	9.55038
	P19C7771107	-53.4094	18.7916	15.4671
	P19C7771108	-43.6757	-18.2659	-37.7217
	P19C7771104	-73.7629	1.2419	3.1926
	P19C7771105	-62.6253	-10.8513	-18.5203
	P19C7771106	-64.9093	11.8531	-9.76854
	P19C8881102	22.8216	8.98647	-41.1467
	P19C8881107	-10.8974	5.6936	-26.1531
	P19C8881108	0.34038	14.3025	-2.36357
	P19C8881104	31.321	2.84404	-28.7308
	P19C8881105	42.8744	3.41143	-20.3413
	P19C8881106	34.6986	5.63466	-14.6698
	P20C6661102	-53.7434	11.7903	3.30528
	P20C6661107	32.0037	23.1132	-16.0176
	P20C6661108	24.4978	33.5521	-1.70841
	P20C6661104	-12.0415	-23.6422	-18.1027
	P20C6661105	-18.9399	10.7164	-8.90358
	P20C6661106	28.6303	21.863	-12.0532
	P20C7771102	2.67254	-24.4493	-18.9715
	P20C7771107	-8.13886	-29.9412	-31.6646
	P20C7771108	-42.6101	-38.8451	10.876
	P20C7771104	-9.12056	14.3903	-16.3906
	P20C7771105	-47.2498	-7.18291	-7.65058
	P20C7771106	-27.4136	-30.1393	-27.8997
	P21C6661102	27.7205	17.8208	-15.5781
	P21C6661107	66.7526	4.29834	-8.39434
	P21C6661108	-4.59595	-5.86005	-23.4378
	P21C6661104	51.4487	8.98037	-8.13724
	P21C6661105	-1.28975	37.1093	16.3526
	P21C6661106	34.7783	8.24061	-16.5695
	P21C7771102	-48.4465	19.1231	19.3584
	P21C7771107	28.7876	17.3944	-4.79527
	P21C7771108	3.53447	30.0037	-21.8952
	P21C7771104	-16.6724	15.6063	-11.346
	P21C7771105	-0.759499	-4.70168	-3.64843
	P21C7771106	-18.0302	15.3818	-14.9312
	P22C6661102	-0.0171767	26.4725	-14.7758
	P22C6661107	22.1502	32.2803	-26.9926
	P22C6661108	39.2925	27.0848	3.67961
	P22C6661104	-35.8576	38.1412	-1.36564
	P22C6661105	51.4695	16.8705	16.2553
	P22C6661106	49.3602	21.3939	-20.0322
	P22C7771102	-37.5695	54.9599	-14.1846
	P22C7771107	-4.30733	43.6277	-8.27061
	P22C7771108	-21.6884	54.5146	-10.8649
	P22C7771104	-12.0598	19.6478	-41.508
	P22C7771105	-0.902768	30.0076	-25.9189
	P22C7771106	23.5953	30.2862	-30.1651
	P23C6661102	-83.7446	36.5321	-14.8851
	P23C6661107	54.3017	32.7888	-6.55503
	P23C6661108	51.5661	30.1693	5.51144
	P23C6661104	23.3398	14.9918	-3.00194
	P23C6661105	3.25347	52.8197	2.02407
	P23C6661106	55.2018	20.9817	-14.9177
	P23C7771102	-53.0308	28.2699	16.9756
	P23C7771107	-27.5185	-19.9047	32.1556
	P23C7771108	9.5346	25.0341	15.7628
	P23C7771104	-89.7916	21.6502	24.9532
	P23C7771105	-56.6668	-4.73204	12.9074
	P23C7771106	-46.8214	12.4474	40.7685
	P24C6661102	-10.4516	64.2703	-5.676
	P24C6661107	60.6878	27.957	12.8993
	P24C6661108	62.0471	19.9991	-3.81963
	P24C6661104	62.9363	1.74445	3.82168
	P24C6661105	48.7997	21.1787	-7.66985
	P24C6661106	32.7068	26.4813	3.10428
	P24C7771102	38.5351	-26.4734	-10.2115
	P24C7771107	68.9881	-14.3707	15.8757
	P24C7771108	59.1617	-8.24599	39.1005
	P24C7771104	65.298	-2.77155	15.8012
	P24C7771105	37.6003	19.2442	38.0381
	P24C7771106	65.241	-6.31935	15.96
	P25C6661102	27.0535	30.3722	7.75788
	P25C6661107	38.8022	37.403	-14.1124
	P25C6661108	3.9277	44.5773	-16.1622
	P25C6661104	-41.7428	51.67	19.3782
	P25C6661105	-26.4168	48.7651	31.5033
	P25C6661106	36.634	20.9963	-6.67575
	P25C7771102	5.03743	25.4563	11.4907
	P25C7771107	-14.6698	-42.107	13.916
	P25C7771108	-62.2128	18.4448	9.89127
	P25C7771104	-72.9274	31.7324	40.0575
	P25C7771105	-39.955	37.1624	23.3524
	P25C7771106	35.0449	-6.06538	15.0621
	P26C6661102	14.8204	-14.3413	2.39353
	P26C6661107	56.1025	11.5823	9.85389
	P26C6661108	41.2065	18.2386	1.39795
	P26C6661104	-3.14579	35.0432	-3.05533
	P26C6661105	35.5746	11.6338	17.3819
	P26C6661106	5.50098	19.7825	-12.2037
	P26C7771102	23.0033	-4.53144	-6.44286
	P26C7771107	5.14664	27.5781	32.9531
	P26C7771108	65.8847	11.3089	18.4565
	P26C7771104	44.3839	1.11244	-12.9125
	P26C7771105	52.1024	-3.99936	-10.2543
	P26C7771106	71.7435	1.33482	21.5667
	P27C6661102	-56.1104	71.846	-27.9358
	P27C6661107	0.799896	45.0785	-17.5923
	P27C6661108	-9.43685	35.5531	-17.0606
	P27C6661104	6.76793	27.7525	7.25735
	P27C6661105	12.6367	46.0449	-0.438823
	P27C6661106	15.8745	42.9691	-20.6786
	P27C7771102	29.236	9.10957	37.3218
	P27C7771107	59.2614	-12.4955	12.3381
	P27C7771108	-2.14134	25.7781	52.0292
	P27C7771104	-28.1351	10.8298	-3.76909
	P27C7771105	37.7582	-19.2683	12.0387
	P27C7771106	42.4576	4.02674	13.3522
	P28C6661102	-4.46277	-21.7083	-37.2974
	P28C6661107	12.5254	44.445	-28.2332
	P28C6661108	8.15207	51.674	-16.3522
	P28C6661104	-13.0184	14.1643	-29.4042
	P28C6661105	-9.05823	-5.50533	-48.7445
	P28C6661106	-4.33713	58.0656	-24.9252
	P28C7771102	-36.1391	18.8041	7.74243
	P28C7771107	27.9512	-2.04794	3.61956
	P28C7771108	5.43783	19.3468	-4.12468
	P28C7771104	21.5706	-2.32502	24.9452
	P28C7771105	33.9885	-13.0835	21.4709
	P28C7771106	-0.0171304	6.69211	-6.65435
	P30C7771102	-73.4984	-1.04929	22.3659
	P30C7771107	-31.4985	-34.2943	-5.69593
	P30C7771108	-43.41	-21.4738	-0.0549621
	P30C7771104	-68.2587	27.6596	8.92319
	P30C7771105	-56.5628	-4.05596	16.7062
	P30C7771106	-45.4003	-44.9873	3.45428
	P31C7771102	-57.7444	19.7877	16.5427
	P31C7771107	60.8277	14.4047	25.8475
	P31C7771108	73.7408	-2.04444	13.4449
	P31C7771104	34.237	17.9352	7.10489
	P31C7771105	-6.25137	23.218	9.28164
	P31C7771106	38.3202	10.8416	12.043
	P32C7771102	-0.95041	-13.1286	-17.8736
	P32C7771107	36.6502	-8.20837	39.116
	P32C7771108	29.0141	5.60082	19.2008
	P32C7771104	29.1913	-23.0227	5.29204
	P32C7771105	47.7005	-28.8944	7.24962
	P32C7771106	-11.1001	-2.48598	22.8174
	P33C7771102	-72.9132	15.338	14.3415
	P33C7771107	-4.35114	-52.6237	-20.4434
	P33C7771108	-60.1651	-8.17741	3.02873
	P33C7771104	-63.1128	-12.0051	-6.14413
	P33C7771105	-53.3615	-17.0245	6.64472
	P33C7771106	-7.84395	-61.9218	-9.6695
	P34C7771102	-6.42181	38.7037	-28.8632
	P34C7771107	14.2045	2.15077	-31.3405
	P34C7771108	14.4085	-2.8454	-26.1505
	P34C7771104	17.4622	-12.5299	-32.0191
	P34C7771105	5.89557	-17.1251	-37.1603
	P34C7771106	10.2388	9.32861	-24.6869
	P35C7771102	-68.5502	40.6908	-0.721563
	P35C7771107	-14.5668	43.8909	-4.2896
	P35C7771108	-7.71366	53.5906	-13.301
	P35C7771104	-31.1697	29.0136	-20.8118
	P35C7771105	-20.0785	41.1942	-24.1082
	P35C7771106	-59.7789	47.0147	-12.4294
	P36C7771102	-63.2204	-3.29261	-3.52002
	P36C7771107	33.2639	8.58402	13.9611
	P36C7771108	0.504604	27.7825	32.4609
	P36C7771104	-21.7779	15.5208	-2.78218
	P36C7771105	1.15634	33.2377	20.84
	P36C7771106	-23.9774	29.6338	1.69009
	P37C7771102	-56.4724	-50.7212	-13.3704
	P37C7771107	14.1825	-9.57172	-10.938
	P37C7771108	-0.0970594	2.29893	-9.24437
	P37C7771104	-54.0885	-23.442	17.5257
	P37C7771105	-29.0463	7.43804	5.14909
	P37C7771106	-9.00188	5.38294	-30.4257
	P38C7771102	-65.4399	-11.899	21.3224
	P38C7771107	38.8109	-28.2724	4.7276
	P38C7771108	14.093	-23.2922	-15.1826
	P38C7771104	15.896	-29.3245	2.98007
	P38C7771105	-1.14081	-21.2345	13.731
	P38C7771106	-26.0386	4.11196	-9.23224
	P39C7771102	-13.3582	-67.9936	15.6509
	P39C7771108	-1.3699	-72.5665	8.92176
	P39C7771104	2.03637	-49.1609	-2.34182
	P39C7771105	10.8543	-47.9036	-14.1073
	P39C7771106	13.0704	-57.4675	-5.65103
	P40C7771102	19.5321	11.9028	-19.3591
	P40C7771107	43.2839	3.38942	-10.6157
	P40C7771108	56.7919	-12.0136	11.8373
	P40C7771104	46.615	-0.0188139	-1.09996
	P40C7771105	52.8162	-15.1148	-17.8888
	P40C7771106	16.8614	15.7405	-10.6917
	P41C7771102	-62.4569	1.56014	1.38093
	P41C7771107	16.6431	-39.0873	12.0987
	P41C7771108	-58.6172	-21.5399	-7.64172
	P41C7771104	-11.0115	-28.4032	26.9244
	P41C7771105	9.89139	-49.5649	5.30854
	P41C7771106	34.6922	-49.469	-0.710583
	P42C7771102	-10.209	-36.2069	44.1552
	P42C7771107	3.81662	3.15477	25.5635
	P42C7771108	29.7017	-27.2366	9.8048
	P42C7771104	13.2989	-17.6445	43.4002
	P42C7771105	37.4162	-22.0507	27.8057
	P42C7771106	33.6348	0.527133	23.2528
	P43C7771102	36.6813	13.7911	5.94335
	P43C7771107	51.4411	13.4311	10.0562
	P43C7771108	55.0819	9.53963	28.7173
	P43C7771104	25.07	15.8305	12.2745
	P43C7771105	45.3606	26.237	1.46152
	P43C7771106	53.0095	1.10175	13.0891
	P44C7771102	-12.1101	-13.4187	-41.0848
	P44C7771107	14.0311	2.26542	-30.3138
	P44C7771108	3.15211	-10.6805	-14.6793
	P44C7771104	22.892	7.78376	-15.3128
	P44C7771105	-27.2501	5.42573	-14.3188
	P44C7771106	12.9199	2.4828	-2.52067
	P45C7771102	23.0019	-12.6713	27.1104
	P45C7771107	31.5013	20.3364	4.60221
	P45C7771108	36.1973	13.2854	7.69237
	P45C7771104	34.5697	-25.2889	5.71496
	P45C7771105	38.9441	-32.2636	-0.091949
	P45C7771106	28.6245	22.3221	27.7361
	P46C7771102	-62.158	-43.0537	6.43706
	P46C7771107	5.74687	-22.8062	9.14025
	P46C7771108	2.57177	-34.9128	6.00655
	P46C7771104	-40.1569	-42.2644	9.82058
	P46C7771105	-72.763	9.43346	34.7736
	P46C7771106	-49.7172	17.8262	10.3616
	P47C7771102	37.034	-32.8888	4.94792
	P47C7771107	64.4486	8.04981	8.1683
	P47C7771108	68.3855	-10.0286	7.43273
	P47C7771104	19.0017	-50.4832	28.7403
	P47C7771105	15.1323	-40.7482	46.364
	P47C7771106	37.882	6.11611	-17.0062
	P48C7771102	-69.604	12.2039	21.7093
	P48C7771107	-39.9324	8.47116	6.7
	P48C7771108	-37.2862	7.17577	19.5043
	P48C7771104	-69.0107	-3.29415	14.0378
	P48C7771105	-46.553	13.2295	12.7392
	P48C7771106	-56.8504	12.6877	22.5322
	P49C7771102	-52.6112	-15.0087	7.86977
	P49C7771107	18.387	-41.37	11.5148
	P49C7771108	30.3906	-38.5576	13.2087
	P49C7771104	-21.8982	8.31139	20.7305
	P49C7771105	-3.29525	-2.52085	27.9011
	P49C7771106	5.30279	-2.20821	11.3107
	P50C7771102	45.9073	2.19915	34.5294
	P50C7771107	48.9817	13.1783	35.5819
	P50C7771108	52.252	5.4693	43.9993
	P50C7771104	42.9309	30.9378	20.9716
	P50C7771105	49.8787	2.16474	6.34231
	P50C7771106	70.0656	0.000909992	20.4159
	P52C7771102	-27.4085	0.19264	-12.7811
	P52C7771107	-9.7197	-0.877973	8.1091
	P52C7771108	-7.71781	7.45702	18.4885
	P52C7771104	7.69082	16.5254	-20.3688
	P52C7771105	-37.6482	-8.2761	-3.97772
	P52C7771106	-28.8483	10.2676	26.6909
	P53C7771102	-72.5222	10.9187	-12.7129
	P53C7771107	2.43775	-1.98076	-20.8315
	P53C7771108	-28.3584	35.2146	-7.61565
	P53C7771104	-28.7247	0.592458	14.6282
	P53C7771105	-26.9565	-4.39456	-19.0432
	P53C7771106	-31.372	7.96412	-33.6346
	P54C7771102	-4.24778	47.1554	0.362971
	P54C7771107	52.4956	9.70067	-11.5921
	P54C7771108	10.6428	16.9943	-46.6276
	P54C7771104	38.0688	23.9584	6.60123
	P54C7771105	-28.1241	26.7125	25.3287
	P54C7771106	22.4098	23.2166	-2.79073
	P55C7771102	28.6072	36.5448	31.9281
	P55C7771107	45.0877	11.0737	18.3485
	P55C7771108	68.06	3.38248	21.7342
	P55C7771104	45.2066	8.06924	24.4718
	P55C7771105	-45.605	-7.13448	21.2313
	P55C7771106	38.9938	28.6887	14.3937
	P56C7771102	8.09614	40.4436	-28.0155
	P56C7771107	17.0952	29.4957	-17.7044
	P56C7771108	18.5428	31.6068	-15.8032
	P56C7771104	8.12943	39.6856	-2.9499
	P56C7771105	21.0174	36.0472	-32.5542
	P56C7771106	10.6027	42.3857	-5.44819
	P57C7771102	43.5525	16.7411	4.16556
	P57C7771107	60.82	5.91164	29.7236
	P57C7771108	5.71526	30.7839	-13.6219
	P57C7771104	58.7917	24.3593	30.2452
	P57C7771105	74.408	13.9787	18.8546
	P57C7771106	57.0759	4.88972	30.9841
	P58C7771102	-33.9817	-0.018428	-32.5856
	P58C7771107	24.2512	-6.76147	20.4008
	P58C7771108	11.8266	14.7205	10.9119
	P58C7771104	0.632499	7.49094	-29.1484
	P58C7771105	-27.3096	14.3365	25.5667
	P58C7771106	7.5881	3.29757	0.571068
	P59C7771102	-11.5791	-9.78006	-55.2529
	P59C7771107	4.17043	-19.3776	-41.7166
	P59C7771108	1.2658	12.866	-37.4175
	P59C7771104	-5.30094	-5.90032	-53.0854
	P59C7771105	-1.45529	-15.9382	-36.9252
	P59C7771106	-10.3903	23.5316	-19.7421
(b) Contribution and projection of each MAG to the three principal components explaining the most variance for the PCA of samples by MAG abundances.
	MAG ID	sign of WLZ association (if q-value for WLZ association < 0.05)	Taxonomy	Contribution			Projection
				PC1	PC2	PC3	PC1	PC2	PC3
	Bg0140	negative	Limosilactobacillus mucosae	1.12372	0.057837	0.0160258	-3.95514	0.679745	-0.275282
	Bg0143		Limosilactobacillus mucosae	1.04635	0.208047	0.041363	-3.81655	1.28921	0.442257
	Bg0077	negative	Limosilactobacillus mucosae	0.98325	0.17373	0.00338894	-3.69968	1.17809	-0.12659
	Bg0882		RUG410 sp900553115	0.933116	0.00598722	0.0533895	-3.60413	-0.218703	0.502454
	Bg0252	negative	Enterococcus_A avium	0.929534	0.00714096	0.0010153	-3.5972	-0.238848	-0.0692891
	Bg0257	negative	Enterococcus_A avium	0.834721	0.0181516	0.00513369	-3.40881	-0.380803	-0.155806
	Bg0010	negative	Bifidobacterium breve	0.759418	0.00178497	0.180099	-3.25142	0.119415	-0.922836
	Bg0001	negative	Bifidobacterium longum	0.751041	0.0186128	0.299741	-3.23343	0.385611	-1.19053
	Bg0014	negative	Bifidobacterium breve	0.736177	0.00216899	0.190006	-3.20128	0.131635	-0.947878
	Bg0208	negative	Enterococcus_B faecium	0.702279	0.00120877	0.217685	-3.12671	0.0982685	1.01457
	Bg0031	negative	Limosilactobacillus mucosae	0.603379	0.110882	0.0650677	-2.89819	0.941181	0.554691
	Bg0024	negative	Bifidobacterium kashiwanohense_A	0.603132	0.00159762	0.0554799	-2.8976	0.112974	-0.512196
	Bg0041	negative	Veillonella_A sp000431435	0.599611	0.00359691	0.043427	-2.88913	-0.169515	0.453157
	Bg0046	negative	Bifidobacterium kashiwanohense_A	0.595687	0.0124699	0.0610819	-2.87966	0.315627	-0.537434
	Bg0011	negative	Bifidobacterium kashiwanohense_A	0.592437	0.00722239	0.033944	-2.87179	0.240206	-0.400636
	Bg0128	negative	Limosilactobacillus mucosae	0.583251	0.0725646	0.0818214	-2.84944	0.761387	0.622017
	Bg0006	negative	Bifidobacterium longum	0.582983	0.00138737	0.0784426	-2.84879	0.105279	-0.609038
	Bg0643	negative	Limosilactobacillus fermentum	0.58135	0.0791977	0.20687	-2.8448	0.795425	0.989048
	Bg0802	negative	Ligilactobacillus salivarius	0.578854	0.0131133	0.231671	-2.83868	0.323667	1.04666
	Bg0070	negative		0.564794	0.0700155	0.220891	-2.804	0.747894	-1.02202
	Bg0036	negative	Bifidobacterium kashiwanohense_A	0.562592	0.0327946	0.106793	-2.79852	0.511852	-0.710623
	Bg0339	negative	Limosilactobacillus gastricus	0.561001	0.0175134	0.240216	-2.79456	0.374048	1.06579
	Bg0273	negative	Lactobacillus amylovorus	0.554762	0.0153591	0.235793	-2.77898	0.350289	1.05593
	Bg0103	negative	Limosilactobacillus fermentum	0.540751	0.068459	0.235733	-2.74366	0.739535	1.05579
	Bg0050	negative	Bifidobacterium kashiwanohense_A	0.532026	0.0244711	0.0711782	-2.72144	0.44215	-0.580152
	Bg0020	negative	Veillonella_A sp000431435	0.511062	4.48028e-05	0.0220978	-2.66728	-0.0189189	-0.323253
	Bg0201		Limosilactobacillus mucosae	0.505594	0.0473049	0.000180762	-2.65297	0.614747	-0.0292363
	Bg0022		Bifidobacterium bifidum	0.484017	0.00804649	0.296192	-2.59575	-0.25354	-1.18347
	Bg0175		Lactobacillus paragasseri	0.482247	0.00408369	0.479113	-2.591	0.180622	1.50518
	Bg0303	negative	Lactobacillus acidophilus	0.481369	0.000349712	0.180014	-2.58864	-0.0528565	0.922617
	Bg0551		Catenibacterium sp000437715	0.480735	0.386644	0.263852	2.58693	1.75751	1.11699
	Bg0063		Lactobacillus paragasseri	0.474721	0.0236499	0.135665	-2.5707	0.434668	0.800946
	Bg0473		Catenibacterium sp000437715	0.468355	0.456289	0.344772	2.5534	1.90925	1.27683
	Bg0012		Bifidobacterium bifidum	0.435873	0.00237069	0.348952	-2.46327	-0.13762	-1.28455
	Bg0442		Catenibacterium sp000437715	0.43455	0.621447	0.336858	2.45953	2.22815	1.2621
	Bg0267	negative	Erysipelatoclostridium ramosum	0.404631	0.33803	0.0457092	-2.37335	-1.64331	-0.464912
	Bg0299	negative	Morganella morganii	0.402287	0.014512	0.0735008	-2.36647	-0.340492	0.589542
	Bg0021	negative	Bifidobacterium kashiwanohense_A	0.400588	0.102683	0.231321	-2.36146	0.905715	-1.04587
	Bg0030		Bifidobacterium kashiwanohense_A	0.397776	0.10297	0.203424	-2.35316	0.906981	-0.980775
	Bg0535	negative	Morganella morganii	0.397267	0.0206797	0.0421179	-2.35166	-0.406458	0.446274
	Bg0423		Catenibacterium sp000437715	0.387517	0.405196	0.245429	2.32262	1.79919	1.07729
	Bg0053	negative	Escherichia coli_D	0.362708	0.0125407	0.0764588	-2.24704	-0.316522	0.601288
	Bg0231		Catenibacterium sp000437715	0.362553	0.51507	0.406253	2.24656	2.02851	1.38601
	Bg0560		Holdemanella biformis	0.355387	0.223484	0.264359	2.22425	1.33618	1.11806
	Bg0917		Clostridium_Q sp003024715	0.353628	0.0805656	0.0522291	2.21874	-0.802265	0.496964
	Bg0544		Catenibacterium sp000437715	0.351468	0.444191	0.263148	2.21195	1.88377	1.1155
	Bg0023	negative	Bifidobacterium bifidum	0.350439	3.53105e-05	0.165186	-2.20871	-0.0167956	-0.883803
	Bg0174	negative	Streptococcus sp000187445	0.349193	0.00369297	0.134106	-2.20478	0.171764	0.79633
	Bg0129	negative	Streptococcus sp000187445	0.348676	0.062167	0.344891	-2.20315	0.70473	1.27706
	Bg0097	negative	Bacteroides ovatus	0.345512	0.0638391	0.19702	-2.19313	-0.714145	-0.965215
	Bg0255		Streptococcus sp000187445	0.344643	0.0602728	0.339614	-2.19037	0.693911	1.26725
	Bg0164	negative	Streptococcus sp000187445	0.343517	0.059047	0.302713	-2.18679	0.686818	1.19642
	Bg0054		Ruminococcus_B gnavus	0.339895	0.0977273	9.30123e-06	-2.17523	-0.883591	0.00663191
	Bg0866		Agathobaculum butyriciproducens	0.337838	0.0640649	0.00394446	2.16864	-0.715407	0.136572
	Bg0065	negative	Streptococcus sp000187445	0.336968	0.0636053	0.212638	-2.16584	0.712836	1.00274
	Bg0929	negative		0.336671	0.0325711	0.106553	-2.16489	0.510105	0.709826
	Bg0682	negative	Ligilactobacillus salivarius	0.332298	0.0472138	0.68713	-2.15078	0.614155	1.80255
	Bg0075	negative	Streptococcus sp000187445	0.330147	7.99805e-05	0.0602647	-2.14381	-0.0252776	0.533826
	Bg0078	negative	Parolsenella uli_B	0.327383	0.0839942	0.941038	-2.13481	0.819158	-2.10946
	Bg0047	negative	Escherichia flexneri	0.32542	0.00424801	0.0900413	-2.12841	-0.18422	0.652514
	Bg0938	positive	Bariatricus comes	0.320353	0.0443128	0.00298985	2.11177	-0.594987	0.118903
	Bg0325		Limosilactobacillus mucosae	0.317233	0.028756	0.000831399	-2.10146	0.4793	0.0627008
	Bg0009		Bacteroides fragilis	0.316234	0.196351	0.0645005	-2.09815	-1.25245	-0.552268
	Bg0051	negative	Escherichia flexneri	0.31571	0.00522213	0.124902	-2.09641	-0.204252	0.768517
	Bg0216	negative	Streptococcus sp000187445	0.313549	0.0900462	0.299796	-2.08923	0.848156	1.19064
	Bg0220	negative	Streptococcus sp000187445	0.311367	0.0850715	0.22231	-2.08194	0.824394	1.02529
	Bg0165			0.309711	0.0552093	0.409671	-2.0764	0.664124	1.39183
	Bg0119	negative	Sutterella wadsworthensis	0.306519	0.00317494	0.121286	-2.06567	0.159261	-0.757311
	Bg0017	negative	Escherichia flexneri	0.306413	0.00511	0.126267	-2.06531	-0.202048	0.772705
	Bg0187	negative	Streptococcus sp000187445	0.305945	0.0315346	0.203108	-2.06374	0.501923	0.980014
	Bg0026	negative	Escherichia flexneri	0.300486	0.0103711	0.108396	-2.04524	-0.287843	0.715938
	Bg0635		Anaeroglobus micronuciformis	0.299874	0.00183784	0.0133951	-2.04315	0.121171	0.251676
	Bg0935		Fusicatenibacter saccharivorans	0.297831	0.281244	0.259986	2.03618	-1.49894	1.10877
	Bg0139	negative	Streptococcus sp000187445	0.296934	0.123499	0.281869	-2.03311	0.993287	1.1545
	Bg0067	negative	Ruminococcus_B gnavus	0.296676	0.0553513	4.666e-06	-2.03223	-0.664978	0.00469722
	Bg0085	negative	Parolsenella uli_B	0.293959	0.0852357	0.845957	-2.0229	0.82519	-2.00006
	Bg0084		Ligilactobacillus ruminis	0.292597	0.0326385	0.000372486	-2.01821	0.510632	0.0419685
	Bg0185	negative	Ligilactobacillus salivarius	0.292127	0.000122222	0.0674867	-2.01659	0.0312477	0.564908
	Bg0432		Catenibacterium sp000437715	0.291905	0.364421	0.137059	2.01582	1.70626	0.805051
	Bg0761	negative	Providencia alcalifaciens	0.290779	0.00367881	0.188822	-2.01193	0.171434	0.94492
	Bg0753		Acetatifactor sp900066565	0.289948	0.125406	0.0817338	2.00906	-1.00093	0.621683
	Bg0262		Bifidobacterium merycicum	0.288262	0.00534463	0.0173308	-2.00321	0.206634	-0.286272
	Bg0089		Ruminococcus_B gnavus	0.287784	0.0433576	0.00808189	-2.00154	-0.588539	0.19549
	Bg0529		Limosilactobacillus reuteri	0.287558	0.0358937	0.208142	-2.00076	0.535491	0.992084
	Bg0172	negative	Streptococcus sp000187445	0.286939	0.0661073	0.361534	-1.9986	0.726721	1.3075
	Bg0218	negative	Streptococcus sp000187445	0.284939	0.0562698	0.286534	-1.99163	0.670472	1.16401
	Bg0056	negative	Streptococcus sp000187445	0.284748	0.000885682	0.0119089	-1.99096	-0.0841166	0.237303
	Bg0796	positive	Roseburia sp900552665	0.283288	0.100357	0.287955	1.98585	-0.895398	1.16689
	Bg0794		Gemmiger formicilis	0.28274	0.0562839	0.0522002	1.98393	-0.670556	-0.496826
	Bg0300	negative	Streptococcus sp000187445	0.280304	0.11905	0.368218	-1.97536	0.975233	1.31954
	Bg0197			0.280062	0.0150678	0.480073	-1.97451	0.346951	1.50668
	Bg0171	negative	Streptococcus sp000187445	0.276848	0.102622	0.381657	-1.96315	0.905447	1.3434
	Bg0232	negative	Bacteroides intestinalis	0.276392	0.0943157	0.000355623	-1.96153	-0.868031	0.0410075
	Bg0925		Fusicatenibacter saccharivorans	0.274941	0.304472	0.175979	1.95637	-1.55961	0.912218
	Bg0842	negative	Ligilactobacillus murinus	0.27247	0.0284645	0.294096	-1.94756	0.476865	1.17927
	Bg0428		Holdemanella biformis	0.272209	0.207468	0.132135	1.94663	1.28742	0.790454
	Bg0878			0.269916	0.781311	0.0167218	1.93841	2.49836	-0.281197
	Bg0730		Gemmiger formicilis	0.267475	0.0558328	0.11479	1.92963	-0.667864	-0.73675
	Bg0076		Veillonella parvula_A	0.266203	0.000220995	0.335733	-1.92503	0.0420179	1.25998
	Bg0260			0.26604	0.0366696	0.688485	-1.92444	0.541248	1.80433
	Bg0032	negative	Streptococcus pasteurianus	0.26599	0.00790105	0.405268	-1.92426	0.251238	1.38433
	Bg0527		Holdemanella biformis	0.263412	0.21182	0.223554	1.91492	1.30085	1.02816
	Bg0294		Dialister sp000434475	0.262146	0.605936	0.375818	1.91031	2.20017	-1.33308
	Bg0926		Fusicatenibacter saccharivorans	0.261207	0.389595	0.114807	1.90689	-1.76421	0.736807
	Bg0743		Ruminococcus_D bicirculans	0.260579	0.00176605	0.00954273	1.90459	0.11878	-0.212425
	Bg0440	negative	Enterococcus_B faecium_B	0.259767	0.00440584	0.223298	-1.90162	0.187611	1.02757
	Bg0124	negative	Streptococcus sp000187445	0.259651	0.0525191	0.0917996	-1.9012	0.647742	0.658854
	Bg0771		Roseburia sp900552665	0.257608	0.0886068	0.348896	1.8937	-0.84135	1.28445
	Bg0834		Anaerostipes hadrus	0.257065	0.057217	0.363704	1.8917	-0.676092	1.31142
	Bg0313		Holdemanella sp002299315	0.256981	0.191054	0.219125	1.8914	1.23544	1.01792
	Bg0363	negative	Parabacteroides distasonis	0.254971	0.114358	0.131022	-1.88398	-0.95582	-0.787119
	Bg0154	negative	Parabacteroides distasonis	0.252821	0.0884679	0.245939	-1.87602	-0.84069	-1.07841
	Bg0060		Bacteroides fragilis_A	0.252688	0.144624	0.0980247	-1.87553	-1.07489	-0.680826
	Bg0156			0.251963	0.0425009	0.731672	-1.87284	0.582696	1.86006
	Bg0715		Clostridium_Q sp003024715	0.251057	0.0344574	0.0140845	1.86947	-0.524668	0.258071
	Bg0931		Fusicatenibacter saccharivorans	0.249973	0.23609	0.191331	1.86543	-1.37335	0.951176
	Bg0920		Clostridium_Q sp003024715	0.247463	0.0685961	0.000841764	1.85604	-0.740274	0.0630905
	Bg0769	positive	Gemmiger formicilis	0.244923	0.0592808	0.0657177	1.84649	-0.688177	-0.557455
	Bg0611	positive	Agathobacter rectalis	0.242015	0.00137397	0.0678078	1.83549	-0.104769	0.56625
	Bg0217		Prevotellamassilia sp900540885	0.237859	0.457411	0.00655085	1.81967	1.9116	0.176002
	Bg0316	negative	Parabacteroides distasonis	0.236545	0.130573	0.225244	-1.81464	-1.02134	-1.03204
	Bg0869		Clostridium neonatale	0.236283	0.00766799	0.335929	-1.81363	-0.247505	1.26035
	Bg0281		Holdemanella sp002299315	0.235383	0.0879244	0.222068	1.81017	0.838104	1.02473
	Bg0368	negative	Enterobacter kobei	0.234335	0.00413766	0.178022	-1.80614	-0.181811	0.917498
	Bg0701		Agathobacter rectalis	0.227106	0.113457	0.204394	1.77806	-0.952046	0.983111
	Bg0347		Holdemanella sp002299315	0.222702	0.133517	0.172999	1.76074	1.03279	0.904462
	Bg0732	positive	Lachnospira sp000436475	0.219589	0.148231	0.594343	1.74839	-1.08821	1.67644
	Bg0284		Dialister sp000434475	0.218834	0.309288	0.225949	1.74538	1.5719	-1.03365
	Bg0694	negative	Enterococcus faecalis	0.217783	0.01276	0.357001	-1.74118	0.319278	1.29928
	Bg0090	negative	Megasphaera sp001546855	0.217164	0.0035752	0.0170944	-1.7387	0.169002	-0.284313
	Bg0844		Roseburia inulinivorans	0.216686	0.0863734	0.250195	1.73679	-0.830679	1.0877
	Bg0125		Bifidobacterium adolescentis	0.216206	0.0181871	0.0324796	-1.73487	0.381175	-0.391899
	Bg0429		Prevotella sp000436915	0.215598	0.291227	0.0196712	1.73242	1.52531	-0.304989
	Bg0405	negative	Alistipes onderdonkii	0.215567	0.00263132	0.125261	-1.7323	-0.144987	-0.769622
	Bg0939		Fusicatenibacter saccharivorans	0.215325	0.303617	0.141422	1.73133	-1.55742	0.817762
	Bg0291		Holdemanella sp002299315	0.214681	0.148996	0.138676	1.72874	1.09101	0.809785
	Bg0713	positive	Gemmiger formicilis	0.213871	0.04896	0.105156	1.72547	-0.625408	-0.705157
	Bg0074		Veillonella parvula_A	0.213353	0.000507495	0.28988	-1.72338	0.0636736	1.17079
	Bg0679	positive	Roseburia hominis	0.212133	6.17412e-05	0.0113028	1.71845	0.0222091	0.231186
	Bg0186		Prevotella sp900290275	0.211061	0.52081	0.00252898	1.7141	2.03978	-0.109356
	Bg0591	negative	Providencia alcalifaciens_A	0.210334	0.000868776	0.195066	-1.71114	0.08331	0.960416
	Bg0780		ER4 sp000765235	0.207409	0.073924	0.07114	1.69921	-0.768486	-0.579997
	Bg0526	positive	Prevotella sp003447235	0.206675	0.444323	0.039392	1.6962	1.88405	-0.431591
	Bg0471		Acetatifactor sp003447295	0.205566	0.137086	0.0734022	1.69164	-1.0465	0.589146
	Bg0287		Agathobacter faecis	0.2048	0.247961	0.327933	1.68848	-1.40745	1.24526
	Bg0246	negative	Prevotella multisaccharivorax	0.204484	0.0398509	0.00398104	-1.68718	0.564237	-0.137204
	Bg0695		Bifidobacterium angulatum	0.204056	0.0687374	0.0125558	-1.68541	0.741037	-0.243663
	Bg0241	negative	Bacteroides ovatus	0.202181	0.148381	0.0217411	-1.67765	-1.08876	-0.320634
	Bg0651		Prevotella sp900548745	0.200749	0.3407	0.0255202	1.6717	1.64979	-0.347385
	Bg0308		Agathobacter faecis	0.199953	0.2393	0.252175	1.66838	-1.38266	1.09199
	Bg0344	negative	Parabacteroides distasonis	0.199665	0.376813	0.28526	-1.66718	-1.73503	-1.16142
	Bg0188		Prevotellamassilia sp900540885	0.199563	0.393993	0.000120556	1.66676	1.77414	0.0238761
	Bg0399		Dialister sp000434475	0.198087	0.617414	0.449989	1.66058	2.22091	-1.45871
	Bg0309			0.197834	0.0627852	0.681152	-1.65952	0.708226	1.7947
	Bg0748	positive	UBA9502 sp003480315	0.196792	0.025845	0.00233772	1.65515	-0.454392	-0.105139
	Bg0476		Agathobacter rectalis	0.196733	0.111176	0.323714	1.6549	-0.942429	1.23723
	Bg0348		Catenibacterium sp000437715	0.1963	0.257868	0.288661	1.65308	1.4353	1.16832
	Bg0037	negative	Streptococcus lutetiensis	0.196112	0.0636769	0.705655	-1.65228	0.713237	1.82669
	Bg0387			0.195776	0.0278728	0.521546	-1.65087	0.471882	1.57042
	Bg0215		Bifidobacterium catenulatum	0.194815	0.0348584	0.00882188	-1.64681	0.527712	-0.204244
	Bg0453		Enterococcus_B hirae	0.194556	0.000258077	0.116338	-1.64571	-0.0454065	0.741701
	Bg0279		Agathobacter rectalis	0.193025	0.103294	0.416017	1.63923	-0.908405	1.40257
	Bg0205		Bifidobacterium adolescentis	0.191005	0.0543414	0.0330737	-1.63063	0.658883	-0.395467
	Bg0505		Fusicatenibacter saccharivorans	0.189177	0.258913	0.109027	1.62281	-1.4382	0.718018
	Bg0890	positive	ER4 sp000765235	0.188727	0.140316	0.0249186	1.62087	-1.05876	-0.343266
	Bg0166		Prevotella sp002265625	0.187715	0.564925	0.0705351	1.61652	2.12441	-0.577526
	Bg0967	positive	CAG-217 sp000436335	0.186108	0.18178	0.118282	1.60959	-1.20508	-0.747872
	Bg0923		Clostridium_Q sp003024715	0.185556	0.0632901	0.0222689	1.6072	-0.711067	0.324502
	Bg0910		RC9 sp000435075	0.185207	0.0850626	0.0579506	1.60569	0.824352	-0.523477
	Bg0420	negative	Bacteroides ovatus	0.184457	0.200606	0.176404	-1.60243	-1.26595	-0.913319
	Bg0227	negative	Faecalimonas sp900550975	0.183731	0.10058	0.00210293	-1.59927	-0.896394	0.0997197
	Bg0359		Catenibacterium sp000437715	0.183305	0.144085	0.151312	1.59742	1.07288	0.845874
	Bg0668		Anaeroglobus micronuciformis	0.183224	0.010773	0.0691244	-1.59707	-0.293367	0.571721
	Bg0181		Prevotella sp900290275	0.182895	0.362745	0.0440307	1.59563	1.70233	-0.456296
	Bg0121		Prevotella sp002265625	0.182659	0.588468	0.0527776	1.5946	2.16823	-0.499567
	Bg0191		Veillonella atypica	0.18116	0.0631796	0.504559	-1.58805	0.710447	1.54463
	Bg0132		Prevotella sp002265625	0.18107	0.809944	0.0502902	1.58765	2.54373	-0.487652
	Bg0407	negative	Agathobaculum butyriciproducens	0.179546	0.00144488	0.00306399	-1.58096	0.107438	0.120368
	Bg0192		Prevotella sp900290275	0.179105	0.482636	0.0177843	1.57901	1.9636	-0.289992
	Bg0907		RC9 sp000435075	0.178304	0.158769	0.00617863	1.57548	1.12623	-0.170929
	Bg0052	negative	Parolsenella uli_B	0.177211	0.111624	0.873274	-1.57064	0.944326	-2.03209
	Bg0152	negative	Streptococcus sp000187445	0.177121	0.114087	0.106787	-1.57024	0.954687	0.710603
	Bg0088	negative	Collinsella aerofaciens_H	0.176929	0.036186	0.101313	-1.56939	0.537667	-0.692152
	Bg0657	negative	Lactococcus lactis	0.176657	0.0377543	0.445837	-1.56819	0.549195	1.45197
	Bg0684		Lachnospira eligens_B	0.175713	0.167357	0.335996	1.56399	-1.15629	1.26048
	Bg0126		Prevotella sp002265625	0.175668	0.430483	0.0534297	1.56379	1.85448	-0.502644
	Bg0620	positive	Prevotella sp900548745	0.175359	0.425142	0.0418027	1.56242	1.84293	-0.444601
	Bg0110		Collinsella aerofaciens_H	0.174979	0.0364796	0.305984	-1.56072	0.539843	-1.20287
	Bg0352	negative	Enterobacter roggenkampii	0.174644	0.00056929	0.206323	-1.55923	0.0674388	0.98774
	Bg0280	negative	Enterobacter roggenkampii	0.172993	0.00163778	0.245921	-1.55184	-0.114386	1.07837
	Bg0554		Catenibacterium sp000437715	0.172183	0.076719	0.125248	1.5482	0.782879	0.76958
	Bg0431		Agathobacter rectalis	0.170626	0.0629447	0.382464	1.54119	-0.709125	1.34482
	Bg0319			0.170371	0.0748575	0.666051	-1.54003	0.773322	1.77469
	Bg0685		Streptococcus mutans	0.16968	0.0413692	0.256861	-1.53691	0.574886	1.10209
	Bg0485		Prevotella sp900548745	0.168367	0.40844	0.0476769	1.53095	1.80637	-0.474813
	Bg0724		Clostridium_Q sp003024715	0.168348	0.038219	0.0130618	1.53086	-0.552564	0.248525
	Bg0470	negative	Alistipes finegoldii	0.167456	0.000645075	0.11722	-1.5268	-0.0717874	-0.744507
	Bg0282		Agathobacter faecis	0.166854	0.244512	0.301343	1.52405	-1.39763	1.19371
	Bg0214	negative	Haemophilus_D parainfluenzae_K	0.166389	0.0193558	0.289804	-1.52193	0.393232	1.17063
	Bg0752	positive	Roseburia inulinivorans	0.166064	0.134054	0.248827	1.52044	-1.03486	1.08472
	Bg0177		Prevotellamassilia sp900540885	0.16559	0.439692	0.024034	1.51827	1.87421	0.337117
	Bg0098		Collinsella aerofaciens_H	0.165408	0.0190405	0.219838	-1.51744	0.390016	-1.01958
	Bg0488		Prevotellamassilia sp900542795	0.165114	0.337034	0.00661369	1.51609	1.64089	-0.176844
	Bg0206	negative	Bacteroides thetaiotaomicron	0.163689	0.231686	0.186996	-1.50953	-1.36048	-0.940339
	Bg0366			0.162513	0.449897	0.0325153	1.5041	1.89583	0.392114
	Bg0686		Agathobaculum butyriciproducens	0.161813	0.0514024	0.0059234	1.50086	-0.640818	0.167361
	Bg0196		Bifidobacterium adolescentis	0.161721	0.00243837	0.00010021	-1.50043	0.13957	0.0217682
	Bg0141		Collinsella aerofaciens_H	0.16138	0.0274305	0.0974801	-1.49885	0.468123	-0.678932
	Bg0672		Olsenella sp900538935	0.160581	0.00830949	0.0954954	-1.49513	0.25765	-0.671985
	Bg0618		Prevotella sp900548745	0.160564	0.339833	0.0258241	1.49505	1.64769	-0.349447
	Bg0768	negative	Bilophila wadsworthia	0.159994	0.00327775	0.0339328	-1.4924	-0.16182	-0.40057
	Bg0223		Prevotellamassilia sp900540885	0.159716	0.359677	0.00674371	1.4911	1.69512	-0.178574
	Bg0872		CAG-177 sp003514385	0.159337	0.00510872	0.0617041	1.48933	-0.202022	-0.540164
	Bg0663		Prevotella sp900548745	0.158705	0.375812	0.0651461	1.48637	1.73272	-0.555025
	Bg0664		Acidaminococcus timonensis	0.157089	0.00235081	0.187147	-1.47878	-0.137042	-0.940718
	Bg0511	positive	Agathobacter rectalis	0.156738	0.081016	0.163079	1.47713	-0.804505	0.878149
	Bg0200		Dialister sp000434475	0.156312	0.641951	0.552538	1.47512	2.26461	-1.6164
	Bg0850		Clostridium_Q sp003024715	0.156081	0.0103345	0.0350265	1.47403	-0.287334	0.406974
	Bg0630		Holdemanella biformis	0.155555	0.0908039	0.146247	1.47155	0.851717	0.831596
	Bg0190		Prevotella sp900290275	0.155444	0.325635	0.0290173	1.47102	1.6129	-0.370422
	Bg0829		Agathobaculum butyriciproducens	0.154774	0.0291691	0.000100969	1.46785	-0.48273	-0.0218506
	Bg0225	negative	Bacteroides ovatus	0.153719	0.478533	0.260572	-1.46284	-1.95524	-1.11002
	Bg0599		Agathobacter rectalis	0.152964	0.0398697	0.352192	1.45924	-0.564371	1.2905
	Bg0600	negative	Acidaminococcus sp000437815	0.152647	0.0439469	0.335113	-1.45773	0.592526	-1.25882
	Bg0536		UBA7182 sp003481535	0.152155	0.0444618	0.000490485	1.45538	-0.595987	0.0481595
	Bg0411	positive	Prevotellamassilia sp900546605	0.151992	0.385998	0.00063215	1.45459	1.75604	-0.0546737
	Bg0147	negative	Parolsenella uli_A	0.151661	0.115486	0.483068	-1.45301	0.960521	-1.51138
	Bg0266		Collinsella sp900542825	0.150771	0.00178241	6.82727e-05	-1.44874	0.119329	0.0179677
	Bg0336		Dorea longicatena_B	0.150191	0.00280229	0.0069567	1.44595	0.149623	0.181372
	Bg0092		Collinsella aerofaciens_H	0.149442	0.0249483	0.26828	-1.44234	0.44644	-1.12632
	Bg0086		Streptococcus sp000187445	0.149328	2.71911e-05	0.00182584	-1.44179	-0.0147386	0.092918
	Bg0358		Holdemanella sp002299315	0.149224	0.115515	0.243301	1.44129	0.960644	1.07261
	Bg0029		Ligilactobacillus ruminis	0.149171	0.100343	0.0323119	-1.44104	0.895339	-0.390886
	Bg0596		Bifidobacterium angulatum	0.148732	0.0527268	4.85971e-05	-1.43891	0.649021	0.0151591
	Bg0790		Roseburia inulinivorans	0.148639	0.154283	0.144527	1.43846	-1.1102	0.826691
	Bg0137	negative	Megamonas funiformis	0.148439	6.57767e-06	0.0199877	-1.43749	-0.00724902	0.307433
	Bg0113	negative	Bacteroides uniformis	0.147859	0.172684	0.135526	-1.43468	-1.17454	-0.800535
	Bg0588	positive	Blautia_A massiliensis	0.147334	0.00995308	2.19507e-05	1.43213	-0.281982	0.0101881
	Bg0254		Dialister sp000434475	0.146665	0.301854	0.259783	1.42888	1.55289	-1.10834
	Bg0151		Prevotella sp900290275	0.145641	0.359074	0.044264	1.42388	1.69369	-0.457503
	Bg0581		CAG-217 sp000436335	0.145338	0.0559208	0.218993	1.4224	-0.66839	-1.01762
	Bg0025		Megasphaera sp001546855	0.145045	0.000602431	0.244315	-1.42097	0.069374	-1.07484
	Bg0307		Blautia_A obeum	0.144893	0.0571499	0.00435169	1.42022	-0.675695	-0.143449
	Bg0332	negative	Bacteroides xylanisolvens	0.144234	0.166202	0.0409344	-1.41699	-1.15229	-0.43996
	Bg0150		Prevotella sp002265625	0.143541	0.528425	0.0549094	1.41358	2.05464	-0.509556
	Bg0163	negative	Bacteroides ovatus	0.143396	0.475714	0.440567	-1.41287	-1.94947	-1.44336
	Bg0198		Clostridium_P perfringens	0.143346	0.00830787	0.700183	-1.41262	0.257625	1.81959
	Bg0315	negative	Bacteroides ovatus	0.143165	0.199009	0.107208	-1.41173	-1.2609	-0.712004
	Bg0173		Bifidobacterium adolescentis	0.141932	0.0208318	0.000136968	-1.40563	0.407949	0.0254494
	Bg0091		Streptococcus sp000187445	0.141191	0.110977	0.0156326	-1.40196	0.941586	0.271884
	Bg0537		Mediterraneibacter faecis	0.140984	0.00932914	0.118632	1.40093	-0.273001	0.748979
	Bg0555	positive	Blautia_A massiliensis	0.140852	0.017025	0.000200514	1.40027	-0.368796	0.0307922
	Bg0573		Bifidobacterium angulatum	0.14027	0.0380008	0.0482219	-1.39738	0.550985	-0.477519
	Bg0900		Bariatricus comes	0.139845	0.0652242	2.93481e-05	1.39526	-0.721851	-0.0117804
	Bg0101		Prevotella sp000436035	0.139081	0.277437	0.0340959	1.39145	1.48876	-0.401532
	Bg0069			0.138517	0.242167	2.01446e-05	1.38862	1.39091	0.00975996
	Bg0162		Prevotella sp900546575	0.138306	0.288949	0.0092702	1.38756	1.51934	-0.209369
	Bg0261		Agathobacter rectalis	0.138243	0.103945	0.0464886	1.38725	-0.911265	0.468859
	Bg0364	negative	Agathobaculum butyriciproducens	0.138156	0.00839795	0.0290278	-1.38681	0.259018	-0.37049
	Bg0751		ER4 sp000765235	0.138104	0.0611749	0.0358474	1.38655	-0.699085	-0.411716
	Bg0774	positive	Bariatricus comes	0.137862	0.0485963	0.00509166	1.38533	-0.623081	0.155167
	Bg0531		Bifidobacterium angulatum	0.137858	0.0301708	2.61959e-06	-1.38531	0.490949	0.00351954
	Bg0248		Veillonella_A magna	0.13759	0.0128483	0.134412	-1.38397	-0.320381	0.797236
	Bg0138		Prevotella sp000436035	0.136959	0.260283	0.0241347	1.38079	1.442	-0.337823
	Bg0327		Agathobacter faecis	0.136915	0.235554	0.137611	1.38057	-1.37179	0.806668
	Bg0062	negative	Bifidobacterium sp002742445	0.136844	0.0381775	0.0317082	-1.38021	0.552264	-0.387217
	Bg0767		UBA7748 sp900314535	0.136763	0.0133267	0.053899	-1.3798	0.32629	-0.504846
	Bg0111		Collinsella aerofaciens_H	0.136761	0.00396503	0.119247	-1.37979	0.177978	-0.750917
	Bg0272		Haemophilus_D parainfluenzae	0.136521	0.0833943	0.26649	-1.37858	0.816228	1.12256
	Bg0676	negative		0.136246	0.0353834	0.00147281	-1.37719	0.531671	-0.083453
	Bg0832	positive	Coprococcus eutactus_A	0.13439	0.0308779	0.00314708	1.36778	0.496669	0.121989
	Bg0391		Anaerostipes caccae	0.133897	0.235722	0.0112383	-1.36527	-1.37228	-0.230526
	Bg0480		Catenibacterium sp000437715	0.133772	0.176783	0.289647	1.36463	1.1884	1.17032
	Bg0539	negative	Parolsenella sp900549525	0.133641	0.0810846	0.415815	-1.36396	0.804845	-1.40223
	Bg0565	negative	Agathobaculum butyriciproducens	0.133407	0.000186486	0.00169776	-1.36276	-0.0385981	0.0895997
	Bg0836			0.132143	0.11503	0.315631	-1.35629	0.958624	1.22168
	Bg0755		Roseburia inulinivorans	0.131449	0.0733109	0.0810132	1.35273	-0.765292	0.618937
	Bg0815	positive	Roseburia hominis	0.130131	0.17647	0.0271532	1.34593	-1.18735	0.358327
	Bg0259		Dorea longicatena_B	0.130129	0.000129633	0.00546345	1.34592	0.0321811	0.160732
	Bg0080	negative	Acidaminococcus intestini	0.128755	0.00174119	0.0711578	-1.33879	-0.117941	-0.580069
	Bg0716		Neisseria sp000186165	0.128235	0.100569	0.273034	-1.33609	0.896344	1.13626
	Bg0194	negative	Megamonas funiformis	0.127982	0.010793	0.00824202	-1.33477	-0.29364	0.197417
	Bg0898		CAG-177 sp003538135	0.127417	0.0902269	0.159889	1.33182	-0.849007	-0.869517
	Bg0202		Prevotellamassilia sp900540885	0.127342	0.384921	0.0239172	1.33143	1.75359	-0.336298
	Bg0578		Ureaplasma sp900544585	0.126639	0.374152	0.298741	1.32775	1.72889	1.18855
	Bg0250		Agathobacter faecis	0.125944	0.325768	0.357283	1.3241	-1.61323	1.29979
	Bg0532		Lachnospira sp000436475	0.125683	0.0736639	0.545659	1.32273	-0.767132	1.60631
	Bg0707	positive	Parolsenella catena	0.125088	0.0963385	0.212981	1.31959	0.87729	-1.00355
	Bg0522		Dorea longicatena_B	0.12425	0.000354909	2.97621e-08	1.31516	-0.0532478	-0.000375146
	Bg0362		Faecalimonas nexilis	0.122635	0.0721438	0.0193953	-1.30659	-0.759176	0.302842
	Bg0613		Mediterraneibacter faecis	0.12259	0.0086827	0.0585685	1.30635	-0.263373	0.52626
	Bg0027	negative	Bifidobacterium sp002742445	0.122251	0.0345485	0.0566457	-1.30454	0.525361	-0.51755
	Bg0043		Streptococcus lutetiensis	0.1215	0.0559447	0.997397	-1.30053	0.668532	2.17171
	Bg0446	positive	Dorea longicatena_B	0.119488	2.4995e-05	9.65759e-06	1.28972	-0.0141309	-0.00675776
	Bg0756		Eubacterium_R sp900542875	0.119395	0.130811	0.00121446	1.28922	1.02227	0.0757811
	Bg0413		Agathobacter faecis	0.11819	0.208895	0.148231	1.28269	-1.29183	0.837218
	Bg0104		Prevotella sp002265625	0.118092	0.3677	0.0511122	1.28216	1.71392	-0.491622
	Bg0648	positive	Parolsenella catena	0.117993	0.141277	0.284107	1.28162	1.06238	-1.15907
	Bg0105		Collinsella aerofaciens_H	0.117868	0.0274298	0.132095	-1.28094	0.468117	-0.790335
	Bg0304		Intestinibacter bartlettii	0.116463	0.0438115	0.267027	-1.27329	-0.591612	1.12369
	Bg0498		Dialister succinatiphilus	0.115534	0.000655691	0.0318082	-1.2682	0.0723757	-0.387827
	Bg0404		Prevotellamassilia sp900543155	0.115323	0.308934	0.00513733	1.26704	1.571	-0.155861
	Bg0167		Prevotellamassilia sp900540885	0.114988	0.174762	0.000690857	1.2652	1.18159	0.0571561
	Bg0144		Prevotella sp900546575	0.113784	0.339535	0.058076	1.25856	1.64697	-0.524043
	Bg0499		Weissella confusa	0.113637	0.0858908	0.25375	-1.25774	0.828355	1.0954
	Bg0375		Olsenella_E sp003609875	0.11287	0.000972825	0.0563179	-1.25349	0.0881578	-0.51605
	Bg0487	negative	Eubacterium_R sp000436835	0.110847	0.031598	0.00320991	-1.24221	-0.502427	0.123201
	Bg0237		Catenibacterium sp000437715	0.110644	0.156313	0.117616	1.24107	1.11748	0.745765
	Bg0563		Acidaminococcus massiliensis	0.110514	0.0101242	0.420116	-1.24034	0.284395	-1.40946
	Bg0908		CAG-177 sp003514385	0.109599	0.0209101	0.170729	1.23519	-0.408716	-0.898508
	Bg0015		Prevotella sp000434515	0.109004	0.201202	0.00852452	1.23184	1.26782	-0.200772
	Bg0394	negative	Roseburia intestinalis	0.108993	0.0651077	0.108352	-1.23178	-0.721206	0.715794
	Bg0953		COE1 sp001916965	0.108556	0.157122	0.0452929	1.2293	-1.12037	0.46279
	Bg0134		Lactobacillus delbrueckii_A	0.108219	0.112126	0.0623329	-1.2274	0.946448	0.542909
	Bg0230		Prevotellamassilia sp900540885	0.107789	0.430556	0.0630475	1.22495	1.85463	0.546012
	Bg0229	negative	Sutterella wadsworthensis	0.107579	0.00831109	0.0475113	-1.22376	0.257675	-0.473988
	Bg0468		Holdemanella biformis	0.107423	0.0285595	0.156725	1.22287	0.477659	0.860871
	Bg0467		Campylobacter_D jejuni	0.107338	0.235606	0.123375	-1.22239	1.37194	0.763803
	Bg0627		Gemmiger formicilis	0.106962	0.0614134	0.0827819	1.22025	-0.700446	-0.625657
	Bg0740		Anaerostipes hadrus	0.106905	0.0425016	0.0368794	1.21992	-0.582701	0.4176
	Bg0073	negative	Dialister sp000434475	0.106851	0.00954783	0.117971	-1.21961	0.276182	-0.746889
	Bg0385		Agathobacter faecis	0.106686	0.198083	0.0958468	1.21867	-1.25796	0.673221
	Bg0523		Gemmiger formicilis	0.106614	0.0221739	0.198215	1.21826	-0.420885	-0.968137
	Bg0444	positive	Agathobacter rectalis	0.106225	0.0079953	0.0409993	1.21603	0.252732	0.440308
	Bg0064			0.104649	0.117826	0.00201783	-1.20698	0.970203	0.0976812
	Bg0323		Campylobacter_D sp900539255	0.104463	0.281679	0.0360745	-1.20591	1.5001	0.413018
	Bg0669		Allisonella histaminiformans	0.104404	0.855031	0.235411	1.20556	2.61357	-1.05507
	Bg0386		Gemmiger formicilis	0.104348	0.0454872	0.150451	1.20524	-0.60282	-0.843464
	Bg0895		Lactococcus petauri	0.104339	0.0162449	0.490541	-1.20519	0.360248	1.52302
	Bg0622		CAG-81 sp900066785	0.104125	0.0390799	0.00578616	1.20395	-0.558753	0.165411
	Bg0263	negative	Bacteroides thetaiotaomicron	0.103129	0.268489	0.158402	-1.19818	-1.46456	-0.865465
	Bg0795		Akkermansia muciniphila	0.102456	0.0156392	0.00356146	-1.19426	-0.353468	0.129772
	Bg0702		Gemmiger formicilis	0.102065	0.0944613	0.0780796	1.19199	-0.868701	-0.607627
	Bg0879		Bariatricus comes	0.101909	0.0559074	0.00213888	1.19107	-0.668309	0.100568
	Bg0441	negative	Acidaminococcus sp000437815	0.101836	0.0257802	0.300724	-1.19065	0.453823	-1.19248
	Bg0950		CAG-217 sp000436335	0.101181	0.114695	0.0408601	1.18681	-0.957229	-0.43956
	Bg0292		Succinivibrio sp000431835	0.100083	0.448225	0.139363	1.18035	1.8923	0.811789
	Bg0750		Fusicatenibacter saccharivorans	0.0992621	0.163635	0.0751588	1.1755	-1.14336	0.596154
	Bg0746	positive	Ruminococcus_A sp000437095	0.0991464	0.107063	0.0540938	1.17482	-0.92483	0.505757
	Bg0518		Agathobacter rectalis	0.0982942	0.136111	0.293892	1.16976	-1.04277	1.17886
	Bg0343		Agathobacter rectalis	0.097911	0.0927955	0.0849754	1.16748	-0.861007	0.633892
	Bg0854	positive	Anaerobutyricum hallii_A	0.096546	0.193198	0.163941	1.15931	-1.24235	0.880464
	Bg0416	positive	Prevotella sp000436915	0.0959247	0.208234	0.000624461	1.15557	1.28979	-0.0543402
	Bg0460	negative	Enorma massiliensis	0.0954942	0.00137341	0.0585742	-1.15298	0.104747	-0.526286
	Bg0251		Succinivibrio sp000431835	0.0944233	0.556552	0.0629342	1.14649	2.10861	0.545522
	Bg0779		RC9 sp000433355	0.093789	0.0644912	0.0208111	1.14264	0.717783	-0.313701
	Bg0242		Bifidobacterium ruminantium	0.0936247	0.045464	0.000673977	-1.14164	0.602666	-0.0564535
	Bg0653		Campylobacter_D jejuni	0.093573	0.188203	0.315982	-1.14132	1.22619	1.22236
	Bg0326		Prevotella sp000436915	0.0930065	0.238254	0.0314659	1.13786	1.37963	-0.385735
	Bg0369		Agathobacter faecis	0.0922123	0.227998	0.11685	1.13299	-1.34961	0.743334
	Bg0058		Bifidobacterium sp002742445	0.0921797	0.028941	0.00138437	-1.13279	0.480839	0.0809087
	Bg0744		CAG-568 sp000434395	0.0919954	0.12107	0.000599816	1.13166	0.983471	-0.0532571
	Bg0028	negative	Bifidobacterium sp002742445	0.0912774	0.0264859	0.0161264	-1.12723	0.459992	0.276145
	Bg0492		Anaerostipes hadrus	0.0909698	0.0851129	0.24633	1.12533	-0.824595	1.07926
	Bg0055		Klebsiella pneumoniae	0.0907382	0.00499115	0.247313	-1.1239	0.199684	1.08141
	Bg0393	positive		0.0907249	0.230948	0.00331343	1.12382	1.35831	-0.125172
	Bg0506		UBA7182 sp003480725	0.0906617	0.0458108	0.00309858	1.12342	-0.60496	0.121046
	Bg0114		Prevotella sp900290275	0.0903316	0.133142	0.015681	1.12138	1.03134	-0.272305
	Bg0116	negative	Streptococcus sp000187445	0.0902734	0.200564	0.00982453	-1.12102	1.26581	0.215538
	Bg0625	negative	Ruminococcus_D bicirculans	0.0899833	0.0447692	0.00976084	-1.11921	-0.598044	0.214839
	Bg0243		CAG-83 sp000431575	0.0899567	0.0980158	0.195028	1.11905	-0.884894	-0.960322
	Bg0710	positive	Lachnospira sp000436475	0.0896968	0.0791672	0.188518	1.11743	-0.795272	0.944158
	Bg0297			0.0895143	0.00170797	0.176927	-1.11629	0.116811	0.914672
	Bg0595		Lachnospira eligens_B	0.0893914	0.00460415	0.0449619	1.11553	0.191786	0.461096
	Bg0264	positive	Agathobacter rectalis	0.0893127	0.0323832	0.000197972	1.11504	0.508631	-0.0305964
	Bg0559		Lachnospira eligens_B	0.0891402	0.113837	0.196833	1.11396	-0.953642	0.964756
	Bg0455		Gemmiger formicilis	0.0888289	0.0427903	0.185569	1.11201	-0.584677	-0.936746
	Bg0983		Mogibacterium sp900315625	0.0886268	0.0145205	0.0105251	1.11075	-0.340592	-0.223091
	Bg0711	positive	Lachnospira sp000436475	0.0883467	0.0694075	0.0965533	1.10899	-0.74464	0.675697
	Bg0841	positive	Gemmiger qucibialis	0.0880692	0.0628368	0.0206702	1.10725	-0.708517	-0.312637
	Bg0210		Bacteroides ovatus	0.0867564	0.22916	0.207828	-1.09896	-1.35304	-0.991335
	Bg0179		Dialister sp000434475	0.086139	0.020414	0.170394	1.09505	0.403838	-0.897627
	Bg0783		Hungatella_A sp003478355	0.0856967	0.0861137	0.00357371	1.09223	-0.829429	-0.129995
	Bg0649	positive	Anaerobutyricum hallii	0.0856594	0.0817922	0.0378222	1.09199	-0.808349	0.422904
	Bg0948		CAG-217 sp000436335	0.0856255	8.01149e-05	0.114114	-1.09178	0.0252988	-0.734578
	Bg0247			0.0847669	0.0810808	0.261332	-1.08629	0.804826	1.11164
	Bg0884		Bariatricus comes	0.0840936	0.0735858	0.00269067	1.08197	-0.766726	0.112797
	Bg0199		Succinivibrio sp000431835	0.0840748	0.447325	0.0596673	1.08185	1.8904	0.531174
	Bg0491		Blautia_A obeum	0.0836108	0.0172497	0.0122238	1.07886	-0.371222	-0.240421
	Bg0340		Agathobacter rectalis	0.0831689	0.143294	0.0655197	1.076	-1.06994	0.556615
	Bg0456		Prevotella sp003447235	0.0829954	0.387509	0.00398887	1.07488	1.75948	-0.137339
	Bg0035		Prevotella sp900555035	0.0829768	0.204157	0.0179636	1.07476	1.2771	-0.291451
	Bg0341	negative	Megamonas funiformis	0.0829531	0.00147924	0.00600739	-1.0746	0.108708	0.168543
	Bg0426		Dorea longicatena_B	0.0814953	1.41263e-07	0.000595278	1.06512	0.00106232	-0.0530553
	Bg0133	negative		0.0810656	0.0929082	0.115145	-1.06231	0.861529	0.73789
	Bg0433		Lachnospira eligens_B	0.0809087	0.218706	0.104818	1.06128	-1.32182	0.704023
	Bg0256			0.080657	0.0563191	0.13013	-1.05963	0.670766	0.784435
	Bg0729		Blautia_A massiliensis	0.080338	0.0746017	0.00109589	1.05753	-0.772	-0.0719867
	Bg0061	negative	Megasphaera sp000417505	0.0799696	0.0808491	0.236322	-1.0551	0.803675	-1.05711
	Bg0823		Campylobacter_D jejuni	0.0797228	0.365447	0.00354166	-1.05347	1.70866	0.129411
	Bg0096		Prevotella sp002265625	0.0795447	0.346806	0.0913819	1.0523	1.66451	-0.657353
	Bg0602	negative	Akkermansia muciniphila_C	0.0794622	0.0517063	0.0672502	-1.05175	-0.64271	-0.563917
	Bg0924		Bariatricus comes	0.0788595	0.0685872	0.00404151	1.04775	-0.740227	-0.138242
	Bg0738		Anaerostipes hadrus	0.0788016	0.0231616	0.255575	1.04737	-0.430157	1.09933
	Bg0278		Bifidobacterium adolescentis	0.0784664	0.0139765	0.016597	-1.04514	0.33415	0.280146
	Bg0824	positive	Blautia_A massiliensis	0.0782919	0.0435673	0.000819792	1.04398	-0.589961	-0.0622616
	Bg0490		Mediterraneibacter faecis	0.077861	0.000161493	0.00259577	1.0411	-0.0359187	0.11079
	Bg0118		Clostridium sp900540255	0.0776588	0.00412721	0.419584	-1.03975	-0.181581	1.40857
	Bg0628	positive	Blautia_A massiliensis	0.0775074	0.063494	0.00136214	1.03873	-0.712212	-0.0802562
	Bg0905		Veillonella sp900550455	0.077464	0.0971295	0.595655	-1.03844	0.880884	1.67829
	Bg0512		Dorea longicatena_B	0.0765817	2.85133e-05	0.000447721	1.03251	0.0150927	-0.0460121
	Bg0604		Mitsuokella multacida	0.0763136	0.169351	0.163048	-1.0307	1.16315	-0.878065
	Bg0265		Dialister sp000434475	0.0759809	0.235842	0.242699	1.02845	1.37263	-1.07128
	Bg0168			0.075606	0.06128	0.161539	-1.02591	0.699685	0.873993
	Bg0106		Prevotella sp002265625	0.0755032	0.254038	0.110929	1.02521	1.4246	-0.724255
	Bg0312	positive	Acetatifactor sp003447295	0.0754669	0.00971318	0.0092445	1.02497	0.278563	-0.209079
	Bg0758		Bulleidia sp900539965	0.0751754	0.00024403	0.0373295	1.02299	-0.0441535	0.420141
	Bg0337		Haemophilus_D parainfluenzae_K	0.0751633	0.0862993	0.279972	-1.0229	0.830322	1.1506
	Bg0893	negative	Akkermansia muciniphila_B	0.0748365	0.0687444	0.0942815	-1.02068	-0.741074	-0.667701
	Bg0044	negative	Bifidobacterium sp002742445	0.0746225	0.0276085	0.00464738	-1.01922	0.469639	0.148242
	Bg0786		Neisseria sp000186165	0.0737079	0.119399	0.19406	-1.01295	0.97666	0.957937
	Bg0221		Catenibacterium sp000437715	0.073662	0.131139	0.00101586	1.01264	1.02355	-0.0693084
	Bg0390		Ruminococcus_C sp000433635	0.0734097	0.0091479	0.0341321	1.0109	0.270336	-0.401744
	Bg0726			0.0733848	0.518992	0.0014888	1.01073	2.03621	0.0839048
	Bg0286		Succinivibrio sp000431835	0.0730303	0.387157	0.0726068	1.00829	1.75868	0.585946
	Bg0820	positive	Gemmiger qucibialis	0.0729492	0.0994525	0.0272561	1.00773	-0.891356	-0.359005
	Bg0212		Streptococcus gallolyticus	0.0724967	0.000559363	0.26533	-1.0046	-0.0668483	1.12011
	Bg0322		CAG-83 sp000431575	0.0723315	0.0747852	0.107236	1.00345	-0.772949	-0.712096
	Bg0610		Lachnospira eligens	0.0720321	0.0153382	0.00904241	1.00137	-0.35005	0.206781
	Bg0204		Bacteroides xylanisolvens	0.0719859	0.28652	0.249297	-1.00105	-1.51294	-1.08574
	Bg0289		Bacteroides ovatus	0.0719696	0.251335	0.335655	-1.00094	-1.417	-1.25984
	Bg0235		Dialister sp000434475	0.0719636	0.31006	0.163462	1.00089	1.57386	-0.879177
	Bg0183		Prevotella sp900546575	0.0718501	0.275313	0.0133623	1.00011	1.48305	-0.251368
	Bg0709		Anaeroglobus micronuciformis	0.0717371	0.0531087	0.00737285	-0.999319	0.651367	-0.186718
	Bg0383		Gemmiger formicilis	0.0714354	0.0909769	0.1594	0.997215	-0.852528	-0.868185
	Bg0652			0.0711866	0.605838	0.000708139	0.995477	2.19999	0.0578666
	Bg0361		RC9 sp000433355	0.0710209	0.158543	0.0145644	0.994318	1.12542	-0.262431
	Bg0609		Lachnospira sp000436475	0.0710171	0.156455	0.583055	0.994291	-1.11799	1.66044
	Bg0233		Agathobacter faecis	0.0702692	0.184815	0.0133742	0.989042	-1.2151	0.25148
	Bg0911	negative	Erysipelatoclostridium sp000752095	0.070128	0.00250272	0.258078	-0.988048	-0.1414	1.1047
	Bg0335		Prevotella sp003447235	0.0698916	0.185847	0.0226175	0.986381	1.21849	-0.327033
	Bg0019	positive	Prevotella copri	0.069886	0.140831	0.0821986	0.986342	1.0607	-0.623449
	Bg0466		Prevotellamassilia sp900542795	0.0697931	0.0157405	0.00127459	0.985685	0.354611	-0.0776343
	Bg0775		Neisseria sp000186165	0.0695688	0.230796	0.523078	-0.9841	1.35787	1.57272
	Bg0072			0.0689912	0.0254611	0.0623874	-0.980006	0.451005	0.543147
	Bg0414		Ruminococcus_C sp000433635	0.0688494	0.0788996	0.0207446	0.978999	-0.793927	0.3132
	Bg0502		Lachnospira eligens_B	0.0674873	0.0275453	0.00251349	0.969267	0.469102	-0.10902
	Bg0955		Tidjanibacter inops	0.0672613	0.00598353	0.0690286	0.967642	0.218636	-0.571325
	Bg0245		Roseburia sp003470905	0.0671985	0.120726	0.0388517	-0.96719	-0.982074	0.428621
	Bg0462		Lachnospira eligens_B	0.0671252	0.14421	0.355471	0.966663	-1.07335	1.2965
	Bg0161	positive	Bifidobacterium adolescentis	0.0669687	0.050129	0.00314273	-0.965535	0.632831	0.121905
	Bg0048		Prevotella sp900555035	0.0669033	0.120056	0.00253782	0.965064	0.979344	-0.109547
	Bg0867		Anaerotignum sp000436415	0.0665892	0.0269398	0.0701208	0.962795	-0.463917	-0.575827
	Bg0811		Barnesiella intestinihominis	0.0662413	0.219689	0.190867	-0.960277	-1.32479	-0.950022
	Bg0018	positive	Prevotella copri	0.06612	0.156799	0.0644288	0.959398	1.11922	-0.551961
	Bg0213		Prevotella sp002265625	0.0656686	0.074902	0.0277078	0.956117	0.773552	-0.361967
	Bg0656	positive	Blautia_A sp900066165	0.065584	0.147786	0.0179982	0.955501	-1.08658	0.291732
	Bg0585		ER4 sp900317525	0.0654134	0.0875024	0.0976098	0.954257	-0.83609	-0.679384
	Bg0398	negative	Leuconostoc sp900554745	0.0652402	0.117228	0.366328	-0.952993	0.967742	1.31615
	Bg0445		CAG-81 sp900066785	0.0646402	0.0531591	0.00207314	0.948601	-0.651676	0.0990109
	Bg0542		Roseburia inulinivorans	0.0645791	0.111325	0.235494	0.948152	-0.94306	1.05526
	Bg0004		Prevotella copri_A	0.0645615	0.264531	0.0483251	0.948023	1.45372	-0.47803
	Bg0863		GCA-900066135 sp900543575	0.0643584	0.1764	0.00225563	0.946531	-1.18711	0.103277
	Bg0891		Bariatricus comes	0.0637729	0.0578709	0.000268826	0.942215	-0.679944	-0.0356536
	Bg0318	negative	Megamonas funiformis	0.0637206	0.0265018	0.00126923	-0.941829	-0.46013	0.0774709
	Bg0122		Ligilactobacillus ruminis	0.0634209	0.0636082	0.0128282	-0.939611	0.712853	0.246292
	Bg0773		Allisonella histaminiformans	0.0632719	0.591435	0.0835143	0.938507	2.17368	-0.628419
	Bg0439	negative	Parabacteroides distasonis	0.062936	0.225373	0.20098	-0.936013	-1.34182	-0.974865
	Bg0667		Agathobaculum butyriciproducens	0.0625552	0.0292724	0.0290851	0.933177	-0.483584	-0.370855
	Bg0331		Gemmiger formicilis	0.0616891	0.0143579	0.163866	0.926694	-0.33868	-0.880264
	Bg0975		Acidaminococcus sp000437815	0.0615611	2.06688e-05	0.00764566	-0.925733	-0.0128499	-0.190141
	Bg0384		Clostridium sp001916075	0.0608279	0.0224342	0.491076	-0.920203	-0.423349	1.52385
	Bg0146		Prevotella sp900546575	0.0605011	0.153743	0.00723625	0.917727	1.10826	-0.18498
	Bg0813			0.0604841	0.708062	0.0299212	0.917598	2.37837	0.376148
	Bg0430		Mediterraneibacter faecis	0.0603401	0.026131	0.0433759	0.916506	-0.4569	0.45289
	Bg0693		Phocaeicola sp000434735	0.0598656	0.0749091	0.0493803	0.912895	0.773589	-0.483221
	Bg0401	positive	Acetatifactor sp900066365	0.0598524	0.123334	0.000898322	0.912794	-0.992624	0.0651755
	Bg0545	positive	Faecalibacterium prausnitzii_C	0.0588259	0.0887009	6.21288e-05	0.904933	-0.841796	-0.0171402
	Bg0762		RC9 sp000435075	0.0588049	0.131937	0.119548	0.904772	1.02666	-0.751865
	Bg0691			0.0585509	0.119417	9.41626e-05	0.902815	-0.976733	0.0211012
	Bg0107		Anaerovibrio sp900548165	0.0583483	0.489054	0.00193546	0.901252	1.97661	0.0956668
	Bg0520		Parolsenella sp900544655	0.0582935	0.055483	0.338687	-0.900829	0.665768	-1.26552
	Bg0409	negative	Agathobaculum butyriciproducens	0.0578895	0.00295478	0.0282718	-0.897702	-0.15364	-0.365633
	Bg0082		Prevotella sp002265625	0.05744	0.323287	0.0979098	0.894209	1.60708	-0.680427
	Bg0765		Dorea sp900066555	0.0572527	0.0695497	0.0064834	0.892751	-0.745402	0.175094
	Bg0621		CAG-81 sp900066785	0.0565033	0.0435679	0.00174076	0.886889	-0.589965	-0.0907274
	Bg0329		Dorea longicatena_B	0.0564759	0.000127673	0.0010032	0.886674	0.0319369	0.0688751
	Bg0042		Phocaeicola vulgatus	0.0560754	0.195344	0.210982	-0.883524	-1.24923	-0.99883
	Bg0615		Akkermansia muciniphila	0.0558919	0.0492287	0.090461	-0.882077	-0.627122	-0.654032
	Bg0697	negative	Mogibacterium sp002299625	0.0556408	0.000155775	0.0145757	-0.880094	0.035277	0.262533
	Bg0081		Prevotella sp002265625	0.055428	0.235829	0.0680607	0.878409	1.37259	-0.567305
	Bg0008		Prevotella copri	0.0548945	0.16094	0.0691234	0.874172	1.1339	-0.571717
	Bg0338	positive	Blautia_A sp003471165	0.0547757	0.054588	0.0044456	0.873225	-0.660377	0.144989
	Bg0112		Ligilactobacillus ruminis	0.0547103	0.0661957	0.013992	-0.872703	0.727207	0.257222
	Bg0127		Catenibacterium sp000437715	0.0545616	0.13384	0.000152931	0.871517	1.03404	0.0268916
	Bg0553		Allisonella histaminiformans	0.0536046	0.895685	0.155386	0.86384	2.67498	-0.857184
	Bg0816	positive	CAG-45 sp900066395	0.0531486	0.0743294	0.0470182	0.860158	-0.77059	0.471522
	Bg0033		Streptococcus infantarius	0.0525799	0.0501425	0.424164	-0.855543	0.632916	1.41624
	Bg0402	negative	UBA9502 sp003480315	0.0523567	0.00388083	0.021977	-0.853726	-0.176078	0.322369
	Bg0100	positive	CAG-180 sp000432435	0.0521534	0.0558506	0.0373302	0.852066	-0.66797	-0.420145
	Bg0472		Agathobaculum butyriciproducens	0.0519697	0.049369	0.0950838	0.850564	-0.628015	-0.670536
	Bg0881		CAG-217 sp000436335	0.0518119	0.106858	0.0394248	0.849272	-0.923944	-0.431771
	Bg0513	positive	Anaerostipes hadrus	0.0516458	0.0841849	0.287879	0.84791	-0.820087	1.16674
	Bg0788		Hungatella_A sp003478355	0.0511473	0.0591493	0.00492944	0.843808	-0.687413	-0.152675
	Bg0504	positive	CAG-217 sp000436335	0.0511296	0.120662	0.112094	0.843662	-0.98181	-0.728047
	Bg0712	negative	Anaerobiospirillum succiniciproducens	0.051086	0.113539	0.336757	-0.843302	0.95239	1.26191
	Bg0045		Ligilactobacillus ruminis	0.0508231	0.108477	0.0277149	-0.841129	0.930918	0.362014
	Bg0454		Faecalibacterium prausnitzii	0.0506376	0.121278	0.00582121	0.839593	-0.984315	0.165911
	Bg0296		Agathobacter faecis	0.0506184	0.203503	0.0683349	0.839434	-1.27505	0.568447
	Bg0449	positive	Faecalibacterium prausnitzii_C	0.0506126	0.098476	0.00646231	0.839386	-0.886969	0.174809
	Bg0736		CAG-110 sp003525905	0.0504516	0.0892376	0.114629	0.83805	-0.844339	-0.736233
	Bg0452	positive	Faecalibacterium prausnitzii_C	0.0499544	0.0495784	0.00147407	0.83391	-0.629345	0.0834886
	Bg0448		Catenibacterium sp000437715	0.04918	0.249247	0.319029	0.827421	1.4111	1.22824
	Bg0136		Megasphaera sp000417505	0.048922	0.0655453	0.42546	-0.825248	0.723625	-1.4184
	Bg0334		Catenibacterium sp000437715	0.0488513	0.0173975	0.0598767	0.824651	0.372809	0.532105
	Bg0293		Catenibacterium sp000437715	0.047846	0.185902	0.0113214	0.816122	1.21867	0.231376
	Bg0285		Prevotella sp900290275	0.0476954	0.231378	0.0512795	0.814837	1.35958	-0.492425
	Bg0727		Akkermansia muciniphila	0.0474976	0.0658279	0.0466572	-0.813145	-0.725184	-0.469708
	Bg0799	negative	Bilophila wadsworthia	0.0474448	0.0324025	0.000223298	-0.812693	0.508783	-0.0324946
	Bg0883	positive	Anaerotignum sp000436415	0.0471742	0.0664894	0.0205172	0.810372	-0.728818	0.311478
	Bg0973		Akkermansia muciniphila_C	0.0468098	0.0623291	0.0740568	0.807236	-0.705649	-0.591768
	Bg0478		CAG-81 sp900066535	0.046472	0.016743	0.00883232	0.804318	-0.365729	-0.204365
	Bg0184	positive	Agathobacter rectalis	0.046244	0.0420493	0.0189593	0.802342	0.579592	-0.299419
	Bg0317	positive	Agathobacter faecis	0.0460426	0.106747	0.0161134	0.800594	-0.923464	0.276034
	Bg0587		Anaerobutyricum hallii	0.0458018	0.190476	0.0377156	0.798498	-1.23357	0.422308
	Bg0016		Ligilactobacillus ruminis	0.0455832	0.0659919	0.00578728	-0.79659	0.726086	0.165427
	Bg0176		Fusobacterium_A mortiferum	0.0453546	0.082541	0.0457926	-0.794589	0.812041	0.465336
	Bg0549		Phocaeicola sp000434735	0.0452824	0.0978824	0.0995008	0.793957	0.884291	-0.685933
	Bg0356		Succinivibrio sp000431835	0.0452747	0.35502	0.105658	0.793889	1.68411	0.706839
	Bg0754		Dorea scindens	0.0449376	0.172023	0.0275194	-0.790928	-1.17229	-0.360735
	Bg0500		Campylobacter_D jejuni	0.0448506	0.390174	0.26308	-0.790162	1.76552	1.11535
	Bg0333	negative	Campylobacter_D jejuni	0.0447135	0.501888	0.0852063	-0.788954	2.00238	0.634753
	Bg0157		Dialister sp000434475	0.0446925	0.00148269	0.0966404	0.788768	0.108835	-0.676002
	Bg0494		Anaerobutyricum hallii	0.0446388	0.143931	0.0111224	0.788294	-1.07231	0.229334
	Bg0675		Gemmiger sp900539695	0.0445193	0.075195	0.00480196	0.787239	-0.775064	-0.150688
	Bg0234	negative	Megamonas funiformis	0.044018	0.00399461	0.00358801	-0.782793	-0.178641	0.130255
	Bg0590		Lactococcus garvieae	0.0437416	0.00769547	0.000414806	-0.780332	0.247948	0.0442885
	Bg0957	positive	Ruminococcus_A sp000437095	0.0437351	0.164998	0.0814557	0.780274	-1.14811	0.620625
	Bg0798	positive	ER4 sp000765235	0.043652	0.0954027	0.110435	0.779533	-0.873018	-0.72264
	Bg0108		Bacteroides ovatus	0.0436064	0.134342	0.306101	-0.779125	-1.03598	-1.2031
	Bg0372	negative	Bariatricus comes	0.0435128	0.0108014	0.0272008	-0.778288	-0.293754	0.358641
	Bg0451	negative	Ruminococcus_A sp003011855	0.0433857	0.024547	0.125501	-0.777152	-0.442835	0.770359
	Bg0244	negative	Megamonas funiformis	0.0432268	2.22028e-08	0.00706591	-0.775727	0.00042116	0.18279
	Bg0158		CAG-568 sp000434395	0.0431268	0.17866	0.0380752	0.774829	1.19469	-0.424316
	Bg0123		Bacteroides ovatus	0.0430586	0.0983052	0.16259	-0.774216	-0.886199	-0.87683
	Bg0330		Bacteroides ovatus	0.0430264	0.136873	0.240648	-0.773926	-1.04569	-1.06674
	Bg0654		Dorea sp900066555	0.0429387	0.0883933	0.00764688	0.773138	-0.840336	-0.190156
	Bg0642	positive	Blautia_A massiliensis	0.0428957	0.0216099	0.0212468	0.77275	-0.415499	-0.316968
	Bg0371	positive	Agathobacter faecis	0.0426126	0.100387	0.00631087	0.770196	-0.895534	0.172748
	Bg0417		Faecalibacterium prausnitzii_C	0.0423411	0.0347286	0.00973174	0.767738	-0.526728	-0.214518
	Bg0155		Collinsella aerofaciens_H	0.0419446	0.0213733	0.16733	-0.764135	0.413217	-0.88952
	Bg0424		Agathobacter rectalis	0.0417187	0.0438798	0.130675	0.762075	-0.592073	0.786077
	Bg0360		Oribacterium sp004554245	0.0416504	0.0805463	0.00449739	0.761451	0.802169	0.145831
	Bg0571		CAG-83 sp900545495	0.0411845	0.155139	0.10064	0.75718	-1.11328	-0.68985
	Bg0722	positive	CAG-170 sp000432135	0.0405893	0.0780864	0.0583407	0.751688	-0.789825	-0.525236
	Bg0002		Prevotella copri_A	0.0405424	0.219486	0.0406089	0.751254	1.32418	-0.438207
	Bg0228		Bacteroides thetaiotaomicron	0.0401178	0.350385	0.143113	-0.74731	-1.67308	-0.822636
	Bg0066		Prevotella sp900290275	0.0399239	0.128772	0.0624689	0.745501	1.01427	-0.543501
	Bg0598		Anaerostipes hadrus	0.0397685	0.0421841	0.14202	0.74405	-0.580521	0.81949
	Bg0240		Agathobacter rectalis	0.0394253	0.022145	0.045689	0.740832	-0.420611	0.464809
	Bg0013		Megamonas funiformis	0.0391028	0.0255006	0.000676504	-0.737796	0.451355	0.0565593
	Bg0896		CAG-217 sp000436335	0.0388593	0.104544	0.0651995	0.735495	-0.913887	-0.555253
	Bg0671		Ruminococcus_E bromii_B	0.0387819	0.0567678	0.026085	-0.734762	-0.673433	0.351207
	Bg0379		Mediterraneibacter faecis	0.0385788	5.11293e-06	0.0803602	0.732835	0.00639113	0.616437
	Bg0605	positive	Blautia_A massiliensis	0.0384013	0.0188236	0.0089449	0.731148	-0.387788	-0.205663
	Bg0805		CAG-217 sp000436335	0.0383624	0.0555056	0.175859	0.730777	-0.665904	-0.911907
	Bg0528	positive	Roseburia intestinalis	0.0378256	0.143028	0.0144369	0.725647	-1.06894	0.261279
	Bg0601		Roseburia inulinivorans	0.0375891	0.00262113	0.00898329	0.723375	0.144706	0.206104
	Bg0447	positive	Faecalibacterium prausnitzii_C	0.0374299	0.0906154	0.000722556	0.721841	-0.850833	-0.0584527
	Bg0619		Anaerostipes hadrus	0.0372477	0.0928687	0.111008	0.720082	-0.861346	0.724513
	Bg0003		Prevotella sp900557255	0.0370181	0.222951	0.148569	0.717859	1.33459	-0.83817
	Bg0550		Roseburia inulinivorans	0.0370146	0.0818203	0.0161611	0.717826	-0.808488	0.276442
	Bg0525	positive	Blautia_A massiliensis	0.0369352	0.0162441	0.00694276	0.717055	-0.360239	0.18119
	Bg0965			0.0369224	0.0446933	0.000108097	0.716931	-0.597536	0.0226086
	Bg0521		Faecalibacterium sp003449675	0.0367222	0.0694594	0.000342558	0.714984	-0.744918	-0.0402472
	Bg0658		Clostridium_P ventriculi	0.0367076	0.000168749	0.417294	-0.714843	-0.0367167	1.40472
	Bg0071		Enterocloster sp900541315	0.0366436	0.000713021	0.0916841	0.714218	-0.0754735	-0.658439
	Bg0731		Akkermansia muciniphila_B	0.0365619	0.119927	0.141048	-0.713422	-0.978818	-0.816679
	Bg0944		51-20 sp900542055	0.0361339	0.135599	0.000518074	0.709234	-1.04081	-0.0494954
	Bg0099		Anaerostipes hadrus	0.0360235	0.104541	0.0264769	0.70815	0.913874	-0.353836
	Bg0270		Bacteroides uniformis	0.0354634	0.219025	0.194155	-0.702623	-1.32279	-0.958172
	Bg0314		Prevotella sp003447235	0.035216	0.0696028	0.0464775	0.700168	0.745687	-0.468803
	Bg0421		Gemmiger formicilis	0.0352132	0.102899	0.104315	0.70014	-0.90667	-0.702332
	Bg0374		Acetatifactor sp003447295	0.0348902	0.0818479	0.00335593	0.696922	-0.808624	-0.125972
	Bg0459			0.0347507	0.589826	0.00965415	0.695527	2.17073	0.213661
	Bg0687		Anaerobutyricum hallii	0.034674	0.166417	0.00190863	0.694759	-1.15303	0.0950013
	Bg0808	positive	Anaerobutyricum hallii_A	0.0344515	0.125079	0.0651221	0.692526	-0.999621	0.554923
	Bg0283		Campylobacter_D upsaliensis	0.0342913	0.427117	3.04378e-06	-0.690914	1.84721	0.0037938
	Bg0320		Mitsuokella jalaludinii	0.0336926	0.160369	0.00328576	-0.684856	1.13189	-0.124648
	Bg0586		Clostridium_Q symbiosum	0.0334558	0.249337	0.143568	-0.682446	-1.41135	-0.823944
	Bg0589		Anaerostipes hadrus	0.0332974	0.0984074	0.144854	0.680828	-0.88666	0.827627
	Bg0705	positive	Ruminococcus_D bicirculans	0.0331683	0.144342	0.000656237	0.679507	-1.07384	-0.0557056
	Bg0665		CAG-177 sp003514385	0.0331097	0.092692	0.138288	0.678907	-0.860526	-0.808651
	Bg0901		Butyricimonas sp002161485	0.0330598	0.182589	0.168036	-0.678394	-1.20776	-0.891393
	Bg0189		Anaerostipes hadrus	0.0329343	1.40352e-05	0.033532	0.677106	-0.0105889	0.398197
	Bg0193		Collinsella aerofaciens_H	0.0328346	0.0597624	0.234242	-0.67608	0.690967	-1.05245
	Bg0646		Lachnospira eligens	0.0324785	0.155675	0.0322405	0.672404	-1.1152	0.390453
	Bg0392	negative	Agathobaculum butyriciproducens	0.0320438	0.00301813	0.00708508	-0.667889	-0.155279	0.183038
	Bg0562		Enterocloster sp900538485	0.0319762	0.062993	0.0134006	-0.667184	-0.709397	-0.251728
	Bg0835		CAG-217 sp000436335	0.0319443	0.0391757	0.0769865	0.666851	-0.559437	-0.603359
	Bg0351		Agathobaculum butyriciproducens	0.0319394	0.0333286	0.00660208	-0.6668	-0.516002	-0.176689
	Bg0897	negative	Mediterraneibacter lactaris	0.031909	0.0593279	0.0492787	-0.666482	-0.68845	0.482723
	Bg0410	positive	Faecalibacterium sp900539885	0.0315226	0.0766887	9.95545e-05	0.662435	-0.782724	0.021697
	Bg0558		Bifidobacterium angulatum	0.0314737	0.137751	0.000825409	-0.661921	1.04904	-0.0624746
	Bg0629	positive	Blautia_A massiliensis	0.0314543	0.0212251	0.000587821	0.661717	-0.411783	0.0527219
	Bg0406		Faecalibacterium prausnitzii_A	0.0311402	0.0705751	4.8922e-06	0.658405	-0.750877	-0.00480973
	Bg0290		Ureaplasma sp900544585	0.0311368	0.594303	0.438241	-0.658369	2.17895	1.43955
	Bg0699		Parolsenella catena	0.030986	0.317588	0.1628	0.656772	1.59285	-0.877397
	Bg0797	negative	Agathobaculum butyriciproducens	0.0308535	0.000244314	0.0115904	-0.655367	-0.0441791	0.234109
	Bg0463		Olsenella_E sp003609875	0.0306451	0.0204008	0.0975784	-0.653149	0.403708	-0.679275
	Bg0763			0.0305374	0.118435	0.0559102	-0.652001	-0.972709	-0.514179
	Bg0969		Coprococcus sp900548215	0.0305287	0.000233293	0.0391287	-0.651908	0.0431712	-0.430146
	Bg0087		Megasphaera sp000417505	0.030351	0.0819511	0.413335	-0.650008	0.809134	-1.39804
	Bg0524		Blautia_A sp900066335	0.0302833	0.0216057	0.00317383	-0.649283	-0.415458	0.122507
	Bg0178		Lactobacillus paragasseri	0.0302764	0.0442907	0.00673589	-0.649208	0.594839	-0.17847
	Bg0461	negative	Parabacteroides goldsteinii	0.0301764	0.125836	0.103838	-0.648136	-1.00264	-0.700723
	Bg0357		Acetatifactor sp003447295	0.0298909	0.0615731	0.00260836	0.645062	-0.701356	0.111059
	Bg0295		Haemophilus_D parainfluenzae_K	0.0296627	0.0891926	0.174678	-0.642595	0.844126	0.908842
	Bg0408		Mediterraneibacter faecis	0.0295801	0.0429082	0.054382	0.6417	-0.585482	0.507103
	Bg0271		Lachnospira eligens_B	0.0295253	0.0702471	0.278749	-0.641105	-0.74913	1.14809
	Bg0678			0.0294872	0.546796	0.379266	-0.640691	2.09005	1.33919
	Bg0465		Fusicatenibacter saccharivorans	0.0293709	0.00417926	0.00301721	-0.639427	-0.182723	0.119446
	Bg0739		Clostridium_Q sp003024715	0.0291721	0.019917	3.10598e-05	0.637259	-0.398892	-0.012119
	Bg0547		CAG-81 sp900066535	0.0290355	0.0156339	0.00947244	0.635766	-0.353408	-0.211641
	Bg0861		CAG-177 sp003514385	0.0290287	0.0799964	0.0391871	0.635691	-0.799426	-0.430467
	Bg0519			0.0290195	0.00050327	0.0148576	-0.63559	-0.0634079	0.26506
	Bg0968	positive	Lachnospira sp900316325	0.0289957	0.131845	0.0784411	0.635329	-1.0263	0.609032
	Bg0837		Agathobaculum butyriciproducens	0.0289288	0.013971	0.0108231	0.634596	-0.334084	-0.226227
	Bg0650		Agathobaculum butyriciproducens	0.0285561	0.00783269	0.000201589	-0.630495	-0.250149	-0.0308746
	Bg0059		Megasphaera elsdenii	0.0281416	0.066989	0.224	-0.625902	0.731551	-1.02918
	Bg0607		Lachnospira sp000436475	0.0280263	0.104443	0.271201	0.624619	-0.913444	1.13244
	Bg0497		Allisonella histaminiformans	0.0267211	0.815942	0.247842	0.609901	2.55313	-1.08257
	Bg0458		Agathobacter rectalis	0.026647	0.0579213	0.381981	0.609055	-0.68024	1.34397
	Bg0093		CAG-180 sp000432435	0.0266199	0.0416262	0.0211197	0.608744	-0.576669	-0.316018
	Bg0400		Faecalibacterium sp900539885	0.0262179	0.090246	0.00357093	0.604131	-0.849097	0.129945
	Bg0038		Collinsella sp900556495	0.0261925	0.0855462	1.07895	-0.603838	0.826691	-2.25875
	Bg0182		Prevotella sp000436915	0.0260912	0.0181741	0.0218987	0.602669	0.381039	-0.321794
	Bg0226		Dorea longicatena_B	0.0256286	0.00351158	0.00630987	0.597303	-0.167492	0.172734
	Bg0370		Mediterraneibacter faecis	0.0255041	0.000635091	0.102033	0.59585	-0.0712297	0.694608
	Bg0209		Dorea longicatena_B	0.0252051	0.00847494	0.118325	0.592347	0.260202	-0.748009
	Bg0540		Allisonella histaminiformans	0.024303	0.676122	0.244365	0.581651	2.3241	-1.07495
	Bg0495		Faecalibacterium prausnitzii_C	0.0242303	0.0372767	0.00727036	0.58078	-0.54571	0.185416
	Bg0469		Mediterraneibacter faecis	0.0241523	0.00569452	0.0264079	0.579844	-0.213291	0.353375
	Bg0253		RC9 sp000435075	0.024081	0.110143	0.0801224	-0.578988	0.938041	-0.615525
	Bg0117	negative	Dialister sp000434475	0.0239457	0.0171925	0.0402957	-0.577359	0.370607	-0.436514
	Bg0142	positive	Blautia_A massiliensis	0.0235926	0.0420145	0.039093	0.573087	-0.579352	-0.42995
	Bg0057		Megasphaera sp000417505	0.0235255	0.060534	0.345021	-0.572271	0.695413	-1.2773
	Bg0510		Agathobacter faecis	0.0233498	0.0840526	0.0380961	0.57013	-0.819443	0.424433
	Bg0219		Bacteroides uniformis	0.0232278	0.147318	0.213986	-0.568639	-1.08485	-1.00591
	Bg0207		Gemmiger formicilis	0.0230903	0.106284	0.0787934	0.566953	-0.921462	-0.610398
	Bg0438		CAG-217 sp000436335	0.0230598	0.1134	0.080694	0.566578	-0.951808	-0.617717
	Bg0680		Acetatifactor sp900066565	0.0228574	0.0604157	0.0256009	0.564087	-0.694733	0.347934
	Bg0102		Blautia_A sp003480185	0.0227576	0.0389864	0.00235152	0.562853	-0.558084	0.105449
	Bg0365		Dorea longicatena_B	0.0225791	0.00391372	0.000720758	0.560642	-0.176823	-0.0583799
	Bg0311		UBA3375 sp900551955	0.0224798	0.245583	1.19783e-05	0.559407	1.40069	0.00752604
	Bg0378		Ruminococcus_E sp003526955	0.022456	0.0653042	0.0233327	0.559112	-0.722293	0.332163
	Bg0450		Prevotellamassilia sp900542795	0.0216342	0.365655	6.66814e-05	0.548786	1.70914	0.0177571
	Bg0580		Duodenibacillus sp900544255	0.0213972	0.00766259	0.014308	-0.545771	0.247418	-0.260111
	Bg0345		Anaerostipes hadrus	0.0212511	0.0141862	0.0427196	0.543905	-0.336648	0.449451
	Bg0306		Agathobacter rectalis	0.0210454	0.0168287	0.00238473	0.541266	-0.366665	0.106191
	Bg0612		Parolsenella catena	0.0207387	0.0556134	0.125422	0.537308	0.66655	-0.770116
	Bg0039		Ligilactobacillus ruminis	0.0207142	0.103434	0.0034043	-0.53699	0.909023	0.126877
	Bg0927		Roseburia sp003483745	0.020636	0.145652	0.0419513	0.535975	-1.0787	0.445391
	Bg0486		Gemmiger formicilis	0.0199304	0.043579	0.175782	0.526733	-0.59004	-0.911708
	Bg0704	positive	Agathobaculum butyriciproducens	0.0197214	0.0270223	0.0632909	0.523964	-0.464627	-0.547066
	Bg0145		Prevotella sp900290275	0.0193395	0.148282	0.0146459	0.518865	1.0884	-0.263164
	Bg0489		Lachnospira sp000437735	0.0191867	0.105308	0.00080876	-0.516812	-0.91722	0.0618413
	Bg0149		Collinsella aerofaciens_H	0.0189607	0.0498756	0.287552	-0.513759	0.631229	-1.16608
	Bg0860	negative	RUG410 sp900553115	0.0188593	0.0719388	0.0190268	-0.512383	0.758097	0.299952
	Bg0696		ER4 sp000765235	0.0188462	0.00184978	0.0503798	0.512205	-0.121564	-0.488087
	Bg0634		Bariatricus comes	0.01858	0.0975337	0.0153921	0.508575	-0.882715	0.269785
	Bg0899		COE1 sp001916965	0.0184515	0.03801	0.0174095	0.506814	-0.551051	-0.28692
	Bg0541		Lachnospira eligens_B	0.0177468	0.15262	0.0412072	0.497041	-1.1042	0.441423
	Bg0772		Lachnospira eligens_B	0.0177336	0.135128	0.278377	0.496856	-1.039	1.14732
	Bg0373		Mediterraneibacter faecis	0.0176189	0.0324811	0.0361926	0.495247	-0.509399	0.413693
	Bg0120		Anaerovibrio sp900548165	0.01749	0.128027	0.018219	0.493432	1.01133	0.293515
	Bg0350		CAG-217 sp000436335	0.0169873	0.040623	0.0486108	0.486289	-0.569677	-0.479441
	Bg0238			0.0168968	0.465179	0.053112	0.484992	1.92776	0.501147
	Bg0310		Roseburia inulinivorans	0.0167691	0.022638	0.000232667	0.483156	0.425267	0.0331693
	Bg0793			0.0167124	0.00077331	0.000768555	-0.482338	0.0785995	0.0602846
	Bg0509		Mitsuokella multacida	0.0164366	0.0929344	0.0507596	-0.478342	0.861651	-0.489923
	Bg0422		Dialister succinatiphilus	0.0163886	0.11333	0.0558915	0.477643	0.951516	-0.514093
	Bg0792		Mediterraneibacter faecis	0.0159799	0.0438497	0.0838263	0.471649	-0.59187	0.629591
	Bg0632		ER4 sp000765235	0.0159348	0.0307827	0.0647389	-0.470983	-0.495903	-0.553288
	Bg0681		Lachnospira sp000436475	0.0159131	0.0901054	0.175217	0.470662	-0.848435	0.910242
	Bg0135		Prevotella sp002265625	0.0150825	0.301202	0.0223747	0.458215	1.55122	-0.325272
	Bg0477	negative	Parabacteroides distasonis	0.0150819	0.304093	0.413872	-0.458206	-1.55864	-1.39895
	Bg0916		CAG-41 sp900066215	0.0149527	0.0992464	0.0401254	-0.456238	-0.890431	0.43559
	Bg0131		Lactococcus petauri	0.0149433	0.108204	0.00717764	0.456095	0.929745	-0.18423
	Bg0639			0.0144259	0.6619	0.0140345	0.44813	2.29953	0.257613
	Bg0388		Helicobacter_C cinaedi	0.014323	0.362038	0.0585821	-0.446529	1.70067	0.526321
	Bg0321		Agathobacter faecis	0.0142177	0.0514486	0.000332649	0.444884	-0.641106	-0.0396609
	Bg0662		Agathobaculum butyriciproducens	0.0141295	0.0314921	0.00349931	0.443502	-0.501584	-0.128635
	Bg0567		Enterocloster clostridioformis	0.0138574	0.234073	0.169595	-0.43921	-1.36747	-0.89552
	Bg0637	positive	Ruminococcus_E bromii_B	0.013817	0.077786	0.000652204	0.438571	-0.788304	0.0555342
	Bg0533			0.01291	0.0637061	0.216093	-0.423931	0.713401	-1.01086
	Bg0412		CAG-177 sp003514385	0.0128827	0.0169242	0.021946	-0.423482	-0.367703	-0.322142
	Bg0538		Lachnospira sp000436475	0.0128432	0.0505104	0.174807	-0.422833	-0.635233	0.909177
	Bg0737		Allisonella histaminiformans	0.0122528	0.093913	0.0769882	0.413	0.866176	-0.603366
	Bg0095		Bacteroides thetaiotaomicron	0.0120984	0.0638257	0.162167	-0.41039	-0.71407	-0.875689
	Bg0945		Anaerotignum sp000436415	0.0120876	0.0379252	0.0544859	0.410206	-0.550436	-0.507587
	Bg0909		Barnesiella sp002159975	0.0120307	0.000153836	0.0845306	0.409239	0.0350568	-0.632231
	Bg0222		Anaerostipes hadrus	0.0119815	0.00306148	0.000384116	0.408401	-0.15639	0.0426187
	Bg0397		Campylobacter_D jejuni	0.0119675	0.682483	0.133096	-0.408164	2.33501	0.793323
	Bg0584		Acetatifactor sp900066565	0.0110182	0.0760152	0.00604247	0.391641	-0.77928	0.169035
	Bg0419		Allisonella histaminiformans	0.0109651	0.55238	0.326488	0.390695	2.10069	-1.24252
	Bg0083		Blautia_A sp003480185	0.0109387	0.0521046	0.00436022	0.390225	-0.645181	0.143589
	Bg0862		Roseburia hominis	0.0108296	0.282646	0.00432407	0.388274	-1.50267	0.142993
	Bg0616		Dorea sp000433215	0.0107739	0.112886	0.000932703	0.387274	-0.949647	-0.0664111
	Bg0288		Faecalimonas umbilicata	0.0105567	0.00561545	0.0379818	-0.383352	-0.211805	0.423796
	Bg0564			0.0104161	0.35041	0.021808	0.380789	1.67314	0.321127
	Bg0913		CAG-170 sp000436735	0.010226	0.119929	0.0260725	0.377298	-0.978827	-0.351124
	Bg0443		Brachyspira pilosicoli	0.0101746	0.026152	0.00844402	-0.376348	0.457083	0.199822
	Bg0516		Fusicatenibacter saccharivorans	0.00935772	0.0518586	0.0123012	-0.360925	-0.643656	0.24118
	Bg0645		Eubacterium_I ramulus	0.00894048	0.027676	0.00425315	0.352787	-0.470213	0.141816
	Bg0040		Megasphaera sp000417505	0.00886014	0.128703	0.399761	-0.351198	1.014	-1.37489
	Bg0079			0.00881649	0.0719714	0.23525	-0.350332	0.758269	-1.05471
	Bg0674			0.0087857	0.00254736	0.282229	-0.34972	0.142655	-1.15523
	Bg0482		Parabacteroides sp900155425	0.0086427	0.0029975	0.215483	0.346862	-0.154747	-1.00943
	Bg0781		Campylobacter_D coli	0.0085649	0.487695	0.0214636	0.345297	1.97386	0.318581
	Bg0576	positive	Dorea formicigenerans	0.00829214	0.0153519	0.0337675	0.339755	-0.350206	-0.399593
	Bg0934		Anaerostipes hadrus_A	0.00825637	0.042406	0.0651563	0.339021	-0.582045	0.555069
	Bg0633		Parabacteroides sp900549585	0.00825054	0.0175794	0.0241311	0.338901	0.374753	-0.337798
	Bg0170	negative	Parabacteroides distasonis	0.00824641	0.13981	0.395541	-0.338817	-1.05685	-1.36762
	Bg0130		Dialister sp000434475	0.00812768	7.63435e-06	0.0975857	0.336369	0.0078096	-0.6793
	Bg0239		Faecalibacterium prausnitzii_A	0.00793345	0.0442509	0.0275617	-0.332325	-0.594571	0.361012
	Bg0496	positive	Dorea formicigenerans	0.00790804	0.0214164	0.0279598	0.331793	-0.413634	-0.36361
	Bg0921		Bariatricus comes	0.0079032	0.0539657	0.0187096	0.331691	-0.656601	0.297441
	Bg0517		Olsenella_E sp003609875	0.00773358	0.0102571	0.0763171	-0.328112	0.286257	-0.60073
	Bg0644		Dialister succinatiphilus	0.0076711	4.99748e-05	0.110039	-0.326784	0.0199811	-0.721343
	Bg0159		CAG-81 sp900066535	0.00766288	0.00188769	0.127805	0.326609	-0.122803	-0.777395
	Bg0353		Lachnospira eligens_B	0.00762677	0.134727	0.340155	0.325839	-1.03746	1.26826
	Bg0661		Lachnospira eligens	0.0075787	0.0643336	0.0604478	-0.32481	-0.716906	0.534637
	Bg0603	positive	Dorea formicigenerans	0.00755551	0.0099816	0.0311403	0.324313	-0.282386	-0.383734
	Bg0275		Parabacteroides merdae	0.00730794	0.0311736	0.244147	-0.318955	-0.499041	-1.07447
	Bg0700		CAG-45 sp900066395	0.00716499	0.0213052	0.0316147	0.31582	-0.412558	-0.386646
	Bg0723		Roseburia hominis	0.00707961	0.135948	0.0317201	0.313933	-1.04215	0.38729
	Bg0367		Agathobacter rectalis	0.00682261	0.00199753	0.096569	0.308182	-0.126325	0.675752
	Bg0914		Anaerotignum sp000436415	0.00677551	0.0471221	0.00140568	0.307117	-0.613557	0.081529
	Bg0594	negative	Bilophila wadsworthia	0.006639	0.00267489	0.0804886	-0.304007	0.146183	-0.61693
	Bg0425		Ureaplasma sp900544585	0.0064743	0.145375	0.0103181	0.300212	1.07768	0.220886
	Bg0919		Eisenbergiella sp900066775	0.00643709	0.0733821	0.00139359	0.299348	-0.765664	0.0811776
	Bg0298		Catenibacterium sp000437715	0.00642268	0.0702295	0.212089	0.299013	0.749036	1.00145
	Bg0698		Helicobacter_B fennelliae	0.00636307	0.286838	0.110641	-0.297622	1.51378	0.723312
	Bg0623		Blautia_A sp000436615	0.00583277	0.00553324	0.0120028	0.284951	-0.210248	0.238238
	Bg0821		CAG-45 sp900066395	0.00582088	0.0469811	0.010048	0.28466	-0.612639	0.217976
	Bg0760		Olsenella_E sp003150175	0.00566587	0.0282445	0.104999	-0.280844	0.475018	-0.70463
	Bg0640		Eubacterium_R sp000436835	0.00565655	0.015749	0.00456156	0.280613	-0.354707	-0.146867
	Bg0049		Blautia_A wexlerae	0.00560192	0.00568384	0.0518098	0.279255	-0.21309	-0.494965
	Bg0169		Faecalibacterium prausnitzii_I	0.00556199	0.0603509	0.0205576	0.278258	-0.694361	0.311785
	Bg0302		Faecalibacterium prausnitzii_C	0.00537312	0.113479	2.89305e-05	0.273493	-0.952142	0.0116962
	Bg0180		Blautia_A obeum	0.00522558	0.0421075	0.000426992	0.269712	-0.579993	-0.0449343
	Bg0396		Dorea longicatena	0.00509284	0.0343957	0.00200613	0.266264	-0.524198	-0.0973976
	Bg0721		Agathobaculum butyriciproducens	0.00505067	0.024546	0.000190445	0.265159	-0.442826	0.0300091
	Bg0741		CAG-81 sp000435795	0.00495106	0.20012	0.0562785	-0.262531	-1.26441	-0.51587
	Bg0574		Mediterraneibacter faecis	0.00489488	0.0041939	0.0662021	-0.261038	-0.183043	0.559506
	Bg0942		Dorea faecis	0.00473014	0.0304254	0.0777717	-0.256607	-0.493016	-0.606428
	Bg0324		Parabacteroides distasonis	0.00470123	0.0399832	0.128004	-0.255822	-0.565174	-0.778001
	Bg0770		Brachyspira pilosicoli	0.00469174	0.0955865	0.0683216	-0.255564	0.873859	0.568391
	Bg0094		Agathobacter faecis	0.0041484	0.0752006	0.0445219	0.24031	-0.775093	0.458834
	Bg0660		Lachnospira rogosae	0.00408684	0.107153	0.290854	-0.238521	-0.92522	1.17275
	Bg0483		Anaerostipes hadrus	0.00405079	1.61294e-05	0.0548777	-0.237466	-0.0113515	0.509409
	Bg0568		Roseburia sp900552665	0.00403541	0.0218259	0.0561412	0.237015	-0.41757	0.51524
	Bg0508		Anaerotignum sp000436415	0.00403233	0.0176877	0.00769663	0.236925	-0.375906	-0.190774
	Bg0804		Campylobacter_D sp900539255	0.00395305	0.634282	0.0857675	0.234584	2.25104	0.636839
	Bg0007		Megasphaera sp900540735	0.00391233	0.334993	0.10189	-0.233373	1.63591	-0.694121
	Bg0708		Duodenibacillus sp900544255	0.00379456	0.202464	0.0161197	0.229833	1.27179	-0.276087
	Bg0389		Anaerobutyricum hallii	0.00368421	0.150358	0.0740008	-0.226467	-1.09599	0.591544
	Bg0902	negative	Alistipes_A indistinctus	0.0035644	0.00898343	0.0555605	-0.222754	0.267895	-0.512568
	Bg0493		UBA9502 sp003478505	0.00349084	0.0499847	0.000647251	-0.220443	-0.631919	-0.0553229
	Bg0382		Enterococcus_B hirae	0.00330452	0.0149235	0.00829431	-0.21448	0.345286	0.198043
	Bg0552		Allisonella histaminiformans	0.00326537	0.492309	0.319698	-0.213205	1.98318	-1.22953
	Bg0543		Anaerobutyricum hallii_A	0.00316185	0.120575	0.0131458	-0.209799	-0.981458	0.249323
	Bg0734		Dialister succinatiphilus	0.00299762	0.0418278	0.280788	0.204278	0.578063	-1.15228
	Bg0608		Lachnospira sp000437735	0.00298774	0.138336	0.0508753	-0.20394	-1.05126	0.490481
	Bg0972	negative	SFEL01 sp004557245	0.00286621	0.017808	0.000746085	-0.19975	-0.377182	0.0593968
	Bg0328		Holdemanella biformis	0.00281103	0.0021909	0.000860143	0.197818	-0.132298	0.0637755
	Bg0005		Faecalibacterium prausnitzii_G	0.00278998	0.0791692	0.0280879	0.197076	-0.795282	-0.364442
	Bg0566		Parolsenella catena	0.0027554	0.160076	0.163097	0.195851	1.13085	-0.878196
	Bg0655		Roseburia hominis	0.0027009	0.120082	0.00680966	0.193904	-0.979448	-0.179445
	Bg0880		Brachyspira pilosicoli	0.00244065	0.234128	0.536351	-0.184325	1.36763	1.59255
	Bg0817		Desulfovibrio sp900556755	0.0024398	0.0172749	0.0556105	-0.184293	-0.371493	-0.512799
	Bg0457		Sutterella wadsworthensis	0.00234649	0.0749082	0.58437	-0.180735	0.773584	-1.66231
	Bg0906		Barnesiella intestinihominis	0.00234509	0.187471	0.144301	-0.180681	-1.2238	-0.826044
	Bg0904		Alistipes_A sp900240235	0.00232523	0.0608555	0.304553	0.179914	-0.697257	-1.20005
	Bg0928		CAG-41 sp900066215	0.00229294	0.208187	0.0915476	-0.178661	-1.28964	0.657949
	Bg0757		ER4 sp000765235	0.00219204	0.00175027	0.0132179	-0.174685	-0.118249	-0.250006
	Bg0690		Brachyspira pilosicoli	0.00218736	0.102099	0.621576	-0.174499	0.903136	1.71441
	Bg0464		Dorea longicatena_B	0.00211822	0.0018307	0.000961654	0.171719	-0.120935	-0.0674339
	Bg0514			0.00211283	0.271166	0.00402131	-0.1715	1.47184	0.137896
	Bg0258		Dialister succinatiphilus	0.00202976	0.00730614	0.0502081	-0.168095	-0.241594	-0.487254
	Bg0784		Acidaminococcus sp000437815	0.00199258	0.176734	0.0505615	-0.166548	1.18824	-0.488966
	Bg0789		Fusicatenibacter saccharivorans	0.00189099	0.118098	0.0482953	0.162247	-0.971326	0.477882
	Bg0827		GCA-900066135 sp900543575	0.00178184	0.132762	0.0112548	0.157495	-1.02986	0.230694
	Bg0801		Dorea faecis	0.00162603	0.138899	0.0909622	-0.150452	-1.0534	-0.655842
	Bg0579		Eubacterium_R sp000436835	0.00153272	5.79458e-06	0.0255173	0.146071	0.00680384	-0.347365
	Bg0479		Alistipes_A indistinctus	0.00152564	0.0122969	0.321253	0.145733	-0.313431	-1.23251
	Bg0503		Eubacterium_I ramulus_A	0.0014992	0.048406	5.1285e-06	-0.144465	-0.62186	-0.00492452
	Bg0342		Duodenibacillus massiliensis	0.00135866	0.0637544	0.14243	0.137527	0.713671	-0.820672
	Bg0530	negative	Allisonella histaminiformans	0.0012193	0.474158	0.475523	0.130283	1.94628	-1.49953
	Bg0593	positive	Lachnospira sp000436475	0.00120957	0.0357106	0.265527	-0.129762	-0.534123	1.12053
	Bg0546			0.00117347	0.0933243	0.13627	-0.127811	0.863456	-0.802727
	Bg0749		CAG-217 sp000436335	0.00116763	0.0824273	0.116325	0.127492	-0.811482	-0.741661
	Bg0787	negative	Bilophila wadsworthia	0.00109186	0.00137366	0.0768467	-0.123287	0.104757	-0.602811
	Bg0211		Agathobacter faecis	0.00105512	0.173325	0.117147	0.121194	-1.17672	0.744277
	Bg0930		Clostridium_Q saccharolyticum_A	0.00101986	0.167087	0.0807553	0.119152	-1.15535	-0.617951
	Bg0481		CAG-81 sp900066785	0.000965166	0.0330682	0.0148339	-0.115913	-0.513982	0.264848
	Bg0688		RUG410 sp900553115	0.000957344	0.0675691	0.0981723	-0.115443	0.734712	0.681339
	Bg0534		Ureaplasma sp900544585	0.000825298	0.53673	0.296685	-0.107186	2.07072	1.18445
	Bg0742		Anaerotignum sp000436415	0.000779526	0.0530062	0.00700468	0.104171	-0.650738	-0.181996
	Bg0224	positive	Anaerobutyricum hallii_A	0.000765602	0.012452	0.0111236	-0.103237	-0.315401	0.229346
	Bg0381		Agathobaculum butyriciproducens	0.00076069	0.0559423	0.040219	-0.102905	-0.668518	-0.436098
	Bg0349		Mediterraneibacter faecis	0.00072788	0.0404704	0.0797482	0.100661	-0.568606	0.614086
	Bg0592		Roseburia hominis	0.000691152	0.0566218	0.000406396	0.0980887	-0.672566	0.0438372
	Bg0236		Dorea formicigenerans	0.000677038	0.00962908	0.0623331	-0.097082	-0.277355	-0.54291
	Bg0561		Fusicatenibacter saccharivorans	0.000623056	0.013316	0.00199342	-0.0931313	-0.326159	0.0970886
	Bg0203		Succinivibrio sp000431835	0.000622041	0.147609	0.158817	-0.0930554	1.08592	0.866596
	Bg0692		Enterococcus_B hirae	0.000564025	0.161806	0.00132246	-0.0886097	1.13695	-0.0790788
	Bg0853		CAG-170 sp900549635	0.000527597	0.0773295	0.0326669	-0.0857005	-0.785988	-0.393027
	Bg0617		Parolsenella catena	0.000511454	0.0965912	0.159142	0.0843793	0.87844	-0.867483
	Bg0959		Akkermansia muciniphila_C	0.000432055	0.229737	0.203994	-0.0775536	-1.35475	-0.982148
	Bg0395		Anaerotignum sp000436415	0.000427488	0.011049	0.00113847	0.0771426	-0.297101	-0.0733717
	Bg0515		RC9 sp000435075	0.000374227	0.0475409	8.76176e-05	0.0721772	0.616278	-0.0203547
	Bg0160		Mitsuokella multacida	0.000323658	0.225689	0.190716	-0.0671236	1.34276	-0.949647
	Bg0436		Dialister sp900538805	0.00030265	0.00394272	0.0175374	0.0649087	-0.177477	-0.287973
	Bg0115		CAG-81 sp900066535	0.000276341	0.00869643	0.119583	0.0620233	-0.263581	-0.751974
	Bg0376		Senegalimassilia anaerobia	0.00025164	0.0152771	0.0464901	-0.0591864	0.349352	-0.468866
	Bg0583		CAG-217 sp000436335	0.000248674	0.056624	0.0223358	0.0588366	-0.672579	-0.32499
	Bg0418		CAG-217 sp000436335	0.000244642	0.0179429	0.0379296	0.0583576	-0.378607	-0.423504
	Bg0354		Agathobacter rectalis	0.000236294	0.0693982	0.119914	0.0573533	-0.74459	0.753014
	Bg0195		Roseburia inulinivorans	0.000233696	0.130273	0.000236916	0.0570372	-1.02017	0.0334708
	Bg0507		Dorea longicatena	0.000118789	0.0399479	0.0218944	0.0406649	-0.564924	0.321762
	Bg0577		Odoribacter splanchnicus	0.000108772	0.0347782	0.136425	0.0389127	-0.527104	-0.803186
	Bg0435		CAG-81 sp900066535	8.51871e-05	0.00889952	0.0263862	0.0344365	-0.266641	-0.353229
	Bg0268		Agathobacter rectalis	5.92765e-05	0.041613	0.0268528	-0.0287259	-0.576577	0.356339
	Bg0305		Collinsella sp002232035	5.79143e-05	0.00591378	0.00346946	-0.0283939	0.217358	0.128085
	Bg0380		Faecalibacterium prausnitzii	5.16757e-05	0.0676932	0.0334563	-0.026821	-0.735387	0.397748
	Bg0979			5.06198e-05	0.0520202	0.000293923	-0.0265456	-0.644658	-0.0372808
	Bg0301		Sutterella wadsworthensis_A	4.88415e-05	0.0156418	0.0544331	-0.0260751	0.353497	-0.507341
	Bg0865		Allisonella histaminiformans	4.63186e-05	0.28061	0.00159819	0.0253928	1.49725	0.0869327
	Bg0415		Lachnospira sp000436475	4.2197e-05	0.0275953	0.377119	-0.0242367	-0.469527	1.33539
	Bg0153			2.40142e-05	0.113851	0.0260613	0.0182838	0.953701	0.351048
	Bg0034		Megasphaera sp000417505	3.27672e-06	0.181031	0.327986	-0.00675386	1.20259	-1.24536
	Bg0249			2.81141e-06	0.231397	0.00179059	-0.00625597	1.35963	0.0920167
	Bg0631		CAG-41 sp900066215	2.06567e-06	0.0896411	0.0148709	-0.00536244	-0.846246	-0.265178
	Bg0109		Dorea formicigenerans	1.93971e-06	0.0109735	0.0881202	0.00519638	-0.296085	-0.645515
	Bg0277		Ureaplasma sp900544585	1.32078e-07	0.647682	0.260141	-0.00135596	2.2747	1.10911
(c) Results of enrichment analysis of WLZ-associated MAGs along the three principal components explaining the most variance for the analysis of samples by MAG abundances.
	Principal Component	Set of MAGs	Number of MAGs in set	NES (GSEA)	P-value (FDR-adjusted)	Leading Edge MAGs
	PC1	significant positive WLZ association	75	3.1653	4.17578e-15	Bg0938,Bg0796,Bg0769,Bg0611,Bg0732,Bg0713,Bg0679,Bg0526,Bg0748,Bg0890,Bg0967,Bg0620,Bg0752,Bg0511,Bg0411,Bg0588,Bg0555,Bg0774,Bg0832,Bg0815,Bg0707,Bg0446,Bg0648,Bg0444,Bg0746,Bg0854,Bg0416,Bg0393,Bg0710,Bg0264,Bg0711,Bg0841,Bg0649,Bg0824,Bg0628,Bg0312,Bg0820,Bg0019,Bg0018,Bg0656,Bg0401,Bg0545,Bg0338,Bg0816,Bg0100,Bg0513,Bg0504,Bg0449,Bg0452,Bg0883,Bg0184,Bg0317,Bg0957,Bg0798,Bg0642,Bg0371,Bg0722,…
	PC1	significant negative WLZ association	147	-3.9989	2.56742e-55	Bg0140,Bg0077,Bg0252,Bg0257,Bg0010,Bg0001,Bg0014,Bg0208,Bg0031,Bg0024,Bg0041,Bg0046,Bg0011,Bg0128,Bg0006,Bg0643,Bg0802,Bg0070,Bg0036,Bg0339,Bg0273,Bg0103,Bg0050,Bg0020,Bg0303,Bg0267,Bg0299,Bg0021,Bg0535,Bg0053,Bg0023,Bg0174,Bg0129,Bg0097,Bg0164,Bg0065,Bg0929,Bg0682,Bg0075,Bg0078,Bg0047,Bg0051,Bg0216,Bg0220,Bg0119,Bg0017,Bg0187,Bg0026,Bg0139,Bg0067,Bg0085,Bg0185,Bg0761,Bg0172,Bg0218,Bg0056,Bg0300,…
	PC2	significant positive WLZ association	75	-1.86347	0.00155586	Bg0854,Bg0967,Bg0815,Bg0957,Bg0732,Bg0656,Bg0705,Bg0528,Bg0890,Bg0752,Bg0968,Bg0808,Bg0401,Bg0504,Bg0746,Bg0317,Bg0371,Bg0796,Bg0820,Bg0449,Bg0798,Bg0447,Bg0545,Bg0513,Bg0649,Bg0511,Bg0710,Bg0722,Bg0637,Bg0410,Bg0816,Bg0711,Bg0883,Bg0628,Bg0841,Bg0769,Bg0100,Bg0338,Bg0452,Bg0713,Bg0774,Bg0938,Bg0824,Bg0142
	PC2	significant negative WLZ association	147		ns‡
	PC3	significant positive WLZ association	75		ns‡
	PC3	significant negative WLZ association	147		ns‡
		‡ns, not significant
(d) Projection of each sample along the three principal components explaining the most variance for the PCA of samples by MAG transcript abundances
	Sample ID	PC1	PC2	PC3
	P01C5551102	135.394	-15.2997	-194.019
	P01C5551105	47.6132	34.8869	-122.311
	P01C5551107	251.614	-236.765	-95.7676
	P01C6661102	-15.4264	-2.92413	-110.603
	P01C6661105	89.0235	46.1937	-426.891
	P01C6661107	125.756	168.977	-337.503
	P01C7771102	232.036	162.261	79.8735
	P01C7771105	374.883	-79.2869	-19.0261
	P01C7771107	367.608	204.032	108.905
	P01C8881102	-519.505	-180.846	65.2625
	P01C8881105	-383.759	152.768	-88.979
	P01C8881107	-100.795	100.397	-305.472
	P02C5551102	156.864	-221.712	11.7302
	P02C5551105	150.933	146.095	-11.391
	P02C5551107	345.908	100.167	112.255
	P02C6661102	99.9896	4.66339	131.399
	P02C6661105	-160.377	-334.398	192.237
	P02C6661107	86.2238	-19.4589	29.8469
	P02C7771102	258.82	-166.773	-33.5998
	P02C7771105	447.642	-237.179	4.78131
	P02C7771107	290.354	117.68	123.396
	P02C8881102	254.672	87.8093	32.0012
	P02C8881105	-237.12	-22.07	181.098
	P02C8881107	-168.25	182.752	-89.6156
	P03C5551102	-443.429	40.8329	1.46431
	P03C5551105	-245.092	260.444	-229.347
	P03C5551107	266.353	124.96	169.146
	P03C6661102	123.414	279.861	276.725
	P03C6661105	276.504	136.895	144.493
	P03C6661107	442.053	195.737	84.0164
	P03C7771102	181.476	-105.968	-64.997
	P03C7771105	143.24	-319.03	34.0904
	P03C7771107	-189.903	-262.193	178.958
	P03C8881102	-47.5271	21.0297	-90.4413
	P03C8881105	-449.321	293.349	253.503
	P03C8881107	-6.82573	118.255	-22.6116
	P04C5551102	-464.146	164.058	42.4298
	P04C5551105	-542.187	59.9993	188.593
	P04C5551107	-45.2628	-104.829	33.4597
	P04C8881102	-184.921	159.93	42.2862
	P04C8881105	-90.5017	-130.585	-0.0118914
	P04C8881107	79.5016	-109.478	-161.615
	P05C5551102	-321.872	184.263	-117.225
	P05C5551105	167.35	65.729	-88.5144
	P05C5551107	30.7774	122.298	-86.8154
	P05C6661102	249.74	18.9448	-48.8491
	P05C6661105	-154.453	155.483	42.8
	P05C6661107	63.1097	157.479	85.8651
	P05C7771102	58.6679	65.8753	77.6482
	P05C7771105	-526.136	-8.70225	128.718
	P05C7771107	202.891	-208.771	19.8327
	P05C8881102	-6.10417	-172.561	-103.857
	P05C8881105	-431.573	173.039	-56.662
	P05C8881107	-297.879	241.52	-160.177
	P06C5551102	-71.1036	-83.4844	33.3522
	P06C5551105	-507.824	-6.27308	201.682
	P06C5551107	15.622	-2.76462	-183.115
	P06C6661102	-44.4141	-9.78607	-341.914
	P06C6661105	-515.786	-160.36	140.094
	P06C6661107	-359.106	-21.7309	-108.52
	P06C7771102	-194.096	186.094	-162.738
	P06C7771105	-388.573	75.4699	-74.6265
	P06C7771107	-246.355	-167.755	-96.394
	P06C8881102	88.0289	-267.99	-206.259
	P06C8881105	-275.602	304.508	91.6987
	P06C8881107	-163.876	118.941	-258.862
	P07C5551102	-168.782	122.394	-289.05
	P07C5551105	-104.452	-73.7438	-89.6231
	P07C5551107	-68.5734	47.1559	-155.053
	P07C6661102	27.0941	30.4829	-277.083
	P07C6661105	129.314	-164.007	-83.1401
	P07C6661107	324.468	-100.803	44.0866
	P07C7771102	278.228	-250.745	-37.4908
	P07C7771105	-38.2907	127.635	-33.9444
	P07C7771107	-506.532	-126.256	174.476
	P07C8881102	389.236	-132.472	99.199
	P07C8881105	228.295	-71.4069	73.0055
	P07C8881107	90.4862	97.2405	136.871
	P08C5551102	193.593	-46.936	49.5676
	P08C5551105	298.631	50.6246	147.292
	P08C5551107	331.575	-182.115	22.3611
	P08C6661102	-297.689	143.184	-170.834
	P08C6661105	-319.111	-2.54381	-191.825
	P08C6661107	-463.478	-221.298	-66.2434
	P08C7771102	99.9302	43.0344	-112.44
	P08C7771105	-30.1915	-158.233	61.5105
	P08C7771107	161.51	-106.857	-13.7747
	P08C8881102	195.827	100.761	198.368
	P08C8881105	-117.306	-336.248	220.122
	P08C8881107	236.062	-3.98444	-52.3211
	P09C6661102	209.923	-68.8416	11.7414
	P09C6661105	-79.3591	229.331	96.694
	P09C6661107	-121.32	162.688	-99.8456
	P09C7771102	-28.1871	126.533	-184.245
	P09C7771105	-131.887	61.8239	-176.034
	P09C7771107	-480.845	-38.8794	2.96611
	P09C8881102	-65.3762	-83.7898	-213.182
	P09C8881105	-60.7804	68.2721	-168.867
	P09C8881107	-9.98857	55.9825	-176.993
	P10C5551102	-66.9262	254.324	32.8713
	P10C5551105	-517.176	-116.616	83.6057
	P10C5551107	-472.397	30.8236	114.572
	P10C6661102	-190.383	-123.99	-284.892
	P10C6661105	82.8851	12.007	-79.3447
	P10C6661107	-498.513	-255.824	92.3208
	P10C7771102	288.903	-7.41881	-135.82
	P10C7771105	-539.777	-133.125	-4.3588
	P10C7771107	-301.229	103.775	-216.115
	P10C8881102	284.854	105.435	-95.4443
	P10C8881105	-515.769	-43.1722	41.8031
	P10C8881107	-335.008	-0.815789	-160.802
	P11C5551102	-370.142	292.051	113.458
	P11C5551105	-472.533	-25.6843	-18.5459
	P11C5551107	-351.101	110.481	30.4469
	P11C6661102	-124.134	85.6517	-5.2779
	P11C6661105	117.312	-139.11	52.1226
	P11C6661107	506.898	39.9383	239.12
	P11C7771102	389.702	-102.397	15.325
	P11C7771105	353.577	25.3771	0.923497
	P11C7771107	378.331	147.507	164.942
	P11C8881102	163.947	289.361	102.861
	P11C8881105	-401.549	120.452	-169.881
	P11C8881107	-425.287	251.941	246.463
	P12C5551102	-252.091	-145.301	-154.41
	P12C5551105	-90.3139	196.466	-21.2245
	P12C5551107	118.345	166.854	-94.077
	P12C6661102	23.4127	291.992	83.6545
	P12C6661105	310.498	-195.166	-90.0824
	P12C6661107	429.304	97.6471	-0.364597
	P12C7771102	500.52	86.2319	-11.1831
	P12C7771105	318.723	-49.5377	85.0257
	P12C7771107	327.681	241.005	172.981
	P12C8881102	404.907	-30.8862	60.1508
	P12C8881105	-49.2163	-59.6297	-96.0425
	P12C8881107	-25.2922	77.8439	-40.574
	P13C5551102	30.4981	-214.755	-99.6587
	P13C5551105	-529.591	25.9092	172.518
	P13C5551107	-453.334	123.262	13.0136
	P13C6661102	-517.646	-8.99796	82.5897
	P13C6661105	118.361	-329.494	86.8652
	P13C6661107	144.081	4.97649	37.0379
	P13C7771102	356.577	160.505	168.414
	P13C7771105	106.189	-271.241	5.12714
	P13C7771107	101.646	216.864	93.082
	P13C8881102	277.798	2.16828	105.831
	P13C8881105	-377.187	-202.062	258.718
	P13C8881107	-448.06	-55.8237	119.749
	P14C5551102	-173.412	-323.923	43.9706
	P14C5551105	362.267	-17.8707	-10.7631
	P14C5551107	261.467	217.763	54.2474
	P14C6661102	154.729	-126.266	-10.0004
	P14C6661105	-146.001	-55.2126	-29.4924
	P14C6661107	-156.621	271.235	-37.2475
	P14C7771102	214.542	24.7196	164.534
	P14C7771105	277.925	-12.5301	148.203
	P14C7771107	167.335	51.3036	177.443
	P14C8881102	207.036	26.4882	166.803
	P14C8881105	210.216	27.6741	168.016
	P14C8881107	258.168	-4.37654	153.026
	P15C5551102	261.351	-13.383	152.26
	P15C5551105	209.061	27.2381	165.784
	P15C5551107	268.077	-2.9567	151.961
	P15C6661102	187.368	-264.839	-42.7572
	P15C6661105	379.549	-76.8326	4.35414
	P15C6661107	422.863	120.666	91.5721
	P15C8881102	184.951	-260.032	-66.361
	P15C8881105	97.3692	219.042	-83.4306
	P15C8881107	286.734	-42.1964	-18.8912
	P16C5551102	-539.851	-227.015	-18.0119
	P16C5551105	409.933	-132.052	-67.714
	P16C5551107	-477.768	170.002	239.705
	P16C6661102	107.566	-81.6092	-216.348
	P16C6661105	87.3096	135.546	-184.485
	P16C6661107	-31.4996	72.7448	106.172
	P16C7771102	-113.399	-154.961	5.86625
	P16C7771105	25.3014	155.007	-57.6251
	P16C7771107	172.375	-72.9393	71.7927
	P16C8881102	-297.916	-39.23	0.906465
	P16C8881105	13.4287	15.6134	-334.014
	P16C8881107	4.51072	111.438	-139.935
	P17C5551102	173.467	63.0825	-66.966
	P17C5551105	283.214	-12.8515	-151.486
	P17C5551107	60.7117	62.0587	-83.1106
	P17C6661102	-73.3448	-147.145	304.356
	P17C6661105	-492.876	-312.528	98.2826
	P17C6661107	-438.528	-125.782	123.529
	P17C7771102	-246.276	40.3121	207.159
	P17C7771105	132.151	-242.562	195.662
	P17C7771107	-223.113	135.927	150.902
	P17C8881102	267.13	22.7762	110.099
	P17C8881105	54.8614	-68.3151	29.546
	P17C8881107	347.358	-94.3867	-101.191
	P18C5551102	-261.013	144.767	-262.139
	P18C5551105	-7.36951	-254.008	78.5954
	P18C5551107	128.456	-92.0651	9.52088
	P18C6661102	92.3706	138.528	139.174
	P18C6661105	-55.7305	-292.662	52.6902
	P18C6661107	129.908	69.4645	37.796
	P18C8881102	4.46708	167.479	172.459
	P18C8881105	-360.159	346.377	3.90041
	P18C8881107	-415.201	-35.5311	-90.3198
	P19C6661102	-339.735	152.419	-166.784
	P19C6661105	26.0369	188.438	142.367
	P19C6661107	190.203	112.946	111.177
	P19C7771102	326.522	48.41	80.439
	P19C7771105	15.6291	-4.32086	-200.703
	P19C7771107	-190.652	93.4492	-15.1462
	P19C8881102	260.449	10.4657	-225.074
	P19C8881105	319.401	-256.383	-46.6259
	P19C8881107	189.899	-86.7422	-13.9986
	P20C6661102	391.177	153.36	17.2096
	P20C6661105	442.197	149.717	-254.53
	P20C6661107	-497.145	-146.43	102.448
	P20C7771102	-388.537	-74.6594	-194.931
	P20C7771105	-395.69	131.727	-173.488
	P20C7771107	-382.696	-39.4858	45.5453
	P21C6661102	-435.335	32.5305	45.3192
	P21C6661105	-393.391	-202.581	23.2353
	P21C6661107	-94.2617	246.305	165.315
	P21C7771102	200.835	-74.637	-39.6958
	P21C7771105	86.9556	89.7059	37.0312
	P21C7771107	-366.29	-127.533	44.8903
	P22C6661102	119.762	-32.4812	44.9998
	P22C6661105	-118.373	-98.9648	76.8861
	P22C6661107	-87.9926	63.6897	-63.9938
	P22C7771102	-365.737	221.264	-68.7927
	P22C7771105	-140.511	117.21	-331.549
	P22C7771107	315.31	-185.01	-90.7989
	P23C6661102	357.024	-134.932	158.223
	P23C6661105	247.947	246.344	32.3822
	P23C6661107	-70.8245	-326.198	-55.4352
	P23C7771102	270.52	-81.2671	-188.072
	P23C7771105	89.8688	15.4174	-136.087
	P23C7771107	170.856	-167.928	-4.76789
	P24C6661102	231.149	-127.098	92.7295
	P24C6661105	63.6713	-85.8031	13.5914
	P24C6661107	-12.963	-239.926	181.068
	P24C7771102	89.8956	-318.603	55.0669
	P24C7771105	134.386	-237.664	121.788
	P24C7771107	-193.405	-366.538	23.3515
	P25C6661102	329.687	-212.937	45.0731
	P25C6661105	295.082	-26.7598	115.389
	P25C6661107	-377.133	-317.091	80.4304
	P25C7771102	-284.337	-345.033	41.6164
	P25C7771105	-345.446	-74.4839	29.8922
	P25C7771107	287.395	-260.59	60.3087
	P26C6661102	196.787	165.144	-53.0007
	P26C6661105	406.006	155.116	-17.4127
	P26C6661107	113.723	110.485	24.3765
	P26C7771102	115.524	29.9642	212.944
	P26C7771105	53.804	293.649	126.73
	P26C7771107	423.441	54.8981	58.4273
	P27C6661102	184.8	-240.02	80.655
	P27C6661105	235.851	53.0094	131.137
	P27C6661107	205.642	-217.962	-119.183
	P27C7771102	-189.125	-263.879	-144.69
	P27C7771105	-350.714	316.42	-61.8814
	P27C7771107	177.694	17.6821	-68.5454
	P28C6661102	304.716	-35.3971	-106.968
	P28C6661105	383.684	38.0161	-29.7548
	P28C6661107	60.8703	131.666	-31.427
	P28C7771102	183.115	240.444	-83.1851
	P28C7771105	386.449	-152.985	-119.485
	P28C7771107	-34.387	-307.19	245.449
	P30C7771102	239.542	-133.475	173.17
	P30C7771105	125.376	-294.275	101.88
	P30C7771107	352.183	120.792	40.604
	P31C7771102	261.34	68.4206	-40.6197
	P31C7771105	287.69	214.731	73.4262
	P31C7771107	-53.3101	208.982	-112.02
	P32C7771102	199.095	-109.06	-178.985
	P32C7771105	163.78	-88.7831	-155.111
	P32C7771107	174.508	-97.6154	-165.098
	P33C7771102	206.076	-117.996	-186.62
	P33C7771105	161.095	-83.1185	-154.041
	P33C7771107	177.886	-99.7245	-166.771
	P34C7771102	118.06	-55.0947	-123.634
	P34C7771105	150.014	-75.4251	-148.056
	P34C7771107	144.823	-72.2733	-144.28
	P35C7771102	-114.569	54.3093	93.1093
	P35C7771105	-286.419	61.2402	-48.5116
	P35C7771107	118.199	8.53266	-80.0124
	P36C7771102	329.065	45.4447	49.7594
	P36C7771105	-327.401	-147.742	125.082
	P36C7771107	-410.99	-171.549	215.704
	P37C7771102	-549.768	-28.5093	135.253
	P37C7771105	-285.989	325.703	-64.0149
	P37C7771107	-491.723	125.658	238.077
	P38C7771102	185.441	86.4258	-47.6783
	P38C7771105	373.462	197.178	62.7283
	P38C7771107	192.752	-96.9147	-74.6717
	P39C7771102	224.004	229.603	86.1847
	P39C7771105	337.478	31.7178	63.2495
	P40C7771102	-556.431	-17.2733	186.602
	P40C7771105	-372.081	-42.0302	-115.803
	P40C7771107	-324.956	171.957	-31.8938
	P41C7771102	51.0541	90.8161	-3.1041
	P41C7771105	-220.324	158.873	152.985
	P41C7771107	-29.8783	137.642	65.6909
	P42C7771102	-492.235	-138.159	176.68
	P42C7771105	-191.355	-245.875	61.6676
	P42C7771107	109.21	-137.548	17.3712
	P43C7771102	-526.554	-197.536	5.06906
	P43C7771105	114.556	-349.119	28.7753
	P43C7771107	-8.66651	-125.986	137.155
	P44C7771102	-533.823	-26.6398	83.6857
	P44C7771105	-108.113	-62.6547	37.8617
	P44C7771107	5.70103	-110.437	-56.5895
	P45C7771102	-235.439	-98.062	-24.9081
	P45C7771105	55.2904	-4.46243	-99.0253
	P45C7771107	-115.545	122.628	19.1281
	P46C7771102	-361.034	232.303	-63.7814
	P46C7771105	-116.542	262.134	-144.812
	P46C7771107	-344.487	343.819	-34.3361
	P47C7771102	155.76	31.782	226.339
	P47C7771105	123.643	223.957	179.634
	P47C7771107	305.103	143.431	30.3858
	P48C7771102	-132.443	-17.7172	218.345
	P48C7771105	-37.3728	116.15	-98.3832
	P48C7771107	135.185	-133.984	-206.073
	P49C7771102	-116.52	97.8645	-162.458
	P49C7771105	299.241	-39.1238	-119.621
	P49C7771107	198.126	-10.9034	-397.989
	P50C7771102	170.077	195.797	191.118
	P50C7771105	43.0632	230.543	189.823
	P50C7771107	175.509	152.457	346.378
	P52C7771102	-156.97	-17.0543	-237.944
	P52C7771105	-119.955	-86.4605	-24.8699
	P52C7771107	-23.1106	3.13242	-100.187
	P53C7771102	311.098	-51.1938	-37.8392
	P53C7771105	100.363	252.9	15.7378
	P53C7771107	371.608	-195.019	-53.4539
	P54C7771102	-473.273	6.45194	-137.156
	P54C7771105	-453.851	-76.044	265.467
	P54C7771107	-15.8579	42.4532	-59.2077
	P55C7771102	14.8831	206.949	-61.502
	P55C7771105	-180.609	29.4071	-338.248
	P55C7771107	220.997	168.991	222.029
	P56C7771102	-172.287	-168.009	-180.91
	P56C7771105	-140.709	-103.597	-212.59
	P56C7771107	-46.2925	-247.411	-250.491
	P57C7771102	-258.244	-200.208	-90.2548
	P57C7771105	-25.0002	-181.234	108.071
	P57C7771107	-117.37	233.992	-7.77161
	P58C7771102	431.212	151.273	149.33
	P58C7771105	157.731	261.219	1.91116
	P58C7771107	333.495	205.374	215.936
	P59C7771102	216.183	-148.486	94.1871
	P59C7771105	404.704	-11.8004	22.1787
	P59C7771107	59.8238	-121.51	175.389
(e) Contribution and projection of each MAG transcript to the three principal components explaining the most variance for the PCA of samples by MAG transcript abundances.
	MAG ID	Locus tag	Taxonomy	Contribution			Projection
				PC1	PC2	PC3	PC1	PC2	PC3
	Bg0002	MBIN0238EAB2_01085	Prevotella copri A	0.0462841	0.00565544	0.0143178	5.8806	-1.19455	1.6352
	Bg0002	MBIN0238EAB2_06385	Prevotella copri A	0.0438682	0.00144408	0.0229953	5.72508	-0.603626	2.07229
	Bg0004	MBIN77AE4EE3_11230	Prevotella copri A	0.0374935	0.00415122	0.0223695	5.29279	-1.02343	2.0439
	Bg0002	MBIN0238EAB2_02335	Prevotella copri A	0.0354048	0.00622769	0.0178422	5.14324	-1.25353	1.82539
	Bg0019	MBINF3D6CCAE_07040	Prevotella copri	0.0347493	1.23762e-05	0.000370299	5.09541	0.0558811	-0.262971
	Bg0018	MBINFE7566FD_02505	Prevotella copri	0.0347493	1.23762e-05	0.000370299	5.09541	0.0558811	-0.262971
	Bg0002	MBIN0238EAB2_12285	Prevotella copri A	0.0334594	0.00713116	0.00522833	4.99995	-1.34138	0.988128
	Bg0004	MBIN77AE4EE3_11235	Prevotella copri A	0.0328467	0.00358794	0.0235056	4.95396	-0.951468	2.09516
	Bg0004	MBIN77AE4EE3_03075	Prevotella copri A	0.0327706	0.00431819	0.0189167	4.94821	-1.04381	1.87955
	Bg0004	MBIN77AE4EE3_11330	Prevotella copri A	0.0321442	0.00531902	0.0229303	4.9007	-1.15848	2.06936
	Bg0003	MBINBF946E1A_05725	Prevotella sp900557255	0.0315985	1.24937e-05	0.00200425	4.85892	-0.0561459	0.611798
	Bg0101	MBINC5B4B7E9_01015	Prevotella sp000436035	0.0315352	0.000558252	1.08588e-05	4.85405	-0.375307	0.0450322
	Bg0138	MBINE23E29B2_02845	Prevotella sp000436035	0.0315352	0.000558252	1.08588e-05	4.85405	-0.375307	0.0450322
	Bg0015	MBINB6472F77_02235	Prevotella sp000434515	0.0312543	0.00455411	0.021502	4.83238	1.07195	2.00388
	Bg0002	MBIN0238EAB2_02410	Prevotella copri A	0.0303631	0.00566776	0.0161154	4.76299	-1.19585	1.73481
	Bg0002	MBIN0238EAB2_01095	Prevotella copri A	0.0290555	0.00307773	0.0192777	4.6593	-0.881226	1.8974
	Bg0002	MBIN0238EAB2_09395	Prevotella copri A	0.0287736	0.00723986	0.0143814	4.63664	-1.35156	1.63883
	Bg0002	MBIN0238EAB2_02520	Prevotella copri A	0.0285659	0.00543841	0.0167124	4.61988	-1.17141	1.76665
	Bg0002	MBIN0238EAB2_02370	Prevotella copri A	0.0280461	0.00616576	0.0158174	4.57765	-1.24728	1.71869
	Bg0003	MBINBF946E1A_00495	Prevotella sp900557255	0.0268826	0.00566535	2.15811e-06	4.48169	-1.1956	-0.0200756
	Bg0018	MBINFE7566FD_05565	Prevotella copri	0.0268737	0.0041517	0.00031084	4.48095	-1.02349	-0.240935
	Bg0002	MBIN0238EAB2_10485	Prevotella copri A	0.0266103	0.00429347	0.0117361	4.45894	-1.04082	1.48045
	Bg0004	MBIN77AE4EE3_03065	Prevotella copri A	0.0266103	0.00429347	0.0117361	4.45894	-1.04082	1.48045
	Bg0066	MBIN183EFEC1_11345	Prevotella sp900290275	0.0263905	0.00403634	0.0195986	4.44048	1.00917	1.91313
	Bg0002	MBIN0238EAB2_03575	Prevotella copri A	0.026296	0.00500936	0.00929308	4.43252	-1.12425	1.31738
	Bg0002	MBIN0238EAB2_09410	Prevotella copri A	0.0261796	0.00736126	0.0119845	4.4227	-1.36285	1.49603
	Bg0002	MBIN0238EAB2_02455	Prevotella copri A	0.0260638	0.00404708	0.0145597	4.41291	-1.01051	1.64895
	Bg0002	MBIN0238EAB2_10490	Prevotella copri A	0.026054	0.00435517	0.0146009	4.41208	-1.04827	1.65128
	Bg0004	MBIN77AE4EE3_03070	Prevotella copri A	0.026054	0.00435517	0.0146009	4.41208	-1.04827	1.65128
	Bg0004	MBIN77AE4EE3_08050	Prevotella copri A	0.0259903	0.00362471	0.0134132	4.40669	-0.956331	1.5827
	Bg0008	MBIN0ABBE0D9_02475	Prevotella copri	0.0258829	0.00174994	0.00028377	4.39757	-0.664481	-0.230205
	Bg0004	MBIN77AE4EE3_08265	Prevotella copri A	0.0257577	0.0027217	0.0134774	4.38692	-0.82869	1.58648
	Bg0003	MBINBF946E1A_14355	Prevotella sp900557255	0.0256797	0.00252933	6.71343e-05	4.38027	-0.798867	-0.111971
	Bg0002	MBIN0238EAB2_09445	Prevotella copri A	0.0256752	0.00666982	0.0115712	4.37989	-1.29727	1.47001
	Bg0002	MBIN0238EAB2_03150	Prevotella copri A	0.0255805	0.0017445	0.013987	4.3718	-0.663449	1.61619
	Bg0004	MBIN77AE4EE3_13485	Prevotella copri A	0.0255027	0.000190664	0.0156001	4.36515	-0.219334	1.70685
	Bg0003	MBINBF946E1A_05100	Prevotella sp900557255	0.025373	0.00481696	1.43746e-07	4.35404	-1.10245	0.00518119
	Bg0002	MBIN0238EAB2_10645	Prevotella copri A	0.0252576	0.00369244	0.0137188	4.34412	-0.965225	1.60062
	Bg0002	MBIN0238EAB2_02375	Prevotella copri A	0.0250607	0.00601678	0.012912	4.32716	-1.23212	1.55284
	Bg0004	MBIN77AE4EE3_09835	Prevotella copri A	0.0248515	0.000138197	0.013997	4.30906	-0.186733	1.61677
	Bg0003	MBINBF946E1A_09315	Prevotella sp900557255	0.0247762	0.00313584	9.05883e-05	4.30253	-0.889506	0.130067
	Bg0019	MBINF3D6CCAE_01515	Prevotella copri	0.0247293	0.00189443	0.000535174	4.29846	-0.69137	0.31614
	Bg0002	MBIN0238EAB2_02420	Prevotella copri A	0.0247256	0.00511506	0.0121416	4.29813	-1.13605	1.50581
	Bg0002	MBIN0238EAB2_01485	Prevotella copri A	0.0245771	0.0056671	0.011688	4.28521	-1.19578	1.47741
	Bg0004	MBIN77AE4EE3_07385	Prevotella copri A	0.0245771	0.0056671	0.011688	4.28521	-1.19578	1.47741
	Bg0004	MBIN77AE4EE3_03620	Prevotella copri A	0.0244462	0.00418795	0.0150405	4.27378	-1.02795	1.67596
	Bg0002	MBIN0238EAB2_12430	Prevotella copri A	0.024253	0.00481765	0.0114413	4.25686	-1.10253	1.46174
	Bg0002	MBIN0238EAB2_11030	Prevotella copri A	0.0242504	0.00217949	0.0134064	4.25663	-0.741565	1.5823
	Bg0002	MBIN0238EAB2_01065	Prevotella copri A	0.024238	0.00257663	0.0142104	4.25554	-0.806302	1.62905
	Bg0002	MBIN0238EAB2_10500	Prevotella copri A	0.0239911	0.00357644	0.0143124	4.23381	-0.949942	1.63489
	Bg0004	MBIN77AE4EE3_03080	Prevotella copri A	0.0239911	0.00357644	0.0143124	4.23381	-0.949942	1.63489
	Bg0002	MBIN0238EAB2_02345	Prevotella copri A	0.0239219	0.00476058	0.0126111	4.2277	-1.09598	1.53465
	Bg0004	MBIN77AE4EE3_03685	Prevotella copri A	0.0239219	0.00476058	0.0126111	4.2277	-1.09598	1.53465
	Bg0035	MBIN223A54CB_00585	Prevotella sp900555035	0.0238853	0.000652765	0.000169472	4.22447	-0.405836	0.177902
	Bg0004	MBIN77AE4EE3_03510	Prevotella copri A	0.0238603	0.00322869	0.0112435	4.22226	-0.902578	1.44905
	Bg0002	MBIN0238EAB2_02355	Prevotella copri A	0.0237761	0.00571029	0.0127086	4.21479	-1.20033	1.54056
	Bg0004	MBIN77AE4EE3_03675	Prevotella copri A	0.0237761	0.00571029	0.0127086	4.21479	-1.20033	1.54056
	Bg0004	MBIN77AE4EE3_03690	Prevotella copri A	0.023637	0.00463501	0.0108991	4.20245	-1.08143	1.42668
	Bg0002	MBIN0238EAB2_00825	Prevotella copri A	0.0234542	0.00401337	0.0128444	4.18617	-1.0063	1.54878
	Bg0002	MBIN0238EAB2_02550	Prevotella copri A	0.0232114	0.00493847	0.0142543	4.16445	-1.11627	1.63157
	Bg0002	MBIN0238EAB2_02625	Prevotella copri A	0.0229287	0.00570125	0.00841865	4.13901	-1.19938	1.25387
	Bg0004	MBIN77AE4EE3_03385	Prevotella copri A	0.0229287	0.00570125	0.00841865	4.13901	-1.19938	1.25387
	Bg0004	MBIN77AE4EE3_08055	Prevotella copri A	0.0228829	0.00457165	0.0114732	4.13487	-1.07401	1.46377
	Bg0002	MBIN0238EAB2_11090	Prevotella copri A	0.0228708	0.00479037	0.015984	4.13377	-1.0994	1.72773
	Bg0004	MBIN77AE4EE3_10910	Prevotella copri A	0.022827	0.00435825	0.00242774	4.12982	-1.04864	0.673338
	Bg0004	MBIN77AE4EE3_08920	Prevotella copri A	0.022801	0.00372488	0.010831	4.12747	-0.969455	1.42222
	Bg0002	MBIN0238EAB2_01125	Prevotella copri A	0.0228006	0.00375277	0.0137146	4.12742	-0.973079	1.60038
	Bg0004	MBIN77AE4EE3_12040	Prevotella copri A	0.0227773	0.00364592	0.000660378	4.12532	-0.959125	0.351179
	Bg0015	MBINB6472F77_01425	Prevotella sp000434515	0.022765	0.000610356	0.0157205	4.12421	0.392431	1.71342
	Bg0008	MBIN0ABBE0D9_06225	Prevotella copri	0.0227058	8.49124e-05	0.0002863	4.11884	-0.146372	-0.231229
	Bg0004	MBIN77AE4EE3_08045	Prevotella copri A	0.0227028	0.00278279	0.00975942	4.11857	-0.837939	1.35003
	Bg0002	MBIN0238EAB2_02500	Prevotella copri A	0.0225332	0.0037331	0.0110542	4.10315	-0.970524	1.4368
	Bg0002	MBIN0238EAB2_00010	Prevotella copri A	0.0225045	0.00468095	0.0194121	4.10054	-1.08677	1.904
	Bg0002	MBIN0238EAB2_13360	Prevotella copri A	0.0223681	0.00407435	0.0146293	4.0881	-1.01391	1.65289
	Bg0035	MBIN223A54CB_08030	Prevotella sp900555035	0.0223034	0.000420796	0.00345203	4.08218	0.325842	0.802914
	Bg0002	MBIN0238EAB2_09635	Prevotella copri A	0.022263	0.00276777	0.0125495	4.07848	-0.835673	1.5309
	Bg0002	MBIN0238EAB2_08350	Prevotella copri A	0.0222453	0.00176715	0.0135624	4.07686	-0.667741	1.59148
	Bg0002	MBIN0238EAB2_04635	Prevotella copri A	0.0221716	0.00329933	0.0119337	4.0701	-0.912399	1.49286
	Bg0002	MBIN0238EAB2_09245	Prevotella copri A	0.0221682	0.000882319	0.0162038	4.06978	-0.471829	1.73957
	Bg0002	MBIN0238EAB2_09425	Prevotella copri A	0.0221523	0.00689699	0.00838351	4.06832	-1.31917	1.25125
	Bg0002	MBIN0238EAB2_01740	Prevotella copri A	0.0221049	0.00064439	0.0143295	4.06397	-0.403224	1.63587
	Bg0004	MBIN77AE4EE3_07555	Prevotella copri A	0.0221049	0.00064439	0.0143295	4.06397	-0.403224	1.63587
	Bg0003	MBINBF946E1A_14370	Prevotella sp900557255	0.022083	0.00633045	0.000523319	4.06196	-1.26383	0.312619
	Bg0002	MBIN0238EAB2_02290	Prevotella copri A	0.0220694	0.00507295	0.0116403	4.06071	-1.13136	1.47439
	Bg0002	MBIN0238EAB2_02305	Prevotella copri A	0.0220636	0.00302536	0.0132441	4.06017	-0.873696	1.57269
	Bg0004	MBIN77AE4EE3_03730	Prevotella copri A	0.0220636	0.00302536	0.0132441	4.06017	-0.873696	1.57269
[truncated: 27,432 more rows]

## Sheet: Table 11
Supplementary Table 11. MAG transcripts associated with MDCF-2 versus RUSF treatment group and the interaction of treatment group and study week as described in Fig. 3b.
	Binomial generalized linear model formula: transcript abundance ~ treatment group + study week + treatment group x study week
(a) Differential gene expression for the treatment group coefficient (edgeR analysis, MDCF-2 compared to RUSF).
		MAG taxonomic assignment (GTDB-Tk, GTDB release 95)			Differential gene expression (EdgeR analysis)				mcSEED functional annotation				CAZy functional annotation
	MAG Locus tag	MAG ID	Genus	Species	log2 fold difference	P-value	signed -log10 (P-value)a	P-value (FDR-adjusted)	Gene name	Protein product	Functional pathway abbreviation	Functional pathway	CAZyme	Substrate 1	Substrate 2
	MBIN8B1CCEEB_06315	Bg0027	Bifidobacterium	sp002742445	3.64866	1.36373e-13	12.8653	3.7545e-09	AADH	Acetaldehyde dehydrogenase (EC 1.2.1.10)	Ethanol	ethanol production
	MBIN8B1CCEEB_06315	Bg0027	Bifidobacterium	sp002742445	3.64866	1.36373e-13	12.8653	3.7545e-09	ADH	Alcohol dehydrogenase (EC 1.1.1.1)	Ethanol	ethanol production
	MBIN8B1CCEEB_00040	Bg0027	Bifidobacterium	sp002742445	3.07751	2.42e-11	10.6162	1.66562e-07
	MBIN26AE5E28_03390	Bg0024	Bifidobacterium	kashiwanohense_A	3.26619	4.07365e-10	9.39002	1.60217e-06
	MBIN26AE5E28_02275	Bg0024	Bifidobacterium	kashiwanohense_A	2.74782	5.36773e-10	9.27021	1.84724e-06
	MBIN28A63006_03780	Bg0318	Megamonas	funiformis	2.69279	7.93491e-10	9.10046	2.42729e-06
	MBIN8B1CCEEB_00190	Bg0027	Bifidobacterium	sp002742445	2.83912	1.18954e-09	8.92462	3.27492e-06
	MBIN26AE5E28_05930	Bg0024	Bifidobacterium	kashiwanohense_A	2.74399	6.50223e-09	8.18694	1.18984e-05
	MBIND2C09C28_03170	Bg0001	Bifidobacterium	longum	2.73022	1.53652e-08	7.81346	2.35011e-05
	MBIN62B634C8_04825	Bg0133	Veillonella		2.3864	2.60408e-08	7.58435	3.54419e-05
	MBINE5355FC6_01730	Bg0014	Bifidobacterium	breve	2.49261	2.76781e-08	7.55786	3.54419e-05
	MBIN0B7A9C00_00160	Bg0067	Ruminococcus_B	gnavus	2.37744	5.9327e-08	7.22675	5.53084e-05	NagEb	PTS system, N-acetylglucosamine-specific IIB component (EC 2.7.1.69)	GlcNAc	N-acetylglucosamine utilization
	MBIN0B7A9C00_00160	Bg0067	Ruminococcus_B	gnavus	2.37744	5.9327e-08	7.22675	5.53084e-05	NagEc	PTS system, N-acetylglucosamine-specific IIC component (EC 2.7.1.69)	GlcNAc	N-acetylglucosamine utilization
	MBIND2C09C28_08940	Bg0001	Bifidobacterium	longum	2.43717	6.02685e-08	7.21991	5.53084e-05
	MBINCB13CC65_03920	Bg0062	Bifidobacterium	sp002742445	2.3382	1.14947e-07	6.9395	9.58974e-05
	MBIN8B1CCEEB_04695	Bg0027	Bifidobacterium	sp002742445	2.24062	1.77625e-07	6.7505	0.000132168
	MBINE5355FC6_04015	Bg0014	Bifidobacterium	breve	1.77789	1.0707e-06	5.97033	0.000545879
	MBIND2C09C28_04560	Bg0001	Bifidobacterium	longum	1.86423	1.38929e-06	5.85721	0.000648279
	MBIND2C09C28_07385	Bg0001	Bifidobacterium	longum	1.76573	1.73417e-06	5.76091	0.00078268
	MBIN8B1CCEEB_05125	Bg0027	Bifidobacterium	sp002742445	2.49995	2.76339e-06	5.55856	0.00100104
	MBIN26AE5E28_03800	Bg0024	Bifidobacterium	kashiwanohense_A	2.2861	2.82708e-06	5.54866	0.00100188	MalE	Maltose/maltodextrin ABC transporter, substrate binding periplasmic protein MalE	Mal	maltose utilization
	MBIN26AE5E28_03800	Bg0024	Bifidobacterium	kashiwanohense_A	2.2861	2.82708e-06	5.54866	0.00100188	MalE	Maltose/maltodextrin ABC transporter, substrate binding periplasmic protein MalE	MOS	maltooligosaccharides utilization
	MBINB56F3398_06775	Bg0364	Agathobaculum	butyriciproducens	1.9444	3.48221e-06	5.45815	0.00118356
	MBIN9ED882BB_03230	Bg0006	Bifidobacterium	longum	1.62027	4.04797e-06	5.39276	0.00134271
	MBIN9ED882BB_09380	Bg0006	Bifidobacterium	longum	1.78889	4.21403e-06	5.3753	0.00138115
	MBIN452B7418_07115	Bg0065	Streptococcus	sp000187445	1.90723	4.8424e-06	5.31494	0.00153185
	MBINF3D6CCAE_02795	Bg0019	Prevotella	copri	1.71807	4.89639e-06	5.31012	0.00153185
	MBIN8B1CCEEB_07315	Bg0027	Bifidobacterium	sp002742445	2.21451	6.05324e-06	5.21801	0.00171806
	MBIND2C09C28_05895	Bg0001	Bifidobacterium	longum	1.57898	6.67128e-06	5.17579	0.00185522
	MBIN8B1CCEEB_07095	Bg0027	Bifidobacterium	sp002742445	2.21316	6.86388e-06	5.16343	0.0018897
	MBINFE7566FD_08410	Bg0018	Prevotella	copri	1.71668	7.47671e-06	5.12629	0.00197924	SusC_fos	SusC, outer membrane protein involved in FOS binding	FOS	fructooligosaccharides utilization
	MBIN9ED882BB_05220	Bg0006	Bifidobacterium	longum	1.48679	7.96173e-06	5.09899	0.00202385	ArgD	N-acetylornithine aminotransferase (EC 2.6.1.11)	Arg	arginine biosynthesis
	MBIND2C09C28_09175	Bg0001	Bifidobacterium	longum	1.68675	8.10264e-06	5.09137	0.00202385	GlnA3	Glutamine synthetase type I (EC 6.3.1.2)	Gln	glutamine biosynthesis
	MBIN9ED882BB_04290	Bg0006	Bifidobacterium	longum	1.69946	8.33885e-06	5.07889	0.00204979	GltD	Glutamate synthase [NADPH] small chain (EC 1.4.1.13)	Glu	glutamate biosynthesis
	MBIND2C09C28_07835	Bg0001	Bifidobacterium	longum	1.70632	9.60656e-06	5.01743	0.00222097	ProC	Pyrroline-5-carboxylate reductase (EC 1.5.1.2)	Pro	proline biosynthesis
	MBIN0B7A9C00_12305	Bg0067	Ruminococcus_B	gnavus	1.8515	9.7388e-06	5.01149	0.00222097	FucX	Fucose ABC transport system, substrate-binding protein, predicted	Fuc	fucose utilization
	MBINF3D6CCAE_04905	Bg0019	Prevotella	copri	1.59083	1.03017e-05	4.98709	0.00225093
	MBINFE7566FD_04510	Bg0018	Prevotella	copri	1.59083	1.03017e-05	4.98709	0.00225093
	MBIN452B7418_05150	Bg0065	Streptococcus	sp000187445	2.09243	1.09342e-05	4.96121	0.00231562
	MBIND2C09C28_03165	Bg0001	Bifidobacterium	longum	1.52294	1.24327e-05	4.90543	0.00246669
	MBIND2C09C28_07830	Bg0001	Bifidobacterium	longum	1.70663	1.2508e-05	4.90281	0.00246669
	MBIND2C09C28_01665	Bg0001	Bifidobacterium	longum	1.72009	1.26889e-05	4.89658	0.00246669
	MBIN26AE5E28_00760	Bg0024	Bifidobacterium	kashiwanohense_A	2.35923	1.32723e-05	4.87705	0.00250174
	MBIN9ED882BB_05945	Bg0006	Bifidobacterium	longum	1.6612	1.33579e-05	4.87426	0.00250174	GlnA3	Glutamine synthetase type I (EC 6.3.1.2)	Gln	glutamine biosynthesis
	MBIN9ED882BB_02720	Bg0006	Bifidobacterium	longum	1.56124	1.35946e-05	4.86663	0.00252887	FolP	Dihydropteroate synthase (EC 2.5.1.15)	B9	folate cofactors, de novo synthesis
	MBIND2C09C28_03355	Bg0001	Bifidobacterium	longum	1.95989	1.46287e-05	4.83479	0.00259141
	MBIN8B1CCEEB_02590	Bg0027	Bifidobacterium	sp002742445	2.08513	1.47779e-05	4.83039	0.00259141	PflA	Pyruvate formate-lyase (EC 2.3.1.54)	Formate	formate production
	MBIN8B1CCEEB_00725	Bg0027	Bifidobacterium	sp002742445	1.80279	1.63339e-05	4.78691	0.00276816	Pta	Phosphate acetyltransferase (EC 2.3.1.8)	Acetate	acetate production
	MBIN0B7A9C00_14290	Bg0067	Ruminococcus_B	gnavus	1.59191	1.67562e-05	4.77582	0.00276816
	MBIN26AE5E28_02775	Bg0024	Bifidobacterium	kashiwanohense_A	1.62183	1.6761e-05	4.7757	0.00276816
	MBIN8B1CCEEB_07120	Bg0027	Bifidobacterium	sp002742445	1.62183	1.6761e-05	4.7757	0.00276816
	MBINCB13CC65_02750	Bg0062	Bifidobacterium	sp002742445	1.62183	1.6761e-05	4.7757	0.00276816
	MBIN8B1CCEEB_04790	Bg0027	Bifidobacterium	sp002742445	1.73278	1.7148e-05	4.76579	0.00280184
	MBIN9ED882BB_08415	Bg0006	Bifidobacterium	longum	1.66934	1.72424e-05	4.7634	0.00280184
	MBIND2C09C28_02160	Bg0001	Bifidobacterium	longum	1.84623	1.87337e-05	4.72738	0.0029701
	MBINF3D6CCAE_08830	Bg0019	Prevotella	copri	1.52824	1.882e-05	4.72538	0.0029701
	MBIN9ED882BB_07185	Bg0006	Bifidobacterium	longum	1.63362	2.07545e-05	4.68289	0.00321007
	MBIND2C09C28_03485	Bg0001	Bifidobacterium	longum	1.52063	2.24235e-05	4.6493	0.00335512
	MBIN62B634C8_03770	Bg0133	Veillonella		1.8033	2.41318e-05	4.61741	0.0034967
	MBINF3D6CCAE_11535	Bg0019	Prevotella	copri	1.86976	2.49724e-05	4.60254	0.00358537
	MBIN0B7A9C00_06805	Bg0067	Ruminococcus_B	gnavus	1.63519	2.73799e-05	4.56257	0.00371328
	MBIN452B7418_05175	Bg0065	Streptococcus	sp000187445	1.75403	2.91739e-05	4.53501	0.0037346	GalK	Galactokinase (EC 2.7.1.6)	Lac	lactose utilization
	MBIND2C09C28_05525	Bg0001	Bifidobacterium	longum	1.45597	2.93114e-05	4.53296	0.0037346
	MBIND7F5D2F2_06885	Bg0011	Bifidobacterium	kashiwanohense_A	2.0753	2.93488e-05	4.53241	0.0037346
	MBIND2C09C28_01560	Bg0001	Bifidobacterium	longum	1.53707	3.06411e-05	4.5137	0.00374924
	MBIND2C09C28_05415	Bg0001	Bifidobacterium	longum	1.57969	3.08615e-05	4.51058	0.0037595
	MBIN0B7A9C00_02165	Bg0067	Ruminococcus_B	gnavus	1.71547	3.17502e-05	4.49825	0.00385073
	MBIN26AE5E28_02625	Bg0024	Bifidobacterium	kashiwanohense_A	1.75842	3.34568e-05	4.47552	0.00400478	AmyA	Alpha-amylase (EC 3.2.1.1)	Mal	maltose utilization	GH13_3	Starch/glycogen
	MBIN26AE5E28_02625	Bg0024	Bifidobacterium	kashiwanohense_A	1.75842	3.34568e-05	4.47552	0.00400478	AmyA	Alpha-amylase (EC 3.2.1.1)	MOS	maltooligosaccharides utilization	GH13_3	Starch/glycogen
	MBIND2C09C28_03475	Bg0001	Bifidobacterium	longum	1.31913	3.36455e-05	4.47307	0.00400993
	MBIN7AA2F86E_04380	Bg0010	Bifidobacterium	breve	1.58104	3.38277e-05	4.47073	0.00401427
	MBIN0B7A9C00_05910	Bg0067	Ruminococcus_B	gnavus	1.59058	3.39859e-05	4.4687	0.00401573
	MBIN9ED882BB_03360	Bg0006	Bifidobacterium	longum	1.43691	3.43595e-05	4.46395	0.00404252
	MBIN8B1CCEEB_04780	Bg0027	Bifidobacterium	sp002742445	1.47912	3.53781e-05	4.45127	0.00409242
	MBIND2C09C28_03480	Bg0001	Bifidobacterium	longum	1.45031	3.63121e-05	4.43995	0.00412492
	MBIN9ED882BB_01685	Bg0006	Bifidobacterium	longum	1.50214	3.65965e-05	4.43656	0.00412492
	MBIN6699863F_03690	Bg0137	Megamonas	funiformis	1.77031	3.67079e-05	4.43524	0.00412492
	MBINF3D6CCAE_08825	Bg0019	Prevotella	copri	1.51929	3.87168e-05	4.4121	0.00418475
	MBIND2C09C28_02870	Bg0001	Bifidobacterium	longum	1.54934	4.37216e-05	4.3593	0.00445814
	MBIND2C09C28_07810	Bg0001	Bifidobacterium	longum	1.64287	4.52386e-05	4.34449	0.00459581
	MBIN9ED882BB_01675	Bg0006	Bifidobacterium	longum	1.44836	4.76835e-05	4.32163	0.00473926
	MBIND2C09C28_03900	Bg0001	Bifidobacterium	longum	1.54155	4.84514e-05	4.31469	0.00478106
	MBIND2C09C28_03890	Bg0001	Bifidobacterium	longum	1.51193	4.93259e-05	4.30693	0.00483271
	MBIN9ED882BB_02075	Bg0006	Bifidobacterium	longum	1.48939	5.08331e-05	4.29385	0.00494299
	MBIND2C09C28_03930	Bg0001	Bifidobacterium	longum	1.49384	5.33329e-05	4.273	0.00506313
	MBIND2C09C28_08095	Bg0001	Bifidobacterium	longum	1.36409	5.57602e-05	4.25368	0.00527538
	MBIND2C09C28_00515	Bg0001	Bifidobacterium	longum	1.53587	5.65815e-05	4.24733	0.00531654	IlvC	Ketol-acid reductoisomerase (NADP(+)) (EC 1.1.1.86)	Ile	isoleucine biosynthesis
	MBIND2C09C28_00515	Bg0001	Bifidobacterium	longum	1.53587	5.65815e-05	4.24733	0.00531654	IlvC	Ketol-acid reductoisomerase (NADP(+)) (EC 1.1.1.86)	Leu	leucine biosynthesis
	MBIND2C09C28_00515	Bg0001	Bifidobacterium	longum	1.53587	5.65815e-05	4.24733	0.00531654	IlvC	Ketol-acid reductoisomerase (NADP(+)) (EC 1.1.1.86)	Val	valine biosynthesis
	MBIND2C09C28_00515	Bg0001	Bifidobacterium	longum	1.53587	5.65815e-05	4.24733	0.00531654	IlvC2	Ketol-acid reductoisomerase (NADP(+)) (EC 1.1.1.86)	Ile	isoleucine biosynthesis
	MBIND2C09C28_00515	Bg0001	Bifidobacterium	longum	1.53587	5.65815e-05	4.24733	0.00531654	IlvC2	Ketol-acid reductoisomerase (NADP(+)) (EC 1.1.1.86)	Leu	leucine biosynthesis
	MBIND2C09C28_00515	Bg0001	Bifidobacterium	longum	1.53587	5.65815e-05	4.24733	0.00531654	IlvC2	Ketol-acid reductoisomerase (NADP(+)) (EC 1.1.1.86)	Val	valine biosynthesis
	MBIND2C09C28_05290	Bg0001	Bifidobacterium	longum	1.32105	6.24151e-05	4.20471	0.0057088	GlgP	Glycogen phosphorylase (EC 2.4.1.1)	Mal	maltose utilization	GT35	Starch/glycogen
	MBIND2C09C28_05290	Bg0001	Bifidobacterium	longum	1.32105	6.24151e-05	4.20471	0.0057088	GlgP	Glycogen phosphorylase (EC 2.4.1.1)	MOS	maltooligosaccharides utilization	GT35	Starch/glycogen
	MBIND2C09C28_00215	Bg0001	Bifidobacterium	longum	1.38608	6.49581e-05	4.18737	0.00588277
	MBIND2C09C28_02865	Bg0001	Bifidobacterium	longum	1.54812	6.644e-05	4.17757	0.00591961
	MBINF3D6CCAE_02145	Bg0019	Prevotella	copri	1.56396	6.94438e-05	4.15837	0.00612775
	MBIN9ED882BB_01660	Bg0006	Bifidobacterium	longum	1.48453	7.0774e-05	4.15013	0.00620768
	MBIN9ED882BB_06545	Bg0006	Bifidobacterium	longum	1.38489	7.10097e-05	4.14868	0.00620768
	MBIN8B1CCEEB_02980	Bg0027	Bifidobacterium	sp002742445	1.80693	7.1026e-05	4.14858	0.00620768
	MBIND2C09C28_05345	Bg0001	Bifidobacterium	longum	1.39621	7.40838e-05	4.13028	0.0063539
	MBIND2C09C28_09255	Bg0001	Bifidobacterium	longum	1.41261	7.74036e-05	4.11124	0.00661801	ArgF1	Ornithine carbamoyltransferase (EC 2.1.3.3)	Arg	arginine biosynthesis
	MBIN9ED882BB_02715	Bg0006	Bifidobacterium	longum	1.52921	7.83934e-05	4.10572	0.00662123	FolK	2-amino-4-hydroxy-6-hydroxymethyldihydropteridine pyrophosphokinase (EC 2.7.6.3)	B9	folate cofactors, de novo synthesis
	MBIN9ED882BB_02715	Bg0006	Bifidobacterium	longum	1.52921	7.83934e-05	4.10572	0.00662123	FolB	Dihydroneopterin aldolase (EC 4.1.2.25)	B9	folate cofactors, de novo synthesis
	MBIND2C09C28_02155	Bg0001	Bifidobacterium	longum	1.41106	8.16722e-05	4.08793	0.00677264
	MBIN9ED882BB_07605	Bg0006	Bifidobacterium	longum	1.40816	8.22653e-05	4.08478	0.00680134	CTBL2	Cystathionine beta-lyase, type II (EC 4.4.1.8)	Met	methionine biosynthesis
	MBINF3D6CCAE_03605	Bg0019	Prevotella	copri	1.49157	8.36161e-05	4.07771	0.00688416
	MBIND2C09C28_02165	Bg0001	Bifidobacterium	longum	1.68723	9.42259e-05	4.02583	0.00749749
	MBIN9ED882BB_08435	Bg0006	Bifidobacterium	longum	1.40167	9.45871e-05	4.02417	0.00750374	AmyA	Alpha-amylase (EC 3.2.1.1)	Mal	maltose utilization	GH13_3	Starch/glycogen
	MBIN9ED882BB_08435	Bg0006	Bifidobacterium	longum	1.40167	9.45871e-05	4.02417	0.00750374	AmyA	Alpha-amylase (EC 3.2.1.1)	MOS	maltooligosaccharides utilization	GH13_3	Starch/glycogen
	MBINF3D6CCAE_05370	Bg0019	Prevotella	copri	1.27354	9.48724e-05	4.02286	0.00750374
	MBIND2C09C28_03360	Bg0001	Bifidobacterium	longum	1.62644	0.000103693	3.98425	0.00777869
	MBIND2C09C28_03190	Bg0001	Bifidobacterium	longum	1.27796	0.000105807	3.97549	0.00791566
	MBINFE7566FD_09470	Bg0018	Prevotella	copri	1.24966	0.000113955	3.94327	0.00808696
	MBIND2C09C28_03880	Bg0001	Bifidobacterium	longum	1.54237	0.000113971	3.9432	0.00808696
	MBIND2C09C28_03195	Bg0001	Bifidobacterium	longum	1.31957	0.000115702	3.93666	0.00817236
	MBIN9ED882BB_00100	Bg0006	Bifidobacterium	longum	1.22962	0.000117913	3.92844	0.00825301	FolA	Dihydrofolate reductase (EC 1.5.1.3)	B9	folate cofactors, de novo synthesis
	MBINF3D6CCAE_01325	Bg0019	Prevotella	copri	1.34287	0.000119434	3.92287	0.00830338
	MBIN8B1CCEEB_04750	Bg0027	Bifidobacterium	sp002742445	1.38734	0.000119893	3.92121	0.00831427
	MBIND2C09C28_05505	Bg0001	Bifidobacterium	longum	1.38877	0.000124128	3.90613	0.00850092
	MBIN0B7A9C00_15315	Bg0067	Ruminococcus_B	gnavus	1.43295	0.000125322	3.90197	0.00852018
	MBIND2C09C28_09005	Bg0001	Bifidobacterium	longum	1.3341	0.000125338	3.90192	0.00852018
	MBIN8B1CCEEB_07985	Bg0027	Bifidobacterium	sp002742445	1.65778	0.000127328	3.89508	0.00863417
	MBIND2C09C28_05045	Bg0001	Bifidobacterium	longum	1.43568	0.000128051	3.89262	0.00864059
	MBIND7F5D2F2_01200	Bg0011	Bifidobacterium	kashiwanohense_A	1.68957	0.000132086	3.87914	0.00882638	XglE	Predicted xyloglucan oligosaccharides ABC transporter 2, substrate-binding protein	XOS	xylooligosaccharides utilization
	MBIN9ED882BB_03860	Bg0006	Bifidobacterium	longum	1.42947	0.000133093	3.87584	0.00885892
	MBIND2C09C28_05885	Bg0001	Bifidobacterium	longum	1.43789	0.000136747	3.86408	0.00902825
	MBIN9ED882BB_06865	Bg0006	Bifidobacterium	longum	1.37864	0.000138405	3.85885	0.00911587
	MBIND2C09C28_06470	Bg0001	Bifidobacterium	longum	1.46401	0.00014056	3.85214	0.00919183
	MBIN9ED882BB_06425	Bg0006	Bifidobacterium	longum	1.38656	0.000141788	3.84836	0.00925017
	MBIND2C09C28_03790	Bg0001	Bifidobacterium	longum	1.36527	0.000148157	3.82928	0.00957493
	MBIND2C09C28_08985	Bg0001	Bifidobacterium	longum	1.43592	0.000149102	3.82652	0.00959096
	MBIN7AA2F86E_04300	Bg0010	Bifidobacterium	breve	1.63905	0.000149872	3.82428	0.009618
	MBIN8B1CCEEB_07105	Bg0027	Bifidobacterium	sp002742445	1.98274	0.000151705	3.819	0.009668
	MBIND2C09C28_05270	Bg0001	Bifidobacterium	longum	1.26871	0.000155544	3.80815	0.00988405
	MBIND2C09C28_02980	Bg0001	Bifidobacterium	longum	1.39621	0.000156172	3.8064	0.00988405
	MBINF3D6CCAE_11485	Bg0019	Prevotella	copri	1.26148	0.000157499	3.80272	0.0099452
	MBIN8B1CCEEB_07830	Bg0027	Bifidobacterium	sp002742445	1.52467	0.000157881	3.80167	0.00994653	LeuA	2-isopropylmalate synthase (EC 2.3.3.13)	Leu	leucine biosynthesis
	MBIN9ED882BB_02740	Bg0006	Bifidobacterium	longum	1.31975	0.000158592	3.79972	0.00995982
	MBIND2C09C28_08260	Bg0001	Bifidobacterium	longum	1.40991	0.000159525	3.79717	0.00995982
	MBIND2C09C28_06280	Bg0001	Bifidobacterium	longum	1.35767	0.000161261	3.79247	0.00997181
	MBIN8B1CCEEB_02680	Bg0027	Bifidobacterium	sp002742445	1.38559	0.000162408	3.78939	0.00998048
	MBINCB13CC65_05385	Bg0062	Bifidobacterium	sp002742445	1.38559	0.000162408	3.78939	0.00998048
	MBIND2C09C28_03055	Bg0001	Bifidobacterium	longum	1.48619	0.000166212	3.77934	0.0101689
	MBIND2C09C28_00160	Bg0001	Bifidobacterium	longum	1.21628	0.000167457	3.7761	0.0102223
	MBIND2C09C28_07780	Bg0001	Bifidobacterium	longum	1.33899	0.000171876	3.76478	0.0104222
	MBIN9ED882BB_01945	Bg0006	Bifidobacterium	longum	1.47099	0.000171964	3.76456	0.0104222
	MBIND2C09C28_05165	Bg0001	Bifidobacterium	longum	1.40353	0.000174031	3.75937	0.0104613
	MBIN7AA2F86E_00415	Bg0010	Bifidobacterium	breve	1.15318	0.000178545	3.74825	0.0107048
	MBIN9ED882BB_03225	Bg0006	Bifidobacterium	longum	1.35244	0.000178861	3.74749	0.0107048
	MBINFE7566FD_09455	Bg0018	Prevotella	copri	1.34325	0.000182869	3.73786	0.010921	BaMan26A	Extracellular endo-beta-(1-4)-mannanase, GH26	bMnOS	Beta-mannooligosaccharides utilization	GH26	b-1,4-mannan
	MBIN9ED882BB_01050	Bg0006	Bifidobacterium	longum	1.5198	0.000188224	3.72533	0.0111199
	MBIN7AA2F86E_06795	Bg0010	Bifidobacterium	breve	1.32313	0.000189344	3.72275	0.0111199
	MBINF3D6CCAE_04085	Bg0019	Prevotella	copri	1.54777	0.000189431	3.72255	0.0111199
	MBIN9ED882BB_03005	Bg0006	Bifidobacterium	longum	1.2709	0.000190444	3.72023	0.0111555
	MBIND2C09C28_05535	Bg0001	Bifidobacterium	longum	1.2748	0.000193611	3.71307	0.0112555
	MBINF3D6CCAE_06385	Bg0019	Prevotella	copri	1.20052	0.000193779	3.71269	0.0112555
	MBIND2C09C28_03700	Bg0001	Bifidobacterium	longum	1.45023	0.000195275	3.70935	0.0112943	HisG	ATP phosphoribosyltransferase (EC 2.4.2.17)	His	histidine biosynthesis
	MBIN9ED882BB_03440	Bg0006	Bifidobacterium	longum	1.31815	0.000199208	3.70069	0.0114511	AspC	Aspartate aminotransferase (EC 2.6.1.1)	Asp	aspartate biosynthesis
	MBIN7AA2F86E_05980	Bg0010	Bifidobacterium	breve	1.25403	0.000199233	3.70064	0.0114511
	MBINF3D6CCAE_07980	Bg0019	Prevotella	copri	1.40742	0.000200093	3.69877	0.0114766
	MBIND2C09C28_00710	Bg0001	Bifidobacterium	longum	1.35846	0.000206375	3.68534	0.0117149
	MBIN9ED882BB_03580	Bg0006	Bifidobacterium	longum	1.33394	0.000208136	3.68165	0.0117663
	MBIN9ED882BB_03295	Bg0006	Bifidobacterium	longum	1.54083	0.000212554	3.67253	0.0118458
	MBIND2C09C28_01645	Bg0001	Bifidobacterium	longum	1.21472	0.000213415	3.67078	0.0118697
	MBIND2C09C28_09235	Bg0001	Bifidobacterium	longum	1.33244	0.000217715	3.66211	0.0120602	ArgC	N-acetyl-gamma-glutamyl-phosphate reductase (EC 1.2.1.38)	Arg	arginine biosynthesis
	MBIND2C09C28_08610	Bg0001	Bifidobacterium	longum	1.31399	0.000219145	3.65927	0.012115
	MBIN9ED882BB_02960	Bg0006	Bifidobacterium	longum	1.23407	0.000224721	3.64836	0.0122903
	MBIN9ED882BB_08305	Bg0006	Bifidobacterium	longum	1.25001	0.000228124	3.64183	0.0123395
	MBIND2C09C28_03120	Bg0001	Bifidobacterium	longum	1.28076	0.000232627	3.63334	0.0124646
	MBIND2C09C28_05520	Bg0001	Bifidobacterium	longum	1.23999	0.000239022	3.62156	0.0126305
	MBIN9ED882BB_03465	Bg0006	Bifidobacterium	longum	1.42534	0.000241316	3.61741	0.0127273
	MBIND2C09C28_04500	Bg0001	Bifidobacterium	longum	1.39795	0.000250204	3.60171	0.0131709
	MBIND2C09C28_06460	Bg0001	Bifidobacterium	longum	1.26338	0.000254377	3.59452	0.0133395	AroE2	Shikimate 5-dehydrogenase I alpha (EC 1.1.1.25)	Chor	chorismate biosynthesis
	MBIN9ED882BB_07100	Bg0006	Bifidobacterium	longum	1.29446	0.000256696	3.59058	0.013391
	MBIN8B1CCEEB_06520	Bg0027	Bifidobacterium	sp002742445	1.59415	0.000257304	3.58955	0.013391
	MBINCB13CC65_06670	Bg0062	Bifidobacterium	sp002742445	1.59415	0.000257304	3.58955	0.013391
	MBIND2C09C28_06065	Bg0001	Bifidobacterium	longum	1.2486	0.00026091	3.58351	0.0134769
	MBIN9ED882BB_01040	Bg0006	Bifidobacterium	longum	1.2486	0.00026091	3.58351	0.0134769
	MBIN8B1CCEEB_04890	Bg0027	Bifidobacterium	sp002742445	1.5084	0.000261121	3.58316	0.0134769
	MBIND2C09C28_01690	Bg0001	Bifidobacterium	longum	1.48559	0.000261403	3.58269	0.0134769
	MBIND2C09C28_02605	Bg0001	Bifidobacterium	longum	1.41391	0.000266075	3.575	0.0136666
	MBIND2C09C28_06010	Bg0001	Bifidobacterium	longum	1.29056	0.000271153	3.56678	0.0137987
	MBIN9ED882BB_04520	Bg0006	Bifidobacterium	longum	1.2625	0.000276577	3.55818	0.0140488
	MBIN8B1CCEEB_03315	Bg0027	Bifidobacterium	sp002742445	1.42563	0.000278619	3.55499	0.0141265	GlnA3	Glutamine synthetase type I (EC 6.3.1.2)	Gln	glutamine biosynthesis
	MBIND2C09C28_07425	Bg0001	Bifidobacterium	longum	1.27636	0.000280474	3.55211	0.0141683
	MBIND2C09C28_02140	Bg0001	Bifidobacterium	longum	1.12627	0.000284473	3.54596	0.014344
	MBIND2C09C28_00120	Bg0001	Bifidobacterium	longum	1.43715	0.000291276	3.53569	0.0146334
	MBIND2C09C28_02990	Bg0001	Bifidobacterium	longum	1.19827	0.000297866	3.52598	0.014883
	MBINCB13CC65_06225	Bg0062	Bifidobacterium	sp002742445	1.50505	0.000298473	3.52509	0.0148863
	MBIN9ED882BB_09265	Bg0006	Bifidobacterium	longum	1.1598	0.00030052	3.52213	0.0148887
	MBIN9ED882BB_01210	Bg0006	Bifidobacterium	longum	1.4154	0.000300531	3.52211	0.0148887
	MBIND2C09C28_01635	Bg0001	Bifidobacterium	longum	1.32819	0.000300683	3.52189	0.0148887
	MBIND2C09C28_05510	Bg0001	Bifidobacterium	longum	1.22012	0.000304983	3.51572	0.0150205
	MBIND7F5D2F2_01180	Bg0011	Bifidobacterium	kashiwanohense_A	1.53687	0.000310586	3.50782	0.0151175	XylS	alpha-xylosidase (EC 3.2.1.177)	aXyl	alpha-xylosides utilization	GH31
	MBIND2C09C28_01615	Bg0001	Bifidobacterium	longum	1.19793	0.00031063	3.50776	0.0151175
	MBIN9ED882BB_03010	Bg0006	Bifidobacterium	longum	1.19793	0.00031063	3.50776	0.0151175
	MBIN9ED882BB_09150	Bg0006	Bifidobacterium	longum	1.1752	0.000313204	3.50417	0.0152012
	MBIND2C09C28_04555	Bg0001	Bifidobacterium	longum	1.34757	0.000313621	3.50359	0.0152012
	MBIN8B1CCEEB_07795	Bg0027	Bifidobacterium	sp002742445	1.34785	0.00031635	3.49983	0.0153066
	MBINF3D6CCAE_09250	Bg0019	Prevotella	copri	1.20528	0.000321703	3.49254	0.0155383
	MBIND2C09C28_01650	Bg0001	Bifidobacterium	longum	1.18858	0.000327087	3.48534	0.0157156
	MBINE5355FC6_02800	Bg0014	Bifidobacterium	breve	1.18858	0.000327087	3.48534	0.0157156
	MBIND2C09C28_03135	Bg0001	Bifidobacterium	longum	1.28975	0.000329303	3.4824	0.0157945
	MBIN9ED882BB_02765	Bg0006	Bifidobacterium	longum	1.26476	0.000330422	3.48093	0.0158206
	MBIN8B1CCEEB_03090	Bg0027	Bifidobacterium	sp002742445	1.4521	0.000332318	3.47845	0.0158562
	MBINCB13CC65_06845	Bg0062	Bifidobacterium	sp002742445	1.4521	0.000332318	3.47845	0.0158562
	MBIND2C09C28_01655	Bg0001	Bifidobacterium	longum	1.18027	0.00033367	3.47668	0.0158658
	MBIN9ED882BB_07200	Bg0006	Bifidobacterium	longum	1.18027	0.00033367	3.47668	0.0158658
	MBIND2C09C28_08085	Bg0001	Bifidobacterium	longum	1.26258	0.000335964	3.47371	0.015941	FolK	2-amino-4-hydroxy-6-hydroxymethyldihydropteridine pyrophosphokinase (EC 2.7.6.3)	B9	folate cofactors, de novo synthesis
	MBIND2C09C28_08085	Bg0001	Bifidobacterium	longum	1.26258	0.000335964	3.47371	0.015941	FolB	Dihydroneopterin aldolase (EC 4.1.2.25)	B9	folate cofactors, de novo synthesis
	MBIND2C09C28_02890	Bg0001	Bifidobacterium	longum	1.27173	0.000336411	3.47313	0.015941
	MBIND2C09C28_09085	Bg0001	Bifidobacterium	longum	1.28191	0.00034618	3.4607	0.0162918
	MBIND2C09C28_05615	Bg0001	Bifidobacterium	longum	1.1931	0.000354072	3.45091	0.0166348
	MBIND2C09C28_03585	Bg0001	Bifidobacterium	longum	1.19282	0.000354826	3.44998	0.016639
	MBIN9ED882BB_08230	Bg0006	Bifidobacterium	longum	1.20144	0.000355975	3.44858	0.016639
	MBIND2C09C28_09265	Bg0001	Bifidobacterium	longum	1.29667	0.000357743	3.44643	0.0166932	ArgG	Argininosuccinate synthase (EC 6.3.4.5)	Arg	arginine biosynthesis
	MBIND2C09C28_01030	Bg0001	Bifidobacterium	longum	1.14617	0.000359867	3.44386	0.0167384
	MBIND2C09C28_08035	Bg0001	Bifidobacterium	longum	1.26296	0.000359927	3.44379	0.0167384
	MBIND2C09C28_05275	Bg0001	Bifidobacterium	longum	1.30082	0.000361863	3.44146	0.0167718
	MBIND2C09C28_05515	Bg0001	Bifidobacterium	longum	1.20779	0.000368257	3.43385	0.0169074
	MBIND2C09C28_03980	Bg0001	Bifidobacterium	longum	1.27313	0.000369701	3.43215	0.0169074
	MBIND2C09C28_00035	Bg0001	Bifidobacterium	longum	1.25415	0.000370908	3.43073	0.0169344
	MBIND2C09C28_06005	Bg0001	Bifidobacterium	longum	1.25496	0.0003771	3.42354	0.0171602
	MBIN0B7A9C00_04400	Bg0067	Ruminococcus_B	gnavus	1.3809	0.000380718	3.4194	0.0172422
	MBINF3D6CCAE_11200	Bg0019	Prevotella	copri	1.18695	0.000381407	3.41861	0.0172422	CimA	(R)-citramalate synthase (EC 2.3.1.182)	Ile	isoleucine biosynthesis
	MBINF3D6CCAE_11200	Bg0019	Prevotella	copri	1.18695	0.000381407	3.41861	0.0172422	CimA	(R)-citramalate synthase (EC 2.3.1.182)	Leu	leucine biosynthesis
	MBINF3D6CCAE_11200	Bg0019	Prevotella	copri	1.18695	0.000381407	3.41861	0.0172422	CimA	(R)-citramalate synthase (EC 2.3.1.182)	Val	valine biosynthesis
	MBIND2C09C28_07935	Bg0001	Bifidobacterium	longum	1.21168	0.000382216	3.41769	0.0172505
	MBIND2C09C28_03810	Bg0001	Bifidobacterium	longum	1.29934	0.000388991	3.41006	0.0174989
	MBIN9ED882BB_03915	Bg0006	Bifidobacterium	longum	1.20743	0.000391072	3.40774	0.0175638
	MBIND2C09C28_03125	Bg0001	Bifidobacterium	longum	1.16616	0.000396559	3.40169	0.0177812
	MBIN9ED882BB_01480	Bg0006	Bifidobacterium	longum	1.23985	0.000405027	3.39252	0.0181019
	MBIN0B7A9C00_06700	Bg0067	Ruminococcus_B	gnavus	1.48134	0.000409276	3.38798	0.0182622
	MBIND2C09C28_00685	Bg0001	Bifidobacterium	longum	1.26865	0.000415711	3.38121	0.0184307
	MBIND2C09C28_02995	Bg0001	Bifidobacterium	longum	1.19345	0.000416227	3.38067	0.0184307
	MBINFA982222_03760	Bg0088	Collinsella	aerofaciens_H	1.00248	0.000418776	3.37802	0.0184307
	MBIND2C09C28_04505	Bg0001	Bifidobacterium	longum	1.24837	0.000420641	3.37609	0.0184307
	MBIND7F5D2F2_01090	Bg0011	Bifidobacterium	kashiwanohense_A	1.63142	0.000421905	3.37479	0.0184307
	MBIN8B1CCEEB_07110	Bg0027	Bifidobacterium	sp002742445	1.48513	0.000422424	3.37425	0.0184307
	MBINCB13CC65_02740	Bg0062	Bifidobacterium	sp002742445	1.48513	0.000422424	3.37425	0.0184307
	MBIND2C09C28_06795	Bg0001	Bifidobacterium	longum	1.27865	0.000424406	3.37222	0.0184878	GlgX	Limit dextrin alpha-1,6-maltotetraose-hydrolase (EC 3.2.1.196)	Mal	maltose utilization	CBM48-GH13_11
	MBIND2C09C28_06795	Bg0001	Bifidobacterium	longum	1.27865	0.000424406	3.37222	0.0184878	GlgX	Limit dextrin alpha-1,6-maltotetraose-hydrolase (EC 3.2.1.196)	MOS	maltooligosaccharides utilization	CBM48-GH13_11
	MBIN9ED882BB_06820	Bg0006	Bifidobacterium	longum	1.24509	0.000425319	3.37129	0.0184983
	MBIND2C09C28_08065	Bg0001	Bifidobacterium	longum	1.15594	0.000426111	3.37048	0.0185036
	MBIND2C09C28_05905	Bg0001	Bifidobacterium	longum	1.16463	0.000427663	3.3689	0.0185417
	MBIN9ED882BB_03855	Bg0006	Bifidobacterium	longum	1.19137	0.0004315	3.36502	0.0186571
	MBIND2C09C28_07815	Bg0001	Bifidobacterium	longum	1.46733	0.000432563	3.36395	0.018666
	MBIND2C09C28_08980	Bg0001	Bifidobacterium	longum	1.1918	0.000435691	3.36082	0.0187
	MBIND2C09C28_07020	Bg0001	Bifidobacterium	longum	1.25799	0.00043587	3.36064	0.0187
	MBIN9ED882BB_03290	Bg0006	Bifidobacterium	longum	1.37421	0.000436573	3.35994	0.0187
	MBIND2C09C28_08110	Bg0001	Bifidobacterium	longum	1.14696	0.000441164	3.3554	0.0187723
	MBIND2C09C28_06045	Bg0001	Bifidobacterium	longum	1.34462	0.000442433	3.35415	0.0187973
	MBIND2C09C28_09245	Bg0001	Bifidobacterium	longum	1.30173	0.00044997	3.34682	0.0190587	ArgB	N-acetylglutamate kinase (EC 2.7.2.8)	Arg	arginine biosynthesis
	MBIND2C09C28_03710	Bg0001	Bifidobacterium	longum	1.24704	0.000452769	3.34412	0.0191163
	MBIND2C09C28_05780	Bg0001	Bifidobacterium	longum	1.20484	0.000456002	3.34103	0.0191667
	MBIN9ED882BB_01215	Bg0006	Bifidobacterium	longum	1.40641	0.000459035	3.33815	0.0192062
	MBIN8B1CCEEB_07370	Bg0027	Bifidobacterium	sp002742445	1.32079	0.000461316	3.336	0.0192432
	MBINCB13CC65_02835	Bg0062	Bifidobacterium	sp002742445	1.32079	0.000461316	3.336	0.0192432
	MBIN9ED882BB_02675	Bg0006	Bifidobacterium	longum	1.32049	0.000466679	3.33098	0.0194081
	MBIN26AE5E28_00905	Bg0024	Bifidobacterium	kashiwanohense_A	1.56608	0.000468848	3.32897	0.0194112
	MBIN8B1CCEEB_00140	Bg0027	Bifidobacterium	sp002742445	1.20043	0.00047051	3.32743	0.0194112
	MBIND2C09C28_07030	Bg0001	Bifidobacterium	longum	1.27312	0.000470845	3.32712	0.0194112
	MBIND2C09C28_04425	Bg0001	Bifidobacterium	longum	1.29394	0.000470985	3.32699	0.0194112	LdhA-L	L-lactate dehydrogenase (EC 1.1.1.27)	L-Lactate	L-lactate production
	MBIND2C09C28_03970	Bg0001	Bifidobacterium	longum	1.24814	0.000474608	3.32366	0.0195313
	MBIN9ED882BB_07135	Bg0006	Bifidobacterium	longum	1.22436	0.000475781	3.32259	0.0195503
	MBIND2C09C28_01765	Bg0001	Bifidobacterium	longum	1.21044	0.000478615	3.32001	0.0196375	SerA	D-3-phosphoglycerate dehydrogenase (EC 1.1.1.95)	Ser	serine biosynthesis
	MBIND2C09C28_03960	Bg0001	Bifidobacterium	longum	1.10181	0.000481262	3.31762	0.0196874
	MBIN9ED882BB_06035	Bg0006	Bifidobacterium	longum	1.17006	0.00048378	3.31535	0.0197335
	MBIND2C09C28_06465	Bg0001	Bifidobacterium	longum	1.2118	0.000483823	3.31531	0.0197335
	MBIN9ED882BB_01340	Bg0006	Bifidobacterium	longum	1.37792	0.000491993	3.30804	0.0200075
	MBIND2C09C28_07540	Bg0001	Bifidobacterium	longum	1.2933	0.000497439	3.30326	0.0200554
	MBIND2C09C28_01150	Bg0001	Bifidobacterium	longum	1.08517	0.000503147	3.2983	0.0202221
	MBIND2C09C28_06040	Bg0001	Bifidobacterium	longum	1.39255	0.000505678	3.29613	0.0202647
	MBIND2C09C28_03425	Bg0001	Bifidobacterium	longum	1.38859	0.000517076	3.28645	0.0206015
	MBIN9ED882BB_09385	Bg0006	Bifidobacterium	longum	1.25508	0.000524624	3.28015	0.0207777
	MBIN9ED882BB_01235	Bg0006	Bifidobacterium	longum	1.20293	0.000525254	3.27963	0.0207777
	MBIN8B1CCEEB_07910	Bg0027	Bifidobacterium	sp002742445	1.36513	0.000527165	3.27805	0.0208226
	MBIND2C09C28_01285	Bg0001	Bifidobacterium	longum	1.55533	0.000534242	3.27226	0.0210653	LacS	Lactose and galactose permease, GPH translocator family	Lac	lactose utilization
	MBIND2C09C28_01285	Bg0001	Bifidobacterium	longum	1.55533	0.000534242	3.27226	0.0210653	LacS	Lactose and galactose permease, GPH translocator family	Gal	galactose utilization
	MBIND2C09C28_08860	Bg0001	Bifidobacterium	longum	1.07495	0.000537451	3.26966	0.0211379
	MBINF3D6CCAE_05905	Bg0019	Prevotella	copri	1.20222	0.000539021	3.26839	0.0211393
	MBIND2C09C28_01640	Bg0001	Bifidobacterium	longum	1.16335	0.000543324	3.26494	0.0212475
	MBINCB13CC65_02250	Bg0062	Bifidobacterium	sp002742445	1.35431	0.000545695	3.26305	0.02131	GlgX	Limit dextrin alpha-1,6-maltotetraose-hydrolase (EC 3.2.1.196)	Mal	maltose utilization	CBM48-GH13_11
	MBINCB13CC65_02250	Bg0062	Bifidobacterium	sp002742445	1.35431	0.000545695	3.26305	0.02131	GlgX	Limit dextrin alpha-1,6-maltotetraose-hydrolase (EC 3.2.1.196)	MOS	maltooligosaccharides utilization	CBM48-GH13_11
	MBIND2C09C28_03815	Bg0001	Bifidobacterium	longum	1.26831	0.000552674	3.25753	0.0215519
	MBIN0B7A9C00_10665	Bg0067	Ruminococcus_B	gnavus	1.34496	0.000562161	3.25014	0.0218599
	MBIND2C09C28_07860	Bg0001	Bifidobacterium	longum	1.18576	0.000565565	3.24752	0.0219613
	MBIND2C09C28_00155	Bg0001	Bifidobacterium	longum	1.09418	0.000570157	3.24401	0.0220773
	MBIND2C09C28_06870	Bg0001	Bifidobacterium	longum	1.15866	0.000572509	3.24222	0.0221373
	MBIND2C09C28_08075	Bg0001	Bifidobacterium	longum	1.16	0.000573665	3.24134	0.0221509	FolE1	GTP cyclohydrolase I (EC 3.5.4.16) type 1	B9	folate cofactors, de novo synthesis
	MBIND2C09C28_08075	Bg0001	Bifidobacterium	longum	1.16	0.000573665	3.24134	0.0221509	GCYHI1	GTP cyclohydrolase I (EC 3.5.4.16) type 1	B9	folate cofactors, de novo synthesis
	MBIN0B7A9C00_00225	Bg0067	Ruminococcus_B	gnavus	1.4092	0.00057729	3.23861	0.0222454
	MBIND62FFD58_09060	Bg0023	Bifidobacterium	bifidum	0.929721	0.000578908	3.23739	0.0222454
	MBIND2C09C28_08365	Bg0001	Bifidobacterium	longum	1.26841	0.000581335	3.23557	0.0222907
	MBIN0B7A9C00_06015	Bg0067	Ruminococcus_B	gnavus	1.39393	0.00058675	3.23155	0.0224671
	MBIND2C09C28_06100	Bg0001	Bifidobacterium	longum	1.16298	0.00059459	3.22578	0.0226774
	MBINF3D6CCAE_09770	Bg0019	Prevotella	copri	1.14157	0.000594713	3.22569	0.0226774
	MBIND2C09C28_07505	Bg0001	Bifidobacterium	longum	1.34269	0.00059805	3.22326	0.0227298
	MBIND2C09C28_08290	Bg0001	Bifidobacterium	longum	1.23146	0.000600644	3.22138	0.0227298
	MBIN8B1CCEEB_05470	Bg0027	Bifidobacterium	sp002742445	1.59393	0.000603277	3.21948	0.0227298	Bga42A	Exo-beta-(1-3/1-4/1-6)-galactosidase, GH42	GOS	galactooligosaccharides utilization	GH42	b-galactose
	MBIN8B1CCEEB_05470	Bg0027	Bifidobacterium	sp002742445	1.59393	0.000603277	3.21948	0.0227298	Bga42A	Exo-beta-(1-3/1-4/1-6)-galactosidase, GH42	GOS	galactooligosaccharides utilization	GH42	b-galactose
	MBINF3D6CCAE_09795	Bg0019	Prevotella	copri	1.39976	0.000603338	3.21944	0.0227298
	MBIN7AA2F86E_03200	Bg0010	Bifidobacterium	breve	1.37332	0.000609467	3.21505	0.0229224
	MBIND2C09C28_00095	Bg0001	Bifidobacterium	longum	1.15826	0.000612107	3.21317	0.0229903
	MBIN8B1CCEEB_06070	Bg0027	Bifidobacterium	sp002742445	1.4387	0.000614621	3.21139	0.0230416
	MBINE5355FC6_02650	Bg0014	Bifidobacterium	breve	1.28479	0.000615144	3.21102	0.0230416
	MBIND2C09C28_08605	Bg0001	Bifidobacterium	longum	1.33824	0.000617528	3.20934	0.023068
	MBIND2C09C28_05220	Bg0001	Bifidobacterium	longum	1.25212	0.0006191	3.20824	0.0230955
	MBIN9ED882BB_01060	Bg0006	Bifidobacterium	longum	1.30095	0.000626078	3.20337	0.0233242
	MBIND2C09C28_06050	Bg0001	Bifidobacterium	longum	1.41988	0.000637045	3.19583	0.02351
	MBIND2C09C28_01555	Bg0001	Bifidobacterium	longum	1.22656	0.000639583	3.1941	0.0235537
	MBIND2C09C28_00440	Bg0001	Bifidobacterium	longum	1.32548	0.000642133	3.19237	0.0235714
	MBIND2C09C28_02730	Bg0001	Bifidobacterium	longum	1.14678	0.000648563	3.18805	0.0237757
	MBINF3D6CCAE_02780	Bg0019	Prevotella	copri	1.23501	0.000656338	3.18287	0.0239423
	MBIND2C09C28_00075	Bg0001	Bifidobacterium	longum	1.23319	0.000656655	3.18266	0.0239423
	MBIND2C09C28_00635	Bg0001	Bifidobacterium	longum	1.11002	0.000658294	3.18158	0.0239423
	MBIND2C09C28_07420	Bg0001	Bifidobacterium	longum	1.16731	0.000658323	3.18156	0.0239423
	MBIN8B1CCEEB_05590	Bg0027	Bifidobacterium	sp002742445	1.54813	0.00066245	3.17885	0.0240606
	MBIND2C09C28_03685	Bg0001	Bifidobacterium	longum	1.25053	0.000665147	3.17708	0.0241267
	MBIN9ED882BB_04835	Bg0006	Bifidobacterium	longum	1.11643	0.000669314	3.17437	0.0242459
	MBIND2C09C28_09230	Bg0001	Bifidobacterium	longum	1.22905	0.000670948	3.17331	0.0242732
	MBIND2C09C28_03010	Bg0001	Bifidobacterium	longum	1.18796	0.00067367	3.17155	0.0243397
	MBIN9ED882BB_09415	Bg0006	Bifidobacterium	longum	1.19935	0.000676355	3.16983	0.0243428
	MBIN9ED882BB_02955	Bg0006	Bifidobacterium	longum	1.20012	0.000676372	3.16981	0.0243428
	MBIN9ED882BB_03460	Bg0006	Bifidobacterium	longum	1.31006	0.000676777	3.16955	0.0243428
	MBIN0B7A9C00_10895	Bg0067	Ruminococcus_B	gnavus	1.31823	0.000677736	3.16894	0.0243428
	MBIN26AE5E28_03590	Bg0024	Bifidobacterium	kashiwanohense_A	1.64039	0.000679063	3.16809	0.0243428
	MBIND2C09C28_03745	Bg0001	Bifidobacterium	longum	1.17289	0.000685461	3.16402	0.0245083
	MBIND2C09C28_04050	Bg0001	Bifidobacterium	longum	1.19881	0.000686512	3.16335	0.0245141
	MBIND2C09C28_08275	Bg0001	Bifidobacterium	longum	1.18497	0.000697508	3.15645	0.0248745
	MBIN9ED882BB_01065	Bg0006	Bifidobacterium	longum	1.33619	0.000707696	3.15015	0.0250799
	MBIND2C09C28_01660	Bg0001	Bifidobacterium	longum	1.1021	0.000709278	3.14918	0.0250799
	MBIN9ED882BB_07195	Bg0006	Bifidobacterium	longum	1.1021	0.000709278	3.14918	0.0250799
	MBIND2C09C28_05755	Bg0001	Bifidobacterium	longum	1.21439	0.000714619	3.14593	0.0251303
	MBINF3D6CCAE_01275	Bg0019	Prevotella	copri	1.09936	0.000714721	3.14586	0.0251303
	MBIND2C09C28_06095	Bg0001	Bifidobacterium	longum	1.08779	0.000717634	3.1441	0.0251722
	MBIN7AA2F86E_08745	Bg0010	Bifidobacterium	breve	1.06297	0.000718047	3.14385	0.0251722
	MBIND2C09C28_06055	Bg0001	Bifidobacterium	longum	1.26596	0.000718658	3.14348	0.0251722
	MBIN9ED882BB_01855	Bg0006	Bifidobacterium	longum	1.13384	0.000724037	3.14024	0.0253284
	MBIND2C09C28_05900	Bg0001	Bifidobacterium	longum	1.13996	0.00073399	3.13431	0.0256115
	MBIND2C09C28_07015	Bg0001	Bifidobacterium	longum	1.21289	0.000735528	3.1334	0.0256327
	MBIND2C09C28_06830	Bg0001	Bifidobacterium	longum	1.19482	0.000742668	3.12921	0.0257009
	MBIND2C09C28_01460	Bg0001	Bifidobacterium	longum	1.0378	0.000743079	3.12897	0.0257009
	MBIND2C09C28_01610	Bg0001	Bifidobacterium	longum	1.30599	0.000745125	3.12777	0.0257037
	MBIND2C09C28_03945	Bg0001	Bifidobacterium	longum	1.08895	0.000745413	3.1276	0.0257037
	MBIN9ED882BB_01190	Bg0006	Bifidobacterium	longum	1.22994	0.000745969	3.12728	0.0257037
	MBIN9ED882BB_01200	Bg0006	Bifidobacterium	longum	1.15815	0.00075258	3.12345	0.0258035
	MBIND2C09C28_02485	Bg0001	Bifidobacterium	longum	1.24115	0.000752615	3.12343	0.0258035
	MBIND2C09C28_01815	Bg0001	Bifidobacterium	longum	1.123	0.000756082	3.12143	0.0258902
	MBIND2C09C28_04730	Bg0001	Bifidobacterium	longum	1.13944	0.000757385	3.12068	0.0259026
	MBINF3D6CCAE_08440	Bg0019	Prevotella	copri	1.21826	0.000761245	3.11848	0.0260023
	MBIND2C09C28_05205	Bg0001	Bifidobacterium	longum	1.29113	0.000763621	3.11712	0.0260114
	MBIN9ED882BB_04240	Bg0006	Bifidobacterium	longum	1.12479	0.000764347	3.11671	0.0260114	HisE	Phosphoribosyl-ATP pyrophosphatase (EC 3.6.1.31)	His	histidine biosynthesis
	MBIN8B1CCEEB_05065	Bg0027	Bifidobacterium	sp002742445	1.45933	0.000765842	3.11586	0.0260301	IlvD	Dihydroxy-acid dehydratase (EC 4.2.1.9)	Ile	isoleucine biosynthesis
	MBIN8B1CCEEB_05065	Bg0027	Bifidobacterium	sp002742445	1.45933	0.000765842	3.11586	0.0260301	IlvD	Dihydroxy-acid dehydratase (EC 4.2.1.9)	Leu	leucine biosynthesis
	MBIN8B1CCEEB_05065	Bg0027	Bifidobacterium	sp002742445	1.45933	0.000765842	3.11586	0.0260301	IlvD	Dihydroxy-acid dehydratase (EC 4.2.1.9)	Val	valine biosynthesis
	MBIND2C09C28_04420	Bg0001	Bifidobacterium	longum	1.17199	0.000770183	3.11341	0.0261245
	MBIN9ED882BB_08685	Bg0006	Bifidobacterium	longum	1.2514	0.000773272	3.11167	0.0261857
	MBIND2C09C28_00630	Bg0001	Bifidobacterium	longum	1.09898	0.000777676	3.1092	0.0262702
	MBINE5355FC6_01135	Bg0014	Bifidobacterium	breve	1.04945	0.000781214	3.10723	0.0263251	GlgX	Limit dextrin alpha-1,6-maltotetraose-hydrolase (EC 3.2.1.196)	Mal	maltose utilization	CBM48-GH13_11
	MBINE5355FC6_01135	Bg0014	Bifidobacterium	breve	1.04945	0.000781214	3.10723	0.0263251	GlgX	Limit dextrin alpha-1,6-maltotetraose-hydrolase (EC 3.2.1.196)	MOS	maltooligosaccharides utilization	CBM48-GH13_11
	MBIND2C09C28_08080	Bg0001	Bifidobacterium	longum	1.18995	0.000791292	3.10166	0.0265996	FolP	Dihydropteroate synthase (EC 2.5.1.15)	B9	folate cofactors, de novo synthesis
	MBIN9ED882BB_03760	Bg0006	Bifidobacterium	longum	1.18411	0.00079477	3.09976	0.026664
	MBIND2C09C28_07530	Bg0001	Bifidobacterium	longum	1.24222	0.000795146	3.09955	0.026664
	MBIND2C09C28_08825	Bg0001	Bifidobacterium	longum	1.08772	0.000803248	3.09515	0.0268436	ArgH	Argininosuccinate lyase (EC 4.3.2.1)	Arg	arginine biosynthesis
	MBINE5355FC6_01095	Bg0014	Bifidobacterium	breve	1.04432	0.000803425	3.09505	0.0268436	AADH	Acetaldehyde dehydrogenase (EC 1.2.1.10)	Ethanol	ethanol production
	MBINE5355FC6_01095	Bg0014	Bifidobacterium	breve	1.04432	0.000803425	3.09505	0.0268436	ADH	Alcohol dehydrogenase (EC 1.1.1.1)	Ethanol	ethanol production
	MBIN9ED882BB_01045	Bg0006	Bifidobacterium	longum	1.33494	0.000805486	3.09394	0.0268798
	MBIN9ED882BB_05090	Bg0006	Bifidobacterium	longum	1.13687	0.000820499	3.08592	0.0272502
	MBIND2C09C28_08030	Bg0001	Bifidobacterium	longum	1.17103	0.000820684	3.08582	0.0272502
	MBIND2C09C28_08015	Bg0001	Bifidobacterium	longum	1.19364	0.000821733	3.08527	0.0272502
	MBIN0B7A9C00_12315	Bg0067	Ruminococcus_B	gnavus	1.42931	0.000822525	3.08485	0.0272502	FucZ	Fucose ABC transport system, ATP-binding protein, predicted	Fuc	fucose utilization
	MBIND2C09C28_05450	Bg0001	Bifidobacterium	longum	1.15956	0.000823595	3.08429	0.0272529
	MBIND62FFD58_09055	Bg0023	Bifidobacterium	bifidum	0.954661	0.000825056	3.08352	0.0272531
	MBIND2C09C28_01825	Bg0001	Bifidobacterium	longum	1.13147	0.00082756	3.0822	0.0272531
	MBIND2C09C28_05735	Bg0001	Bifidobacterium	longum	1.12901	0.000829996	3.08092	0.0273006
	MBIND2C09C28_00445	Bg0001	Bifidobacterium	longum	1.12207	0.000833938	3.07887	0.0273975
	MBIN9ED882BB_02770	Bg0006	Bifidobacterium	longum	1.27716	0.000837423	3.07706	0.0274379
	MBIND2C09C28_02175	Bg0001	Bifidobacterium	longum	1.27827	0.000839625	3.07591	0.0274379
	MBIN9ED882BB_06530	Bg0006	Bifidobacterium	longum	1.04122	0.00084015	3.07564	0.0274379
	MBINF3D6CCAE_11440	Bg0019	Prevotella	copri	1.25302	0.000845981	3.07264	0.0275038
	MBIND2C09C28_02060	Bg0001	Bifidobacterium	longum	1.26344	0.000846976	3.07213	0.0275038
	MBIN9ED882BB_07460	Bg0006	Bifidobacterium	longum	1.04627	0.000851278	3.06993	0.02754
	MBIND2C09C28_01315	Bg0001	Bifidobacterium	longum	1.2374	0.000853767	3.06866	0.0275881
	MBIND2C09C28_05740	Bg0001	Bifidobacterium	longum	1.10845	0.000861275	3.06486	0.0277981
	MBIND2C09C28_05000	Bg0001	Bifidobacterium	longum	1.25744	0.000877143	3.05693	0.0281619
	MBIN9ED882BB_09430	Bg0006	Bifidobacterium	longum	1.15077	0.000877603	3.0567	0.0281619
	MBIND2C09C28_05695	Bg0001	Bifidobacterium	longum	1.32267	0.000884121	3.05349	0.0283361	LnpC	UTP-hexose-1-phosphate uridylyltransferase involved in lacto-N-biose utilization, predicted	Lnb	lacto-N-biose utilization
	MBIND2C09C28_07065	Bg0001	Bifidobacterium	longum	1.18096	0.000887381	3.05189	0.028382
	MBIND2C09C28_08785	Bg0001	Bifidobacterium	longum	1.26369	0.000895513	3.04793	0.0285541
	MBIND2C09C28_02975	Bg0001	Bifidobacterium	longum	1.13715	0.000898055	3.0467	0.0285541
	MBIND2C09C28_02285	Bg0001	Bifidobacterium	longum	1.11744	0.000899138	3.04617	0.0285541
	MBIND2C09C28_05580	Bg0001	Bifidobacterium	longum	1.08823	0.000899153	3.04617	0.0285541
	MBIN9ED882BB_07590	Bg0006	Bifidobacterium	longum	1.17018	0.00089922	3.04613	0.0285541
	MBIND2C09C28_03245	Bg0001	Bifidobacterium	longum	1.2169	0.000902023	3.04478	0.0286101	PabA	Para-aminobenzoate synthase, aminase component (EC 2.6.1.85)	B9	folate cofactors, de novo synthesis
	MBIND2C09C28_04775	Bg0001	Bifidobacterium	longum	1.28956	0.000903887	3.04389	0.0286253	Hex1	Exo-beta-(1-3/1-4/1-6)-N-acetylglucosaminidase, GH20	Chb	chitobiose utilization	GH20	Chitin/chitosan
	MBIND2C09C28_04775	Bg0001	Bifidobacterium	longum	1.28956	0.000903887	3.04389	0.0286253	Hex1	Exo-beta-(1-3/1-4/1-6)-N-acetylglucosaminidase, GH20	Chb	chitobiose utilization	GH20	Chitin/chitosan
	MBIND2C09C28_04775	Bg0001	Bifidobacterium	longum	1.28956	0.000903887	3.04389	0.0286253	Hex1	Exo-beta-(1-3/1-4/1-6)-N-acetylglucosaminidase, GH20	Chb	chitobiose utilization	GH20	Chitin/chitosan
	MBIN9ED882BB_01250	Bg0006	Bifidobacterium	longum	1.16616	0.000904807	3.04344	0.0286253
	MBIND2C09C28_00880	Bg0001	Bifidobacterium	longum	1.05883	0.00091304	3.03951	0.0286253
	MBIN9ED882BB_07400	Bg0006	Bifidobacterium	longum	0.990831	0.000913236	3.03942	0.0286253
	MBIND2C09C28_06440	Bg0001	Bifidobacterium	longum	1.18524	0.000913938	3.03908	0.0286253
	MBIND2C09C28_05410	Bg0001	Bifidobacterium	longum	1.18336	0.000918842	3.03676	0.0287462
	MBIND2C09C28_04980	Bg0001	Bifidobacterium	longum	1.0886	0.000921531	3.03549	0.0287649
	MBIND2C09C28_05255	Bg0001	Bifidobacterium	longum	1.14693	0.000933408	3.02993	0.0289714
	MBIND2C09C28_08255	Bg0001	Bifidobacterium	longum	1.22991	0.000942294	3.02581	0.0292143
	MBIND2C09C28_04835	Bg0001	Bifidobacterium	longum	1.05146	0.000945301	3.02443	0.0292688
	MBIND2C09C28_06535	Bg0001	Bifidobacterium	longum	1.08545	0.000946179	3.02403	0.0292688
	MBIND2C09C28_05490	Bg0001	Bifidobacterium	longum	1.13925	0.000948077	3.02316	0.0292904
	MBIND2C09C28_04495	Bg0001	Bifidobacterium	longum	1.1755	0.000950692	3.02196	0.0292919
	MBIND2C09C28_08130	Bg0001	Bifidobacterium	longum	1.11903	0.000953308	3.02077	0.0292919
	MBIND2C09C28_05500	Bg0001	Bifidobacterium	longum	1.25545	0.000958607	3.01836	0.0294119
	MBIND2C09C28_02480	Bg0001	Bifidobacterium	longum	1.11815	0.000959352	3.01802	0.0294119
	MBIND2C09C28_05235	Bg0001	Bifidobacterium	longum	1.26417	0.000965491	3.01525	0.0295191
	MBIN8B1CCEEB_07310	Bg0027	Bifidobacterium	sp002742445	1.48829	0.000966653	3.01473	0.0295191	AmyA	Alpha-amylase (EC 3.2.1.1)	Mal	maltose utilization	GH13_3	Starch/glycogen
	MBIN8B1CCEEB_07310	Bg0027	Bifidobacterium	sp002742445	1.48829	0.000966653	3.01473	0.0295191	AmyA	Alpha-amylase (EC 3.2.1.1)	MOS	maltooligosaccharides utilization	GH13_3	Starch/glycogen
	MBIND2C09C28_04020	Bg0001	Bifidobacterium	longum	1.09362	0.000967328	3.01443	0.0295191
	MBINF3D6CCAE_07415	Bg0019	Prevotella	copri	1.01563	0.000969568	3.01342	0.0295191
	MBIND62FFD58_09220	Bg0023	Bifidobacterium	bifidum	1.3018	0.000977971	3.00967	0.0296853
	MBINF3D6CCAE_05985	Bg0019	Prevotella	copri	1.27015	0.000980368	3.00861	0.0297252
	MBIND2C09C28_05445	Bg0001	Bifidobacterium	longum	1.07325	0.000983366	3.00728	0.0297833
	MBINF3D6CCAE_02495	Bg0019	Prevotella	copri	1.21546	0.000994552	3.00237	0.030056	AbfA2	alpha-L-arabinofuranosidase (EC 3.2.1.55)	aAOS	alpha-arabinooligosaccharides utilization	GH51	Pectin
	MBINF3D6CCAE_02495	Bg0019	Prevotella	copri	1.21546	0.000994552	3.00237	0.030056	AbfA2	alpha-L-arabinofuranosidase (EC 3.2.1.55)	Ara	arabinose utilization	GH51	Pectin
	MBINFE7566FD_02085	Bg0018	Prevotella	copri	1.08069	0.00100452	2.99804	0.0301542
	MBIN9ED882BB_03575	Bg0006	Bifidobacterium	longum	1.14798	0.00100476	2.99794	0.0301542
	MBIN9ED882BB_02860	Bg0006	Bifidobacterium	longum	1.12311	0.00100695	2.99699	0.0301542
	MBIN9ED882BB_00395	Bg0006	Bifidobacterium	longum	1.1562	0.00100766	2.99669	0.0301542	NagA1	N-acetylglucosamine-6-phosphate deacetylase (EC 3.5.1.25)	Lnb	lacto-N-biose utilization
	MBIN9ED882BB_00395	Bg0006	Bifidobacterium	longum	1.1562	0.00100766	2.99669	0.0301542	NagA	N-acetylglucosamine-6-phosphate deacetylase (EC 3.5.1.25)	Lnb	lacto-N-biose utilization
	MBIN9ED882BB_00395	Bg0006	Bifidobacterium	longum	1.1562	0.00100766	2.99669	0.0301542	NagA	N-acetylglucosamine-6-phosphate deacetylase (EC 3.5.1.25)	Lnb	lacto-N-biose utilization
	MBIND2C09C28_03850	Bg0001	Bifidobacterium	longum	1.26454	0.00101174	2.99493	0.030178
	MBIN0B7A9C00_06695	Bg0067	Ruminococcus_B	gnavus	1.53137	0.00102216	2.99048	0.0304559
	MBIND2C09C28_07180	Bg0001	Bifidobacterium	longum	1.18841	0.00102601	2.98885	0.0305043
	MBIN9ED882BB_01950	Bg0006	Bifidobacterium	longum	1.08606	0.0010362	2.98456	0.0306749
	MBIN9ED882BB_05680	Bg0006	Bifidobacterium	longum	1.29032	0.00104797	2.97965	0.0309824
	MBIND2C09C28_08975	Bg0001	Bifidobacterium	longum	1.17495	0.00104884	2.97929	0.0309824
	MBIND2C09C28_07355	Bg0001	Bifidobacterium	longum	1.22543	0.00105488	2.9768	0.0311274
	MBIND2C09C28_09395	Bg0001	Bifidobacterium	longum	1.11181	0.00105792	2.97555	0.031138
	MBINA499FBAF_02505	Bg0070	Bifidobacterium		1.48995	0.00106687	2.97189	0.031138	FclC	L-fuconate dehydratase (EC 4.2.1.68)	Fuc	fucose utilization
	MBIN9ED882BB_03325	Bg0006	Bifidobacterium	longum	1.03241	0.00106747	2.97165	0.031138
	MBIND2C09C28_08090	Bg0001	Bifidobacterium	longum	1.07708	0.00107281	2.96948	0.031138
	MBIN8B1CCEEB_05985	Bg0027	Bifidobacterium	sp002742445	1.43559	0.00108958	2.96274	0.0315309
	MBIND2C09C28_09010	Bg0001	Bifidobacterium	longum	1.06034	0.00109094	2.9622	0.0315309
	MBIN9ED882BB_01940	Bg0006	Bifidobacterium	longum	1.22586	0.00109146	2.96199	0.0315309
	MBIN8B1CCEEB_00620	Bg0027	Bifidobacterium	sp002742445	1.40991	0.00110021	2.95853	0.0317046
	MBINF3D6CCAE_09110	Bg0019	Prevotella	copri	1.12887	0.00110318	2.95736	0.0317046
	MBIN8B1CCEEB_07125	Bg0027	Bifidobacterium	sp002742445	1.32942	0.00110323	2.95733	0.0317046
	MBINCB13CC65_02755	Bg0062	Bifidobacterium	sp002742445	1.32942	0.00110323	2.95733	0.0317046
	MBIND2C09C28_04375	Bg0001	Bifidobacterium	longum	1.1086	0.00110805	2.95544	0.0318101	GlnA3	Glutamine synthetase type I (EC 6.3.1.2)	Gln	glutamine biosynthesis
	MBIND2C09C28_07430	Bg0001	Bifidobacterium	longum	1.04182	0.00111551	2.95253	0.0319575
	MBIN0B7A9C00_10350	Bg0067	Ruminococcus_B	gnavus	1.23163	0.00113009	2.94689	0.0323414
	MBIND2C09C28_07525	Bg0001	Bifidobacterium	longum	1.06151	0.00113824	2.94377	0.0324986
	MBINF3D6CCAE_00395	Bg0019	Prevotella	copri	1.12223	0.00114232	2.94221	0.0324986
	MBINEB3E69FD_03565	Bg0073	Dialister	sp000434475	1.18219	0.00114562	2.94096	0.0324986
	MBIN9ED882BB_03560	Bg0006	Bifidobacterium	longum	1.07954	0.0011462	2.94074	0.0324986
	MBIN9ED882BB_06485	Bg0006	Bifidobacterium	longum	1.31774	0.00114882	2.93975	0.0325391
	MBIND2C09C28_06715	Bg0001	Bifidobacterium	longum	1.1968	0.00115299	2.93817	0.0326238
	MBIND2C09C28_02780	Bg0001	Bifidobacterium	longum	1.08793	0.00115508	2.93739	0.0326253
	MBIND2C09C28_07865	Bg0001	Bifidobacterium	longum	1.14192	0.00115541	2.93726	0.0326253
[truncated: 16,654 more rows]

## Sheet: Table 12
Supplementary Table 12. Enriched expression of functional metabolic pathways and their leading-edge transcripts as determined by ranking of MAG transcripts by response to MDCF-2 compared to RUSF treatment group or the interaction of treatment group and study week as described in Fig. 3b.
[truncated: 103 more rows]

[truncated: 6 more sheets: Table 13, Table 14, Table 15, Table 16, Table 17, Table 18]
